# Supplementary material for: Genome-scale reconstruction of the sigma factor network in Escherichia coli: topology and functional states
Source: BMC Biol. 2014 Jan 24;12:4. doi: 10.1186/1741-7007-12-4 (PMC3923258; doi:10.1186/1741-7007-12-4)
Supplement: Additional file 2: Table S1 — Escherichia coli strains and culture conditions for chromatin immunoprecipitation and microarray (ChIP-chip) experiments. [file 1741-7007-12-4-S2.xlsx]

## Sheet: Sheet1
E. coli strain	ChIP antibody	Target subunit	Carbon source	Nitrogen source	Growth	Biological replicates
K-12 MG1655	anti-RpoB	RpoB	glucose (2 g/L)	ammonia (1 g/L)	exponential phase	3
K-12 MG1655	anti-RpoB	RpoB	glucose (2 g/L)	glutamine (2 g/L)	exponential phase	2
K-12 MG1655	anti-RpoB	RpoB	glucose (2 g/L)	ammonia (1 g/L)	exponential phase with heatshock	2
K-12 MG1655	anti-RpoB	RpoB	glucose (2 g/L)	ammonia (1 g/L)	stationary phase	2
K-12 MG1655	anti-σ70	σ70/RpoD	glucose (2 g/L)	ammonia (1 g/L)	exponential phase	3
K-12 MG1655	anti-σ70	σ70/RpoD	glucose (2 g/L)	glutamine (2 g/L)	exponential phase	2
K-12 MG1655	anti-σ70	σ70/RpoD	glucose (2 g/L)	ammonia (1 g/L)	exponential phase with heatshock	2
K-12 MG1655	anti-σ70	σ70/RpoD	glucose (2 g/L)	ammonia (1 g/L)	stationary phase	2
K-12 MG1655 ΔrpoS	anti-σ70	σ70/RpoD	glucose (2 g/L)	ammonia (1 g/L)	stationary phase	2
K-12 MG1655 ΔrpoN	anti-σ70	σ70/RpoD	glucose (2 g/L)	ammonia (1 g/L)	exponential phase	2
K-12 MG1655	anti-σ70	σ70/RpoD	glucose (2 g/L)	ammonia (1 g/L)	exponential phase with iron supplement	2
K-12 MG1655	anti-σ38	σ38/RpoS	glucose (2 g/L)	ammonia (1 g/L)	exponential phase	2
K-12 MG1655	anti-σ38	σ38/RpoS	glucose (2 g/L)	ammonia (1 g/L)	stationary phase	3
K-12 MG1655	anti-σ54	σ54/RpoN	glucose (2 g/L)	ammonia (1 g/L)	exponential phase	2
K-12 MG1655	anti-σ54	σ54/RpoN	glucose (2 g/L)	glutamine (2 g/L)	exponential phase	3
K-12 MG1655	anti-σ28	σ28/FliA	glucose (2 g/L)	ammonia (1 g/L)	exponential phase	3
K-12 MG1655	anti-σ19	σ28/FecI	glucose (2 g/L)	ammonia (1 g/L)	exponential phase	3
K-12 MG1655 rpoH-8myc	anti-c-myc	σ32/RpoH	glucose (2 g/L)	ammonia (1 g/L)	exponential phase with heatshock	3
K-12 MG1655 rpoH-8myc	anti-c-myc	σ32/RpoH	glucose (2 g/L)	ammonia (1 g/L)	exponential phase	2
