# Supplementary material for: Genome-scale reconstruction of the sigma factor network in Escherichia coli: topology and functional states
Source: BMC Biol. 2014 Jan 24;12:4. doi: 10.1186/1741-7007-12-4 (PMC3923258; doi:10.1186/1741-7007-12-4)
Supplement: Additional file 3: Table S2 — RRNA polymerase (RNAP) and σ-factor binding regions in Escherichia coli. [file 1741-7007-12-4-S3.xlsx]

## Sheet: Table Supplementary 2
Consolidated region		RNAP binding region			σ70/RpoD binding region			σ24/RpoE binding region			σ19/FecI binding region			σ28/FliA binding region			σ32/RpoH binding region			σ54/RpoN binding region			σ38/RpoS binding region
start	end	REGION_ID	start	end	REGION_ID	start	end	REGION_ID	start	end	REGION_ID	start	end	REGION_ID	start	end	REGION_ID	start	end	REGION_ID	start	end	REGION_ID	start	end
0	486	RNAP_1	0	324	SigD_1	0	486																SigS_1	25	211
2525	2875	RNAP_2	2525	2875																			SigS_2	2625	2811
5000	5350	RNAP_3	5000	5350
6337	6861	RNAP_4	6350	6700	SigD_2	6337	6861
7850	8549	RNAP_5	7850	8350	SigD_3	7875	8549																SigS_3	7850	8336
9050	9400	RNAP_6	9050	9400																			SigS_4	9087	9311
10275	10775	RNAP_7	10425	10775	SigD_4	10275	10737
11464	12638	RNAP_8	11701	12251	SigD_5	11713	12337										SigH_1	11464	12638
16776	17350	RNAP_9	16776	17176	SigD_8	16901	17350
16901	17601	RNAP_10	17251	17601	SigD_8	16901	17350																SigS_8	17201	17425
20863	21576	RNAP_11	21026	21576	SigD_10	20963	21575																SigS_9	20863	21212
24801	25151	RNAP_12	24801	25151
25551	25901	RNAP_13	25551	25901
27076	27426	RNAP_14	27076	27426
28038	28750	RNAP_15	28226	28576	SigD_11	28176	28750																SigS_10	28038	28362
29188	29854	RNAP_16	29405	29755	SigD_12	29201	29854										SigH_3	29543	29779	SigN_2	29188	29841	SigS_11	29228	29741
33967	34458	RNAP_17	33984	34334	SigD_13	33967	34458																SigS_12	34005	34308
36134	36534	RNAP_18	36184	36534	SigD_14	36134	36458
37234	37634	RNAP_19	37284	37634	SigD_15	37234	37508
39447	40308	RNAP_20	39684	40034													SigH_4	39447	39733				SigS_13	39609	40308
41896	42645	RNAP_21	42059	42434	SigD_16	41971	42283													SigN_4	41896	42645	SigS_14	42059	42358
47009	47434	RNAP_22	47084	47434	SigD_17	47134	47383										SigH_5	47009	47371
49471	50033	RNAP_23	49634	49984	SigD_18	49471	50033																SigS_15	49546	49945
51659	52845	RNAP_24	51859	52209	SigD_19	51859	52845																SigS_16	51659	52258
51859	52845	RNAP_25	52484	52834	SigD_19	51859	52845
55109	55459	RNAP_26	55109	55459
56959	57836	RNAP_27	57034	57384	SigD_21	56959	57583	SigE_25	57236	57836							SigH_6	57234	57696				SigS_17	57146	57383
58159	58958	RNAP_28	58159	58509	SigD_22	58484	58958																SigS_18	58509	58920
58484	59009	RNAP_29	58659	59009	SigD_22	58484	58958																SigS_18	58509	58920
63084	63895	RNAP_30	63309	63659	SigD_23	63084	63595										SigH_7	63397	63783				SigS_19	63459	63895
65534	66008	RNAP_31	65609	65959																			SigS_20	65534	66008
66534	66884	RNAP_32	66534	66884	SigD_25	66584	66833
70059	70508	RNAP_33	70109	70459	SigD_26	70059	70508																SigS_21	70084	70333
70809	71633	RNAP_34	71084	71434	SigD_27	71234	71608													SigN_6	70809	71633
75409	75958	RNAP_35	75409	75759	SigD_28	75546	75958
77259	78170	RNAP_36	77259	77634	SigD_29	77334	78170
83621	84284	RNAP_37	83659	84284	SigD_30	83621	83970													SigN_7	83784	84245	SigS_23	83734	83995
85334	85720	RNAP_38	85334	85684	SigD_31	85371	85720
87771	88308	RNAP_39	87809	88159	SigD_32	87771	88308																SigS_24	87859	88233
89146	89908	RNAP_40	89334	89684	SigD_33	89396	89908																SigS_25	89146	89520
89396	90383	RNAP_41	89759	90109	SigD_33	89396	89908										SigH_8	89972	90383
92359	92709	RNAP_42	92359	92709
104421	104883	RNAP_43	104434	104784	SigD_36	104421	104883
106234	106808	RNAP_44	106309	106659	SigD_37	106234	106808																SigS_26	106371	106695
107259	107983	RNAP_45	107484	107834	SigD_38	107584	107983										SigH_11	107259	107833
112534	112884	RNAP_46	112534	112884
113159	113633	RNAP_47	113184	113534	SigD_39	113159	113633																SigS_27	113284	113458
116934	117284	RNAP_48	116934	117284
117809	118908	RNAP_49	118534	118884	SigD_41	117809	118908
121459	122174	RNAP_50	121459	122163	SigD_42	121646	122174																SigS_29	121584	121937
122638	122988	RNAP_51	122638	122988
127463	128170	RNAP_52	127488	127838	SigD_43	127463	128170
131171	131745	RNAP_53	131196	131696	SigD_44	131171	131745																SigS_31	131258	131582
134146	134570	RNAP_54	134146	134496																			SigS_32	134308	134570
136321	137195	RNAP_55	136321	136671	SigD_45	136383	137195
136383	137195	RNAP_56	136746	137096	SigD_45	136383	137195
141171	141807	RNAP_57	141196	141546	SigD_46	141196	141807																SigS_35	141171	141470
142358	142857	RNAP_58	142421	142771	SigD_47	142358	142857										SigH_12	142409	142845
144371	145170	RNAP_59	144371	144721	SigD_48	144683	145170
144683	145307	RNAP_60	144921	145271	SigD_48	144683	145170																SigS_36	144896	145307
146450	147100	RNAP_61	146550	147100	SigD_49	146450	146949
147350	147700	RNAP_62	147350	147700
149201	150150	RNAP_63	149426	149776	SigD_50	149201	149925																SigS_37	149651	150150
150301	150851	RNAP_64	150501	150851	SigD_51	150301	150850
152201	152762	RNAP_65	152201	152551																			SigS_38	152413	152762
154901	155562	RNAP_66	155101	155451	SigD_53	154901	155537																SigS_39	155263	155562
156076	156426	RNAP_67	156076	156426
156776	157550	RNAP_68	156901	157251	SigD_54	156776	157550																SigS_40	157051	157312
158888	159475	RNAP_69	158951	159301	SigD_55	158888	159475																SigS_41	159038	159437
160451	161337	RNAP_70	160576	160926	SigD_56	160451	161250																SigS_42	160826	161337
161451	162175	RNAP_71	161726	162076	SigD_57	161576	162175										SigH_13	161451	161875
164376	164851	RNAP_72	164501	164851	SigD_58	164376	164825
167038	167650	RNAP_73	167051	167401	SigD_59	167038	167650																SigS_43	167213	167562
169626	170100	RNAP_74	169626	169976													SigH_14	169664	170100
174501	175200	RNAP_75	174776	175151	SigD_60	174501	175200																SigS_44	174876	175187
176138	176887	RNAP_76	176401	176751	SigD_61	176138	176887																SigS_45	176501	176762
178951	179426	RNAP_77	179076	179426	SigD_62	178951	179425
180216	180956	RNAP_78	180507	180857				SigE_12	180545	180945													SigS_46	180216	180956
183632	184631	RNAP_79	184107	184457	SigD_64	183632	184631																SigS_47	183969	184293
185794	186531	RNAP_80	185857	186207	SigD_65	185794	186356										SigH_16	186020	186431				SigS_48	186032	186531
188382	189131	RNAP_81	188382	188732																			SigS_49	188519	189131
189332	189982	RNAP_82	189432	189982	SigD_66	189332	189906										SigH_17	189620	189969				SigS_50	189532	189731
190657	191007	RNAP_83	190657	191007
191582	191932	RNAP_84	191582	191932
192419	193031	RNAP_85	192557	192907	SigD_67	192419	192856																SigS_51	192707	193031
194594	195007	RNAP_86	194657	195007	SigD_69	194594	194981
196294	197893	RNAP_87	196382	196732	SigD_70	196294	197893	SigE_4	196726	197126
196294	197893	RNAP_88	196782	197132	SigD_70	196294	197893	SigE_4	196726	197126
200044	200607	RNAP_89	200257	200607				SigE_22	200155	200555													SigS_52	200044	200456
200660	201182	RNAP_90	200832	201182				SigE_28	200660	201060
201469	202343	RNAP_91	201882	202232	SigD_71	201469	202093																SigS_53	201907	202343
208144	208831	RNAP_92	208232	208582	SigD_73	208144	208831
209457	209918	RNAP_93	209457	209807																			SigS_54	209557	209918
211194	212631	RNAP_94	211582	211932	SigD_74	211757	212631																SigS_55	211194	211756
211757	212631	RNAP_95	212132	212482	SigD_74	211757	212631
213782	214781	RNAP_96	214107	214457	SigD_75	213782	214781
216907	217257	RNAP_97	216907	217257
218594	219206	RNAP_98	218657	219007	SigD_77	218594	219206																SigS_57	218807	219056
219744	220256	RNAP_99	219832	220182	SigD_78	219744	220256
222582	223881	RNAP_100	222582	223107	SigD_79	223044	223881
223044	223882	RNAP_101	223532	223882	SigD_79	223044	223881
224832	225182	RNAP_102	224832	225182
230812	231411	RNAP_103	230812	231162	SigD_82	230812	231373										SigH_20	231075	231411				SigS_60	230887	231136
233712	234687	RNAP_104	233862	234212	SigD_83	233712	234687
234613	235287	RNAP_105	234613	234963	SigD_84	234625	235262													SigN_9	234613	235287
235725	236262	RNAP_106	235763	236113	SigD_85	235725	236262
236713	237337	RNAP_107	236713	237063	SigD_87	236950	237337
237563	239550	RNAP_108	238838	239338													SigH_21	238901	239550	SigN_10	237563	238862
239688	240599	RNAP_109	240038	240388	SigD_88	239688	240524																SigS_62	239913	240599
243250	243812	RNAP_110	243288	243638	SigD_89	243250	243812																SigS_63	243325	243487
245638	246787	RNAP_111	245638	245988	SigD_90	245825	246787										SigH_22	245938	246575
245825	246883	RNAP_112	246338	246883	SigD_90	245825	246787										SigH_22	245938	246575				SigS_64	246388	246662
249963	250313	RNAP_113	249963	250313
250663	251013	RNAP_114	250663	251013
251688	252412	RNAP_115	251688	252038	SigD_92	251813	252412																SigS_65	251900	252374
251813	252738	RNAP_116	252388	252738	SigD_92	251813	252412
252838	253538	RNAP_117	253188	253538	SigD_93	253063	253474										SigH_24	252838	253212
255600	256162	RNAP_118	255638	256138	SigD_94	255650	256162																SigS_66	255600	255949
256263	256613	RNAP_119	256263	256613
257188	258574	RNAP_120	257613	257963	SigD_95	257575	258574													SigN_11	257188	257887
259176	259788	RNAP_121	259189	259714	SigD_96	259439	259788																SigS_67	259176	259513
261589	262275	RNAP_122	261814	262164	SigD_97	261589	262213										SigH_25	261977	262188				SigS_68	262051	262275
262314	262664	RNAP_123	262314	262664
265089	265539	RNAP_124	265189	265539																			SigS_69	265089	265438
265839	266189	RNAP_125	265839	266189
268126	268713	RNAP_126	268139	268489	SigD_98	268126	268713																SigS_70	268214	268650
269139	269675	RNAP_127	269314	269664	SigD_99	269139	269675
274014	274800	RNAP_128	274064	274639	SigD_102	274014	274800																SigS_72	274139	274363
279164	279514	RNAP_129	279164	279514
279864	280214	RNAP_130	279864	280214
288315	288914	RNAP_131	288315	288665	SigD_107	288315	288914
289265	290189	RNAP_132	289315	289665	SigD_108	289265	289626										SigH_26	289403	289677				SigS_73	289540	290189
289865	290815	RNAP_133	290465	290815	SigD_109	289865	290614
291815	292589	RNAP_134	292090	292440	SigD_110	291815	292589																SigS_74	291840	292364
294440	295051	RNAP_135	294615	294965	SigD_111	294440	294989																SigS_75	294715	295051
296127	296726	RNAP_136	296215	296565	SigD_112	296127	296726										SigH_28	296128	296552				SigS_76	296152	296414
301740	302526	RNAP_137	301740	302340	SigD_113	301915	302526																SigS_77	302015	302389
302940	304101	RNAP_138	303315	303665	SigD_114	302940	304101
309090	309440	RNAP_139	309090	309440
310115	311292	RNAP_140	310415	310765	SigD_116	310115	311292
310115	311368	RNAP_141	311018	311368	SigD_116	310115	311292
311755	312617	RNAP_142	311818	312168	SigD_117	311755	312617
312918	313268	RNAP_143	312918	313268
315480	316217	RNAP_144	315543	315893	SigD_118	315480	316217
316218	316942	RNAP_145	316368	316718	SigD_119	316218	316942
317718	318329	RNAP_146	317718	318068	SigD_120	317805	318329
319043	319729	RNAP_147	319043	319543	SigD_121	319380	319729
320443	320968	RNAP_148	320618	320968	SigD_122	320443	320842
323905	324892	RNAP_149	324193	324543	SigD_123	323905	324892
328168	328893	RNAP_150	328543	328893	SigD_124	328168	328779
330193	331279	RNAP_151	330193	330543																			SigS_80	330530	331279
330530	331942	RNAP_152	330943	331293	SigD_125	330968	331942																SigS_80	330530	331279
333205	333992	RNAP_153	333393	333743	SigD_126	333205	333992
334143	334518	RNAP_154	334143	334518
338968	339342	RNAP_155	338968	339318	SigD_127	338968	339342																SigS_82	338980	339267
340118	340579	RNAP_156	340118	340468	SigD_128	340230	340579
341755	342342	RNAP_157	341818	342168	SigD_129	341755	342342
342893	343243	RNAP_158	342893	343243
344005	344718	RNAP_159	344368	344718	SigD_130	344268	344654																SigS_83	344005	344529
345418	345817	RNAP_160	345418	345768													SigH_30	345443	345817				SigS_84	345555	345817
347243	348467	RNAP_161	347568	347918																SigN_14	347243	348467	SigS_85	347543	347942
353593	354454	RNAP_162	353968	354318	SigD_131	353830	354454										SigH_31	353593	354380
357768	358118	RNAP_163	357768	358118
360693	361567	RNAP_164	361018	361368	SigD_133	360768	361567													SigN_15	360693	361342
361768	362738	RNAP_165	361943	362293	SigD_134	361768	362738
366602	366952	RNAP_166	366602	366952	SigD_136	366652	366801
367464	367877	RNAP_167	367527	367877																			SigS_86	367464	367788
374127	374727	RNAP_168	374377	374727	SigD_137	374127	374513																SigS_87	374177	374476
375777	376127	RNAP_169	375777	376127
377452	377802	RNAP_170	377452	377802
378816	379531	RNAP_171	379181	379531	SigD_139	378816	379405																SigS_89	378941	379442
380143	380855	RNAP_172	380331	380681	SigD_140	380143	380855
382881	383231	RNAP_173	382881	383231
383518	384531	RNAP_174	383806	384531	SigD_142	383518	384505																SigS_90	383618	384005
388711	389935	RNAP_175	388786	389136	SigD_143	388711	389935
390561	391272	RNAP_176	390761	391111	SigD_145	390561	391272
391986	392860	RNAP_177	392061	392561	SigD_146	391986	392860
393336	394336	RNAP_178	393986	394336	SigD_147	393336	394235
395386	395904	RNAP_179	395386	395736	SigD_148	395398	395904	SigE_44	395477	395877													SigS_92	395511	395822
396725	397524	RNAP_180	396975	397325	SigD_149	396725	397124										SigH_37	397138	397524
398441	399428	RNAP_181	398454	398954	SigD_150	398441	399003										SigH_38	398779	399128				SigS_93	398829	399428
399916	401004	RNAP_182	400129	401004	SigD_151	399916	400803																SigS_94	400179	400540
402666	403404	RNAP_183	402679	403230	SigD_152	402666	403404
404755	405629	RNAP_184	404755	405105	SigD_153	404867	405629
405455	406304	RNAP_185	405455	405805	SigD_154	405780	406304
405780	406479	RNAP_186	406005	406355	SigD_154	405780	406304																SigS_95	406067	406479
406067	407229	RNAP_187	406430	406780	SigD_155	406555	407229																SigS_95	406067	406479
407117	407741	RNAP_188	407155	407505	SigD_156	407117	407679																SigS_96	407192	407741
407192	408191	RNAP_189	407680	408030	SigD_157	407817	408191										SigH_39	407518	407954				SigS_96	407192	407741
408855	409579	RNAP_190	409130	409480	SigD_158	408855	409579
411155	411842	RNAP_191	411456	411806	SigD_159	411155	411842										SigH_40	411394	411668
415956	416506	RNAP_192	415956	416506																			SigS_97	416193	416442
418331	419067	RNAP_193	418581	418931	SigD_160	418331	419067																SigS_98	418481	418855
419556	420405	RNAP_194	419831	420181	SigD_161	419556	420405
421481	421831	RNAP_195	421481	421831
423968	424430	RNAP_196	423981	424331	SigD_162	423968	424430																SigS_99	424006	424280
424956	425506	RNAP_197	425156	425506													SigH_42	424956	425230
425881	426630	RNAP_198	425881	426581	SigD_163	426068	426630
426656	427196	RNAP_199	426656	427006										SigF_2	426909	427196
428634	429208	RNAP_200	428634	428984	SigD_164	428634	429208																SigS_100	428634	428908
429309	430158	RNAP_201	429734	430084	SigD_165	429309	430158
431137	431736	RNAP_202	431187	431537	SigD_166	431137	431736																SigS_101	431174	431548
431637	432386	RNAP_203	431862	432337	SigD_167	431637	432386
433537	434086	RNAP_204	433537	433887	SigD_168	433537	434086										SigH_43	433587	433836				SigS_102	433612	433923
435537	436123	RNAP_205	435537	435887	SigD_169	435649	436123
437187	437761	RNAP_206	437287	437637	SigD_170	437187	437736																SigS_103	437224	437761
439362	439837	RNAP_207	439487	439837	SigD_171	439362	439686
440237	440837	RNAP_208	440487	440837	SigD_172	440237	440811
443462	444011	RNAP_209	443587	443937	SigD_173	443462	444011																SigS_105	443499	443736
445637	446161	RNAP_210	445637	445987	SigD_174	445724	446161
450574	451424	RNAP_211	450737	451087	SigD_176	450574	451373										SigH_45	451025	451424
452937	454486	RNAP_212	453287	453912	SigD_178	453737	454486													SigN_18	452937	453511	SigS_106	453624	453848
453737	454486	RNAP_213	453987	454337	SigD_178	453737	454486
455362	456349	RNAP_214	455587	455937	SigD_179	455387	456198										SigH_46	455362	456349	SigN_19	455462	456136	SigS_107	455749	456036
455362	456662	RNAP_215	456312	456662				SigE_9	456126	456526							SigH_46	455362	456349
457374	458642	RNAP_216	457880	458230	SigD_180	457374	458204										SigH_47	457462	458642
460480	461204	RNAP_217	460480	460830	SigD_181	460580	461204																SigS_108	460542	460879
460580	461230	RNAP_218	460880	461230	SigD_181	460580	461204
464467	465154	RNAP_219	464655	465005	SigD_182	464467	465154
466255	466605	RNAP_220	466255	466605
466992	467929	RNAP_221	467330	467680	SigD_183	466992	467929																SigS_109	467505	467741
469705	470055	RNAP_222	469705	470055
471105	472429	RNAP_223	471505	471855																SigN_20	471105	472429
471105	472454	RNAP_224	471955	472305	SigD_184	471980	472454													SigN_20	471105	472429
474230	474580	RNAP_225	474230	474580
475330	476080	RNAP_226	475405	476080	SigD_185	475367	475929																SigS_110	475330	475804
477680	478030	RNAP_227	477680	478030																			SigS_111	477780	478004
478242	478879	RNAP_228	478330	478680	SigD_186	478242	478879
479105	479455	RNAP_229	479105	479455
479595	480133	RNAP_230	479783	480133	SigD_187	479595	480094																SigS_112	479808	480132
484683	485682	RNAP_231	484683	485033																SigN_21	485008	485682
485008	485932	RNAP_232	485108	485783	SigD_188	485458	485932													SigN_21	485008	485682	SigS_113	485070	485644
489933	490283	RNAP_233	489933	490283																			SigS_114	489945	490207
490333	491432	RNAP_234	490333	490683	SigD_190	490520	491432
490520	491432	RNAP_235	491058	491408	SigD_190	490520	491432
492608	493282	RNAP_236	492883	493233	SigD_191	492608	493107	SigE_48	492633	493033													SigS_115	492858	493282
493683	495070	RNAP_237	494008	494358													SigH_49	493683	495070
495983	496657	RNAP_238	496158	496508	SigD_192	495983	496657
497033	497383	RNAP_239	497033	497383																			SigS_116	497120	497369
498958	499483	RNAP_240	498958	499483	SigD_193	499083	499448
502212	502923	RNAP_241	502262	502612	SigD_195	502212	502923																SigS_117	502387	502798
503624	504348	RNAP_242	503837	504187	SigD_196	503624	504348
506026	506850	RNAP_243	506289	506639	SigD_197	506289	506850																SigS_118	506026	506600
506726	507638	RNAP_244	507214	507564	SigD_198	506726	507563										SigH_51	507089	507638
510339	511238	RNAP_245	510339	510964	SigD_199	510451	511238																SigS_119	510689	510938
512589	513375	RNAP_246	512939	513289	SigD_200	512589	513375
514864	515675	RNAP_247	514939	515289	SigD_201	514864	515675																SigS_120	514926	515238
516664	518238	RNAP_248	517289	517639													SigH_52	516664	518238
518064	519225	RNAP_249	518264	518614	SigD_202	518489	519225													SigN_23	518064	518663	SigS_121	518076	518413
518489	519225	RNAP_250	518689	519164	SigD_202	518489	519225
522189	523538	RNAP_251	522189	522539	SigD_203	522439	523538
526239	527250	RNAP_252	526239	526589	SigD_204	526426	527250
526426	527539	RNAP_253	527189	527539	SigD_204	526426	527250
527989	528588	RNAP_254	527989	528339	SigD_205	528064	528588
529164	529514	RNAP_255	529164	529514
530464	530814	RNAP_256	530464	530814
531414	531764	RNAP_257	531414	531764
531814	532475	RNAP_258	532039	532389	SigD_206	531814	532475
532739	533189	RNAP_259	532839	533189																			SigS_122	532739	532988
535364	535714	RNAP_260	535364	535714
536714	537188	RNAP_261	536714	537064	SigD_207	536801	537163																SigS_123	536951	537188
542289	543176	RNAP_262	542539	542889	SigD_208	542289	543138										SigH_54	542864	543176
545339	545689	RNAP_263	545339	545689
552064	552638	RNAP_264	552089	552439	SigD_211	552064	552638
553489	554014	RNAP_265	553664	554014	SigD_212	553489	553975																SigS_124	553551	553938
555539	555889	RNAP_266	555539	555889
556376	557464	RNAP_267	556839	557464	SigD_214	556376	557388
559339	560063	RNAP_268	559464	559814	SigD_216	559339	560013										SigH_55	559714	560063
561114	561464	RNAP_269	561114	561464
563514	564088	RNAP_270	563539	563939	SigD_217	563514	564088
564964	565789	RNAP_271	565139	565789	SigD_218	564964	565463
565864	566214	RNAP_272	565864	566214	SigD_219	565989	566175
567164	567900	RNAP_273	567164	567514	SigD_220	567301	567900																SigS_126	567401	567775
570053	571390	RNAP_274	570266	570616	SigD_222	570391	571390																SigS_127	570053	570702
570391	571691	RNAP_275	571341	571691	SigD_222	570391	571390
573166	573966	RNAP_276	573616	573966	SigD_223	573241	573965																SigS_128	573166	573627
574566	575190	RNAP_277	574766	575116	SigD_224	574591	575190													SigN_26	574566	575015
575796	576774	RNAP_278	575941	576774	SigD_225	576257	576773	SigE_15	575796	576196													SigS_129	575803	576398
577999	579014	RNAP_279	577999	578349	SigD_226	578161	579014
578161	579402	RNAP_280	578703	579203	SigD_226	578161	579014										SigH_56	579028	579402
579365	579903	RNAP_281	579553	579903	SigD_227	579365	579877																SigS_130	579678	579889
581990	582876	RNAP_282	581990	582340	SigD_229	582290	582876
582290	583451	RNAP_283	582515	582865	SigD_229	582290	582876													SigN_27	582627	583451	SigS_132	582740	583051
584553	585351	RNAP_284	584615	585340	SigD_230	584640	585351										SigH_57	584553	585039
585565	586340	RNAP_285	585990	586340	SigD_231	585565	586164
590290	590640	RNAP_286	590290	590640
591365	592915	RNAP_287	592565	592915	SigD_232	591365	592601
594540	595019	RNAP_288	594570	594920	SigD_233	594540	595019																SigS_134	594580	594844
595545	596669	RNAP_289	596220	596570	SigD_234	595545	596669																SigS_135	596170	596319
600945	601319	RNAP_290	600945	601295	SigD_235	601107	601319																SigS_136	601145	601319
603445	604294	RNAP_291	603670	604020	SigD_236	603445	604294																SigS_137	603495	603894
604520	604870	RNAP_292	604520	604870
605120	605506	RNAP_293	605120	605470	SigD_237	605195	605506
606407	607270	RNAP_294	606545	607270	SigD_238	606682	607169				SigFecI_1	606607	606819	SigF_3	606620	606819							SigS_138	606407	606781
609245	609595	RNAP_295	609245	609595
617346	617696	RNAP_296	617346	617696
621171	621682	RNAP_297	621296	621646	SigD_242	621171	621682																SigS_141	621371	621595
623646	624221	RNAP_298	623646	624221	SigD_243	624008	624220																SigS_142	623983	624220
628346	628696	RNAP_299	628346	628696
628809	629196	RNAP_300	628846	629196	SigD_244	628846	629095										SigH_59	628809	629070				SigS_143	628883	629107
631071	631507	RNAP_301	631071	631421																			SigS_144	631221	631507
632333	632921	RNAP_302	632571	632921	SigD_246	632333	632795
635621	635971	RNAP_303	635621	635971
636508	637146	RNAP_304	636796	637146	SigD_248	636508	637032
637671	638325	RNAP_305	637671	638271	SigD_249	637746	638298	SigE_1	637925	638325													SigS_147	637796	638323
640886	641399	RNAP_306	640974	641399	SigD_250	640886	641373																SigS_148	640974	641210
642968	643630	RNAP_307	643131	643481	SigD_251	642968	643630
644056	644505	RNAP_308	644056	644406													SigH_60	644156	644505
650739	652098	RNAP_309	650739	651089	SigD_252	650964	652098																SigS_149	650801	651075
650964	652098	RNAP_310	651574	651924	SigD_252	650964	652098													SigN_29	651164	651598
654961	656073	RNAP_311	655074	655749	SigD_253	655574	655948										SigH_61	655274	655561	SigN_30	655299	656073	SigS_150	654961	655698
656149	656985	RNAP_312	656299	656649	SigD_254	656149	656910																SigS_151	656486	656985
656486	657349	RNAP_313	656974	657349																			SigS_151	656486	656985
657586	658573	RNAP_314	657874	658224	SigD_255	657586	658573										SigH_62	657824	658136
659374	660110	RNAP_315	659424	659774	SigD_256	659374	660110
660174	660874	RNAP_316	660524	660874	SigD_257	660274	660873																SigS_152	660174	660610
661187	662629	RNAP_317	661349	662049	SigD_258	661224	661948										SigH_63	661187	662629
662867	663504	RNAP_318	662955	663330	SigD_259	662867	663504
663767	664892	RNAP_319	664380	664730	SigD_260	663767	664679										SigH_64	664555	664892
668042	668616	RNAP_320	668105	668455	SigD_261	668042	668616
669705	670405	RNAP_321	670055	670405	SigD_262	669705	670341
673830	674305	RNAP_322	673830	674305	SigD_263	673855	674166										SigH_65	673955	674254				SigS_154	673980	674254
675155	676166	RNAP_323	675430	675780	SigD_264	675155	676166
678067	679029	RNAP_324	678105	678455	SigD_265	678067	679029
678067	679029	RNAP_325	678480	678830	SigD_265	678067	679029																SigS_156	678717	679029
682355	683079	RNAP_326	682630	682980	SigD_266	682630	683079																SigS_157	682355	682779
683505	683855	RNAP_327	683505	683855
685730	686080	RNAP_328	685730	686080
686730	687929	RNAP_329	686930	687280	SigD_267	687080	687279													SigN_31	686730	687929
687955	689254	RNAP_330	688030	688380	SigD_268	687955	688504													SigN_32	688255	689254	SigS_158	688255	688491
690730	691305	RNAP_331	690955	691305	SigD_269	690730	691179
691780	693667	RNAP_332	692380	692730	SigD_270	692392	693154										SigH_66	691780	693667				SigS_159	692530	692904
694080	694430	RNAP_333	694080	694430	SigD_271	694092	694404																SigS_160	694167	694366
695680	696729	RNAP_334	696130	696480	SigD_272	695680	696729										SigH_67	695830	696367
698280	698855	RNAP_335	698505	698855	SigD_273	698280	698704
699205	699830	RNAP_336	699480	699830	SigD_274	699205	699804
700780	701366	RNAP_337	700905	701255	SigD_275	700780	701366
702380	703255	RNAP_338	702730	703255	SigD_276	702505	703241													SigN_33	702380	703104	SigS_161	702817	703116
705030	705591	RNAP_339	705105	705455	SigD_277	705030	705591										SigH_69	705080	705467
706917	707804	RNAP_340	706980	707330	SigD_278	706917	707804																SigS_162	707280	707466
709692	710304	RNAP_341	709780	710130	SigD_279	709692	710304																SigS_163	709767	710079
710230	711404	RNAP_342	710630	710980	SigD_280	710230	711404										SigH_71	710305	710929
710230	711404	RNAP_343	711005	711355	SigD_280	710230	711404
711792	712441	RNAP_344	711830	712355	SigD_281	711792	712404																SigS_164	712017	712441
715130	716364	RNAP_345	715630	716280	SigD_282	715130	715929	SigE_49	715764	716364							SigH_72	715743	715992
720880	721230	RNAP_346	720880	721230
723080	723980	RNAP_347	723630	723980	SigD_284	723080	723679
728030	729004	RNAP_348	728030	728505	SigD_285	728155	729004																SigS_166	728180	728779
728155	729004	RNAP_349	728580	728930	SigD_285	728155	729004																SigS_166	728180	728779
732130	733254	RNAP_350	732530	732880	SigD_286	732130	733254													SigN_34	732705	733204	SigS_167	732605	732979
733992	734455	RNAP_351	734105	734455	SigD_287	733992	734316																SigS_168	734017	734329
736658	737082	RNAP_352	736658	737008													SigH_73	736896	737082
737833	738494	RNAP_353	737908	738258													SigH_74	737833	738057				SigS_169	738170	738494
738170	738869	RNAP_354	738458	738808	SigD_288	738333	738869																SigS_169	738170	738494
741583	742432	RNAP_355	741633	742083	SigD_289	741583	742432																SigS_170	741608	741932
746720	747494	RNAP_356	746833	747183	SigD_291	746720	747494																SigS_171	747083	747382
751883	752807	RNAP_357	751883	752233	SigD_293	752058	752807																SigS_172	752033	752532
753783	754358	RNAP_358	753783	754358	SigD_294	753783	754232																SigS_173	753933	754244
754583	754933	RNAP_359	754583	754933
756870	757833	RNAP_360	757483	757833	SigD_295	756870	757607
764458	765258	RNAP_361	764808	765258	SigD_296	764458	765182
768083	768433	RNAP_362	768083	768433
770033	770794	RNAP_363	770358	770708	SigD_297	770370	770794										SigH_77	770383	770707	SigN_36	770033	770607	SigS_174	770108	770444
773633	774294	RNAP_364	773833	774183	SigD_298	773633	774294
776708	777319	RNAP_365	776708	777058	SigD_299	776908	777319
776908	777558	RNAP_366	777208	777558	SigD_299	776908	777319
779470	780144	RNAP_367	779533	779883	SigD_300	779470	780144										SigH_78	779596	779757
780058	780919	RNAP_368	780058	780583	SigD_301	780158	780919
781083	781433	RNAP_369	781083	781433
781958	782507	RNAP_370	781983	782333	SigD_302	781958	782507
783833	785107	RNAP_371	783833	784183																SigN_38	784158	785107
784158	785182	RNAP_372	784608	784958	SigD_303	784533	785182										SigH_79	784333	784682	SigN_38	784158	785107	SigS_175	784683	784944
786295	786983	RNAP_373	786633	786983	SigD_304	786295	786932																SigS_176	786583	786894
787758	788382	RNAP_374	787933	788283	SigD_305	787758	788382																SigS_177	787820	788344
788908	789258	RNAP_375	788908	789258
791070	791732	RNAP_376	791133	791483	SigD_306	791070	791732																SigS_178	791208	791532
792983	793357	RNAP_377	792983	793333	SigD_307	792983	793357
793645	794219	RNAP_378	793708	794058	SigD_308	793645	794157																SigS_179	793795	794219
793645	794433	RNAP_379	794083	794433	SigD_308	793645	794157																SigS_179	793795	794219
797283	797883	RNAP_380	797408	797883	SigD_309	797458	797882													SigN_39	797283	797682	SigS_180	797483	797819
799495	800083	RNAP_381	799733	800083	SigD_310	799495	799944																SigS_181	799495	799919
801883	802908	RNAP_382	802558	802908	SigD_312	801883	802907																SigS_182	802508	802844
804333	804683	RNAP_383	804333	804683
806283	806804	RNAP_384	806454	806804	SigD_313	806283	806765
807054	807404	RNAP_385	807054	807404
808304	808705	RNAP_386	808304	808654	SigD_314	808341	808705
812243	813249	RNAP_387	812356	812763	SigD_315	812243	813249																SigS_183	812406	812737
815165	816240	RNAP_388	815765	816240	SigD_316	815790	816214							SigF_6	815165	815927				SigN_41	815765	816189	SigS_184	815927	816201
816990	817340	RNAP_389	816990	817340
818527	819426	RNAP_390	818865	819215	SigD_317	818527	819376																SigS_185	819102	819426
823440	824289	RNAP_391	823440	823965	SigD_320	823552	824289																SigS_187	823627	823851
827965	828315	RNAP_392	827965	828315
829665	830451	RNAP_393	829665	830190	SigD_321	829790	830451																SigS_188	829715	830026
831665	832540	RNAP_394	832065	832540	SigD_322	831665	832264
834165	834515	RNAP_395	834165	834515
835021	835720	RNAP_396	835346	835696	SigD_323	835021	835720
836658	837471	RNAP_397	837121	837471	SigD_324	836658	837432
837546	837946	RNAP_398	837546	837946	SigD_325	837721	837920																SigS_190	837571	837845
840771	841695	RNAP_399	841221	841571	SigD_327	840933	841695																SigS_191	840771	841307
844347	845221	RNAP_400	844722	845072	SigD_328	844834	845183													SigN_43	844347	845221	SigS_192	844472	844758
846522	848171	RNAP_401	847147	847497	SigD_329	847397	848146													SigN_44	846522	848171
846522	848446	RNAP_402	847897	848247	SigD_330	847509	848446													SigN_44	846522	848171	SigS_193	848009	848246
849247	850121	RNAP_403	849322	849747	SigD_331	849247	849871										SigH_82	849647	850121				SigS_194	849359	849883
851697	852422	RNAP_404	851747	852422	SigD_332	851697	852283																SigS_195	852009	852233
854897	855371	RNAP_405	854897	855247	SigD_333	854972	855371																SigS_196	854909	855296
858697	859574	RNAP_406	859025	859375	SigD_334	858697	859574																SigS_197	859084	859411
862650	863000	RNAP_407	862650	863000
865425	865949	RNAP_408	865475	865825	SigD_335	865425	865949																SigS_198	865562	865911
870500	870850	RNAP_409	870500	870850
871775	872386	RNAP_410	872025	872375	SigD_337	871775	872386
876987	877611	RNAP_411	877225	877575	SigD_338	876987	877611																SigS_199	877325	877611
877675	878025	RNAP_412	877675	878025
879525	880272	RNAP_413	879525	880035	SigD_339	879650	880096										SigH_84	879898	880272				SigS_200	879762	880009
881810	882160	RNAP_414	881810	882160
882260	883384	RNAP_415	882535	883010	SigD_340	882310	883171													SigN_47	882260	883384	SigS_201	882785	882959
886485	886896	RNAP_416	886535	886885	SigD_342	886485	886896
887060	887780	RNAP_417	887160	887510	SigD_343	887060	887646	SigE_43	887180	887780
888782	889490	RNAP_418	888929	889429	SigD_344	888782	889490																SigS_203	888929	889365
889854	890853	RNAP_419	889854	890379	SigD_345	890254	890853
890829	891428	RNAP_420	890854	891204	SigD_346	890829	891428
891979	893015	RNAP_421	891979	892329	SigD_348	892304	893015
892304	893381	RNAP_422	892779	893129	SigD_348	892304	893015													SigN_49	892604	893381	SigS_204	892829	893040
896845	897282	RNAP_423	896932	897282													SigH_86	896845	897194
897332	898056	RNAP_424	897507	897882	SigD_349	897332	898056
899519	900107	RNAP_425	899757	900107	SigD_350	899519	900043
902769	903868	RNAP_426	902907	903257	SigD_351	902769	903281																SigS_205	903107	903868
903107	903932	RNAP_427	903432	903932	SigD_352	903582	903931																SigS_205	903107	903868
905732	906282	RNAP_428	905932	906282	SigD_353	905732	906181
908383	908733	RNAP_429	908383	908733
910133	910519	RNAP_430	910133	910483																			SigS_206	910220	910519
913058	913852	RNAP_431	913058	913408				SigE_21	913252	913852
913808	914694	RNAP_432	913983	914333	SigD_355	913808	914344																SigS_207	914333	914694
915158	915757	RNAP_433	915308	915658	SigD_356	915158	915757																SigS_208	915295	915557
917708	918532	RNAP_434	918033	918383	SigD_357	917883	918532										SigH_89	918071	918332	SigN_50	917708	918332	SigS_209	918033	918394
920648	922235	RNAP_435	921435	922235	SigD_358	921722	922234										SigH_90	920648	921672				SigS_210	921735	922121
922360	922710	RNAP_436	922360	922710
925073	925920	RNAP_437	925073	925423	SigD_359	925248	925920										SigH_91	925211	925721
925211	926008	RNAP_438	925609	925959	SigD_359	925248	925920										SigH_91	925211	925721				SigS_211	925746	926008
926634	926984	RNAP_439	926634	926984
930109	930459	RNAP_440	930109	930459
931134	932133	RNAP_441	931184	931759	SigD_360	931134	932133																SigS_212	931734	932058
931809	932584	RNAP_442	932234	932584	SigD_361	931809	932533
936309	936659	RNAP_443	936309	936659
938384	938809	RNAP_444	938459	938809	SigD_363	938384	938783
939346	940283	RNAP_445	939784	940134	SigD_364	939346	940283
944634	945583	RNAP_446	944634	945184	SigD_365	944884	945583																SigS_214	944984	945583
945721	946558	RNAP_447	946159	946509	SigD_366	945721	946558							SigF_7	945984	946408							SigS_215	946009	946358
947921	949034	RNAP_448	948659	949034	SigD_367	947921	948995
949971	950745	RNAP_449	950209	950559	SigD_368	949971	950745																SigS_216	950234	950733
952534	953158	RNAP_450	952559	952909	SigD_369	952534	953158
953109	953935	RNAP_451	953484	953834	SigD_370	953109	953935										SigH_95	953334	953808				SigS_218	953571	953910
955711	956135	RNAP_452	955711	956061	SigD_371	955786	956135
956111	957047	RNAP_453	956611	956961	SigD_372	956111	957035																SigS_219	956711	957047
959061	959661	RNAP_454	959061	959661
960136	960486	RNAP_455	960136	960486
960523	961322	RNAP_456	960911	961261	SigD_373	960536	961322																SigS_220	960523	961110
962748	963635	RNAP_457	962836	963186	SigD_374	962748	963635																SigS_221	962873	963210
962748	963635	RNAP_458	963211	963561	SigD_374	962748	963635
965612	966161	RNAP_459	965612	965962	SigD_375	965699	966161
969524	970236	RNAP_460	969587	969937	SigD_376	969524	970236
970737	971087	RNAP_461	970737	971087	SigD_377	970812	971073
972537	973561	RNAP_462	972537	973037	SigD_378	972624	973561
979962	980723	RNAP_463	979962	980312	SigD_379	979974	980723																SigS_222	979962	980348
982087	982598	RNAP_464	982087	982437	SigD_380	982087	982523																SigS_223	982262	982598
982662	983012	RNAP_465	982662	983012
984599	985137	RNAP_466	984687	985037	SigD_381	984599	985137
985738	987091	RNAP_467	986138	986488	SigD_382	985738	987091										SigH_97	986467	987041				SigS_225	986350	986741
987967	988491	RNAP_468	987967	988317	SigD_383	988067	988491
989467	990066	RNAP_469	989517	989867	SigD_384	989467	990066																SigS_226	989642	989916
996717	997553	RNAP_470	996717	997392	SigD_385	997092	997553
1003743	1004517	RNAP_471	1003743	1004093	SigD_388	1003743	1004517
1004743	1005317	RNAP_472	1004843	1005193	SigD_389	1004830	1005317										SigH_99	1004868	1005217				SigS_228	1004743	1005167
1006468	1007454	RNAP_473	1006568	1007118	SigD_390	1006468	1006929													SigN_52	1006693	1007454	SigS_229	1006643	1006992
1010718	1011492	RNAP_474	1010718	1011068	SigD_392	1010855	1011492																SigS_230	1011018	1011254
1014405	1015467	RNAP_475	1014643	1014993	SigD_393	1014618	1015467													SigN_53	1014405	1015017	SigS_231	1014680	1014917
1015418	1015879	RNAP_476	1015418	1015768	SigD_394	1015493	1015879
1017055	1017879	RNAP_477	1017393	1017743	SigD_395	1017055	1017879
1018593	1019792	RNAP_478	1019268	1019618	SigD_396	1019130	1019792													SigN_54	1018593	1019342	SigS_233	1019418	1019692
1019993	1020468	RNAP_479	1019993	1020468
1023305	1024292	RNAP_480	1023468	1023818	SigD_398	1023305	1024292
1025618	1026568	RNAP_481	1026218	1026568	SigD_399	1025618	1026492
1026693	1027417	RNAP_482	1026843	1027193	SigD_400	1026693	1026967																SigS_234	1026968	1027417
1027293	1028598	RNAP_483	1027786	1028136	SigD_401	1027886	1028485										SigH_101	1027293	1028598				SigS_235	1028036	1028260
1029011	1029623	RNAP_484	1029061	1029411	SigD_402	1029011	1029623
1029762	1030112	RNAP_485	1029762	1030112
1030187	1031161	RNAP_486	1030512	1031037	SigD_403	1030474	1031048										SigH_102	1030187	1030749				SigS_236	1030687	1031161
1030687	1031561	RNAP_487	1031062	1031412	SigD_404	1031162	1031561																SigS_236	1030687	1031161
1036662	1037461	RNAP_488	1036662	1037012	SigD_405	1036712	1037361													SigN_56	1036737	1037461	SigS_237	1036724	1037161
1039712	1040062	RNAP_489	1039712	1040062
1041687	1042037	RNAP_490	1041687	1042037
1048762	1049486	RNAP_491	1048812	1049162	SigD_407	1048762	1049486
1049912	1050687	RNAP_492	1050312	1050687	SigD_409	1049912	1050536
1050712	1051586	RNAP_493	1050712	1051362													SigH_104	1051325	1051586
1055137	1055773	RNAP_494	1055137	1055487	SigD_411	1055237	1055773
1056937	1057362	RNAP_495	1056937	1057362	SigD_412	1057074	1057336
1062662	1064111	RNAP_496	1062912	1063387	SigD_414	1062662	1063936										SigH_105	1063112	1063411	SigN_59	1063212	1064111	SigS_240	1062949	1063261
1064424	1064861	RNAP_497	1064462	1064812	SigD_415	1064424	1064836																SigS_241	1064637	1064861
1066687	1067961	RNAP_498	1066687	1067412	SigD_416	1066762	1067423													SigN_60	1067412	1067961	SigS_242	1066812	1067111
1068812	1069161	RNAP_499	1068812	1069161
1072737	1073861	RNAP_500	1073112	1073612	SigD_417	1072937	1073536	SigE_42	1073057	1073457										SigN_61	1072737	1073861
1077987	1078861	RNAP_501	1077987	1078537	SigD_418	1078024	1078823							SigF_8	1078325	1078861							SigS_243	1078112	1078473
1080212	1080587	RNAP_502	1080237	1080587	SigD_419	1080212	1080573
1084012	1084398	RNAP_503	1084012	1084362	SigD_420	1084149	1084398																SigS_244	1084162	1084323
1085412	1085762	RNAP_504	1085412	1085762
1091637	1092761	RNAP_505	1091637	1092262	SigD_423	1091637	1092298													SigN_63	1091762	1092736	SigS_245	1092012	1092761
1094612	1095286	RNAP_506	1094612	1094987	SigD_426	1094724	1095286
1096574	1097273	RNAP_507	1096637	1097212	SigD_427	1096574	1097273
1097812	1098573	RNAP_508	1097987	1098337	SigD_428	1097812	1098348																SigS_246	1098149	1098573
1098937	1099973	RNAP_509	1099187	1099537	SigD_429	1099212	1099973																SigS_247	1098937	1099736
1102049	1102988	RNAP_510	1102312	1102988	SigD_430	1102049	1102974																SigS_248	1102524	1102812
1103340	1104151	RNAP_511	1103615	1103965	SigD_431	1103340	1104151
1104890	1105551	RNAP_512	1105040	1105390	SigD_432	1104890	1105551
1108165	1108801	RNAP_513	1108265	1108615	SigD_433	1108165	1108801	SigE_31	1108180	1108580													SigS_250	1108315	1108751
1112590	1113139	RNAP_514	1112590	1112940	SigD_434	1112765	1113139
1113240	1113590	RNAP_515	1113240	1113590
1114540	1115039	RNAP_516	1114665	1115015	SigD_435	1114540	1115039																SigS_251	1114577	1115001
1115627	1116176	RNAP_517	1115715	1116165	SigD_436	1115627	1116176
1118115	1118751	RNAP_518	1118115	1118465	SigD_437	1118440	1118751
1119640	1120871	RNAP_519	1119690	1120340	SigD_439	1120027	1120871										SigH_109	1119915	1120521	SigN_65	1119640	1120596	SigS_252	1120090	1120455
1120597	1121283	RNAP_520	1120597	1120947	SigD_440	1120759	1121283
1121722	1122621	RNAP_521	1121722	1122072	SigD_442	1121984	1122621
1121984	1122722	RNAP_522	1122372	1122722	SigD_442	1121984	1122621
1123047	1123397	RNAP_523	1123047	1123397																			SigS_253	1123047	1123371
1124247	1125096	RNAP_524	1124497	1125022	SigD_443	1124384	1124971													SigN_66	1124247	1124721	SigS_254	1124772	1125096
1126647	1127297	RNAP_525	1126722	1127072	SigD_444	1126647	1127297
1128573	1129623	RNAP_526	1129273	1129623	SigD_445	1128573	1129284							SigF_9	1129111	1129610
1129923	1130373	RNAP_527	1129923	1130373	SigD_446	1129973	1130147
1133635	1134059	RNAP_528	1133698	1134048																			SigS_255	1133635	1134059
1137178	1137878	RNAP_529	1137528	1137878										SigF_10	1137178	1137740
1143453	1144340	RNAP_530	1143453	1144329	SigD_449	1143728	1144340																SigS_257	1143929	1144253
1145554	1146179	RNAP_531	1145554	1146179	SigD_450	1145604	1146090													SigN_67	1145579	1146053	SigS_258	1145704	1145928
1146329	1146954	RNAP_532	1146329	1146954
1150192	1151255	RNAP_533	1150580	1151255	SigD_452	1150342	1151029																SigS_260	1150192	1150704
1152330	1153691	RNAP_534	1152330	1152680	SigD_453	1152455	1153691
1153880	1154316	RNAP_535	1153905	1154255	SigD_454	1153880	1154316
1156480	1157229	RNAP_536	1156780	1157130	SigD_455	1156705	1157229																SigS_262	1156480	1156866
1160730	1161316	RNAP_537	1160730	1161155	SigD_456	1160742	1161316																SigS_263	1160942	1161216
1162830	1163180	RNAP_538	1162830	1163180
1164080	1164679	RNAP_539	1164080	1164430	SigD_457	1164117	1164679																SigS_264	1164117	1164429
1164505	1165430	RNAP_540	1165080	1165430	SigD_458	1164505	1165429													SigN_69	1164755	1165229
1166655	1167005	RNAP_541	1166655	1167005
1167817	1168554	RNAP_542	1167880	1168430	SigD_459	1167817	1168554																SigS_265	1168055	1168454
1169205	1169979	RNAP_543	1169455	1169805	SigD_460	1169205	1169941																SigS_266	1169605	1169979
1172930	1173504	RNAP_544	1172955	1173305	SigD_461	1172942	1173504										SigH_111	1172930	1173217
1174280	1174854	RNAP_545	1174280	1174655	SigD_462	1174305	1174854
1176955	1177566	RNAP_546	1177005	1177355	SigD_463	1176955	1177554																SigS_267	1177117	1177566
1179892	1180732	RNAP_547	1180330	1180680	SigD_465	1179892	1180732
1181824	1182387	RNAP_548	1182037	1182387	SigD_466	1181824	1182298
1184587	1185248	RNAP_549	1184737	1185087	SigD_467	1184587	1185061																SigS_268	1184949	1185248
1187137	1187873	RNAP_550	1187362	1187712	SigD_468	1187137	1187823																SigS_269	1187562	1187873
1189137	1189928	RNAP_551	1189487	1189837	SigD_469	1189249	1189840										SigH_113	1189537	1189928				SigS_270	1189137	1189536
1192716	1193452	RNAP_552	1192716	1193066	SigD_471	1192753	1193452
1193728	1194391	RNAP_553	1194041	1194391	SigD_472	1193728	1194290																SigS_271	1194028	1194240
1195701	1196475	RNAP_554	1195701	1196051	SigD_473	1195713	1196475
1196551	1197775	RNAP_555	1196551	1196901	SigD_475	1196826	1197775													SigN_71	1196638	1197387
1196638	1197951	RNAP_556	1197376	1197951	SigD_475	1196826	1197775													SigN_71	1196638	1197387	SigS_272	1197338	1197762
1200351	1201475	RNAP_557	1200351	1200701	SigD_476	1200438	1201475
1201951	1202550	RNAP_558	1201976	1202501	SigD_477	1201951	1202475																SigS_273	1202238	1202550
1202551	1203425	RNAP_559	1202851	1203201	SigD_478	1202551	1203325													SigN_72	1202726	1203425
1206993	1207343	RNAP_560	1206993	1207343
1208843	1209218	RNAP_561	1208843	1209218
1209293	1210292	RNAP_562	1209493	1209843	SigD_480	1209293	1210292
1210205	1210967	RNAP_563	1210368	1210718	SigD_481	1210205	1210967
1210868	1211842	RNAP_564	1211093	1211443	SigD_482	1211105	1211742													SigN_73	1210868	1211842
1212193	1212543	RNAP_565	1212193	1212543
1212880	1213617	RNAP_566	1213018	1213368	SigD_483	1212880	1213617																SigS_274	1213218	1213592
1213943	1215169	RNAP_567	1214619	1215169	SigD_484	1213943	1215105																SigS_275	1214418	1214968
1216294	1216644	RNAP_568	1216294	1216644
1217669	1218305	RNAP_569	1217669	1218019																			SigS_276	1217881	1218305
1218119	1218769	RNAP_570	1218419	1218769	SigD_486	1218119	1218718
1219494	1220518	RNAP_571	1219719	1220069	SigD_487	1219706	1220518																SigS_277	1219494	1219968
1222019	1223093	RNAP_572	1222019	1222944	SigD_488	1222194	1223093										SigH_117	1222644	1222768				SigS_278	1222019	1222480
1225081	1225830	RNAP_573	1225269	1225794	SigD_489	1225081	1225830																SigS_279	1225331	1225830
1226320	1227219	RNAP_574	1226570	1226920	SigD_491	1226320	1227219
1227620	1228344	RNAP_575	1227795	1228145	SigD_492	1227620	1228344																SigS_280	1228020	1228269
1228895	1230120	RNAP_576	1229520	1230120	SigD_493	1228895	1229869
1231957	1232444	RNAP_577	1232045	1232395	SigD_494	1231957	1232444
1233720	1234331	RNAP_578	1233970	1234320	SigD_495	1233720	1234331
1236132	1237044	RNAP_579	1236245	1236870	SigD_496	1236132	1237044																SigS_282	1236295	1236544
1240495	1241844	RNAP_580	1241120	1241470	SigD_498	1241107	1241844							SigF_11	1240495	1241569							SigS_283	1241170	1241544
1242032	1242831	RNAP_581	1242045	1242570	SigD_499	1242032	1242519																SigS_284	1242495	1242831
1243433	1244473	RNAP_582	1243695	1244045	SigD_501	1243845	1244473							SigF_12	1243433	1243882							SigS_285	1243945	1244219
1243845	1244524	RNAP_583	1244174	1244524	SigD_501	1243845	1244473																SigS_285	1243945	1244219
1246399	1247685	RNAP_584	1246399	1246749	SigD_502	1246486	1247685																SigS_286	1246449	1246785
1249649	1250523	RNAP_585	1250049	1250399	SigD_503	1249836	1250373				SigFecI_3	1250049	1250498	SigF_13	1250087	1250523	SigH_119	1250174	1250523	SigN_76	1249649	1250435	SigS_287	1250061	1250373
1255049	1256248	RNAP_586	1255399	1255749	SigD_505	1255374	1256248													SigN_77	1255049	1255898	SigS_288	1255461	1255685
1256749	1257535	RNAP_587	1256749	1257099	SigD_506	1256949	1257535
1257424	1258435	RNAP_588	1257724	1258074	SigD_507	1257424	1258435										SigH_121	1257762	1258211				SigS_289	1257824	1258173
1260061	1260499	RNAP_589	1260149	1260499	SigD_508	1260061	1260398
1261149	1261798	RNAP_590	1261149	1261499	SigD_509	1261186	1261798
1262499	1263099	RNAP_591	1262499	1263099	SigD_510	1262561	1262973																SigS_290	1262586	1262898
1266261	1266860	RNAP_592	1266299	1266649	SigD_511	1266261	1266860
1267024	1267785	RNAP_593	1267024	1267374	SigD_512	1267161	1267785
1268324	1269823	RNAP_594	1268324	1268674	SigD_514	1268599	1269823																SigS_291	1268386	1269798
1268386	1269823	RNAP_595	1268899	1269274	SigD_514	1268599	1269823																SigS_291	1268386	1269798
1268386	1269823	RNAP_596	1269424	1269774	SigD_514	1268599	1269823																SigS_291	1268386	1269798
1270874	1272198	RNAP_597	1271074	1271699	SigD_515	1270874	1271723													SigN_78	1271199	1272198	SigS_292	1271174	1271548
1272349	1273200	RNAP_598	1272699	1273200	SigD_516	1272611	1273174																SigS_293	1272349	1272823
1276812	1277424	RNAP_599	1276825	1277175	SigD_517	1276812	1277424																SigS_294	1276887	1277424
1278450	1279075	RNAP_600	1278725	1279075	SigD_518	1278450	1279024																SigS_295	1278600	1278874
1285800	1286150	RNAP_601	1285800	1286150
1286325	1287036	RNAP_602	1286325	1287000	SigD_519	1286462	1287036
1287862	1288550	RNAP_603	1288100	1288550	SigD_520	1287862	1288324																SigS_296	1288025	1288361
1288750	1289550	RNAP_604	1289175	1289550	SigD_521	1288750	1289374																SigS_297	1289200	1289549
1290175	1290775	RNAP_605	1290425	1290775	SigD_522	1290175	1290549
1291925	1292875	RNAP_606	1292100	1292875	SigD_523	1291937	1292774										SigH_124	1291925	1292499				SigS_298	1291925	1292274
1294925	1295275	RNAP_607	1294925	1295275
1297225	1298024	RNAP_608	1297225	1297700	SigD_525	1297237	1298024										SigH_126	1297238	1297724				SigS_299	1297525	1297824
1298288	1299600	RNAP_609	1298551	1299201	SigD_526	1298288	1299100										SigH_127	1298914	1299600
1300863	1301775	RNAP_610	1300926	1301276	SigD_527	1300863	1301775																SigS_300	1301113	1301600
1306538	1307075	RNAP_611	1306551	1306901	SigD_530	1306538	1307037																SigS_301	1306801	1307075
1308226	1309262	RNAP_612	1308226	1308576	SigD_531	1308501	1309262													SigN_79	1308226	1309175
1308226	1309262	RNAP_613	1308726	1309176	SigD_531	1308501	1309262													SigN_79	1308226	1309175
1310026	1310650	RNAP_614	1310176	1310526	SigD_532	1310026	1310650
1311351	1312126	RNAP_615	1311501	1312126	SigD_533	1311351	1312100										SigH_128	1311764	1312125				SigS_302	1311676	1311950
1313801	1314538	RNAP_616	1314051	1314401	SigD_534	1313801	1314538
1317777	1318288	RNAP_617	1317777	1318127	SigD_535	1317889	1318288
1320852	1321463	RNAP_618	1320852	1321402	SigD_536	1320902	1321463
1321577	1321927	RNAP_619	1321577	1321927
1322502	1323176	RNAP_620	1322702	1323052	SigD_537	1322502	1323176
1324177	1324976	RNAP_621	1324177	1324877	SigD_538	1324502	1324976																SigS_303	1324464	1324826
1326839	1327563	RNAP_622	1327102	1327452	SigD_539	1326839	1327563										SigH_130	1326977	1327326
1328539	1329464	RNAP_623	1328577	1329102	SigD_540	1328539	1329026										SigH_131	1328640	1329464	SigN_80	1328577	1329076	SigS_304	1328702	1328976
1331327	1332137	RNAP_624	1331513	1331863	SigD_541	1331327	1332137
1332663	1333374	RNAP_625	1332988	1333338	SigD_542	1332688	1333374										SigH_132	1332663	1333050				SigS_305	1332988	1333337
1333638	1333988	RNAP_626	1333638	1333988
1337038	1337388	RNAP_627	1337038	1337388
1337463	1338700	RNAP_628	1337963	1338313	SigD_543	1337963	1338499										SigH_133	1337663	1338700	SigN_81	1337913	1338662	SigS_307	1337463	1337974
1339163	1340063	RNAP_629	1339713	1340063	SigD_544	1339163	1340037
1341163	1341513	RNAP_630	1341163	1341513																			SigS_308	1341200	1341474
1342263	1342862	RNAP_631	1342263	1342738	SigD_545	1342288	1342862
1344500	1345087	RNAP_632	1344538	1344888	SigD_546	1344500	1345087																SigS_309	1344638	1344949
1346663	1347524	RNAP_633	1346963	1347313	SigD_547	1346663	1347524
1348713	1349476	RNAP_634	1349013	1349363	SigD_548	1348713	1349439																SigS_310	1349000	1349476
1353852	1354315	RNAP_635	1353965	1354315																			SigS_311	1353852	1354064
1355040	1355864	RNAP_636	1355040	1355390	SigD_550	1355052	1355864																SigS_312	1355115	1355414
1355052	1355864	RNAP_637	1355440	1355790	SigD_550	1355052	1355864
1358765	1360039	RNAP_638	1358765	1359290	SigD_551	1359015	1360039													SigN_82	1359065	1359451	SigS_313	1359140	1359639
1365190	1366726	RNAP_639	1365740	1366090	SigD_552	1365715	1366726													SigN_83	1365190	1366614
1367440	1368089	RNAP_640	1367515	1367865	SigD_553	1367440	1368089
1380266	1380616	RNAP_641	1380266	1380616
1381366	1382853	RNAP_642	1381766	1382116	SigD_555	1381541	1382290										SigH_134	1381366	1382853
1384466	1384965	RNAP_643	1384466	1384816	SigD_556	1384478	1384965																SigS_315	1384541	1384852
1386341	1387115	RNAP_644	1386691	1387041	SigD_557	1386416	1387115																SigS_316	1386341	1386940
1388416	1389340	RNAP_645	1388416	1388766	SigD_558	1388478	1389340																SigS_317	1388541	1388927
1389941	1390291	RNAP_646	1389941	1390291
1390403	1391366	RNAP_647	1391016	1391366	SigD_560	1390403	1391252																SigS_318	1390616	1391102
1393641	1394490	RNAP_648	1393641	1394116	SigD_561	1393691	1394415										SigH_136	1394066	1394290	SigN_84	1394066	1394490	SigS_319	1393666	1393927
1395041	1395777	RNAP_649	1395166	1395516	SigD_562	1395041	1395777
1396366	1396841	RNAP_650	1396491	1396841													SigH_137	1396366	1396653
1397103	1397853	RNAP_651	1397341	1397691	SigD_563	1397103	1397853																SigS_320	1397266	1397716
1398192	1398542	RNAP_652	1398192	1398542
1402317	1402867	RNAP_653	1402517	1402867	SigD_564	1402529	1402866													SigN_86	1402317	1402866
1403567	1404241	RNAP_654	1403567	1404117	SigD_565	1403792	1404241																SigS_322	1403592	1404003
1405467	1406216	RNAP_655	1405817	1406167	SigD_566	1405467	1406216																SigS_323	1405767	1406116
1406867	1407567	RNAP_656	1406967	1407567	SigD_567	1406867	1407553
1409304	1410792	RNAP_657	1409917	1410267	SigD_568	1409304	1410053																SigS_324	1410154	1410792
1415068	1415667	RNAP_658	1415293	1415643	SigD_570	1415068	1415667
1416293	1416917	RNAP_659	1416293	1416843	SigD_571	1416568	1416917
1417468	1417955	RNAP_660	1417468	1417818													SigH_140	1417606	1417955
1417606	1418443	RNAP_661	1417943	1418443	SigD_572	1417905	1418354										SigH_140	1417606	1417955				SigS_325	1418030	1418379
1421311	1422011	RNAP_662	1421586	1421936	SigD_574	1421311	1422011																SigS_326	1421723	1421986
1422949	1423636	RNAP_663	1423212	1423562	SigD_575	1422949	1423636										SigH_141	1422987	1423261
1424137	1424487	RNAP_664	1424137	1424487
1425937	1426987	RNAP_665	1426512	1426987	SigD_577	1426312	1426711													SigN_87	1425937	1426686
1429037	1429387	RNAP_666	1429037	1429387
1430762	1431523	RNAP_667	1430987	1431337	SigD_578	1430762	1431461																SigS_328	1431062	1431523
1431562	1431912	RNAP_668	1431562	1431912
1432288	1433024	RNAP_669	1432288	1432738	SigD_579	1432338	1433024
1432338	1433313	RNAP_670	1432963	1433313	SigD_579	1432338	1433024
1433488	1433838	RNAP_671	1433488	1433838
1434613	1435313	RNAP_672	1434613	1435313	SigD_580	1434700	1435312							SigF_14	1434713	1435275							SigS_329	1434725	1435237
1438663	1439449	RNAP_673	1438663	1439188	SigD_581	1438738	1439349																SigS_330	1438825	1439449
1439663	1440013	RNAP_674	1439663	1440013
1440738	1441537	RNAP_675	1440788	1441188	SigD_582	1440738	1441374										SigH_143	1441088	1441537
1444963	1445687	RNAP_676	1445038	1445663	SigD_584	1445000	1445412													SigN_88	1444963	1445687	SigS_332	1444975	1445512
1461288	1462087	RNAP_677	1461288	1461638	SigD_586	1461438	1462087																SigS_334	1461438	1461737
1463225	1464412	RNAP_678	1463513	1463863	SigD_587	1463225	1464412
1465700	1466312	RNAP_679	1465788	1466138	SigD_588	1465938	1466312										SigH_144	1466013	1466275				SigS_336	1465700	1465912
1466938	1467674	RNAP_680	1466988	1467338	SigD_589	1466938	1467674
1469038	1469388	RNAP_681	1469038	1469388
1472588	1473338	RNAP_682	1472988	1473338	SigD_591	1472588	1473299
1474076	1474896	RNAP_683	1474263	1474613	SigD_592	1474388	1474896										SigH_146	1474076	1474500
1476072	1476422	RNAP_684	1476072	1476422
1478772	1479122	RNAP_685	1478772	1479122
1480572	1481258	RNAP_686	1480772	1481122	SigD_593	1480597	1481258										SigH_147	1480572	1480996				SigS_338	1480747	1481208
1484911	1485516	RNAP_687	1485017	1485367	SigD_594	1484911	1485516
1485967	1486491	RNAP_688	1485967	1486317	SigD_595	1486042	1486491
1488492	1489241	RNAP_689	1488542	1489042	SigD_596	1488492	1489241																SigS_339	1488529	1488853
1489292	1490328	RNAP_690	1489342	1489867	SigD_597	1489679	1490328													SigN_91	1489292	1489791	SigS_340	1489667	1490291
1489667	1490966	RNAP_691	1489967	1490617	SigD_597	1489679	1490328							SigF_15	1490142	1490966							SigS_340	1489667	1490291
1492917	1493591	RNAP_692	1492917	1493442	SigD_598	1492967	1493591																SigS_341	1493092	1493378
1494592	1495428	RNAP_693	1494617	1494967	SigD_599	1494592	1495428																SigS_342	1494642	1494991
1496452	1497526	RNAP_694	1496452	1497027	SigD_600	1496564	1497526																SigS_343	1496902	1497201
1498002	1498602	RNAP_695	1498252	1498602	SigD_601	1498002	1498363										SigH_149	1498002	1498301				SigS_344	1498152	1498526
1499989	1500891	RNAP_696	1500327	1500677	SigD_602	1499989	1500891																SigS_345	1500339	1500563
1501280	1501880	RNAP_697	1501530	1501880	SigD_603	1501280	1501704
1503982	1505018	RNAP_698	1503982	1504332	SigD_604	1504182	1505018																SigS_346	1504219	1504506
1504182	1505031	RNAP_699	1504582	1504932	SigD_604	1504182	1505018										SigH_151	1504657	1505031
1507019	1507968	RNAP_700	1507082	1507432	SigD_606	1507019	1507968																SigS_347	1507019	1507331
1507707	1508106	RNAP_701	1507707	1508057	SigD_607	1507707	1508106
1508763	1509792	RNAP_702	1509343	1509693	SigD_608	1509288	1509592													SigN_92	1508763	1509792	SigS_348	1509443	1509729
1512275	1512675	RNAP_703	1512325	1512675										SigF_17	1512275	1512537
1515175	1516024	RNAP_704	1515175	1515775	SigD_609	1515237	1515711										SigH_152	1515613	1516024				SigS_349	1515212	1515424
1516575	1517549	RNAP_705	1516850	1517200	SigD_610	1516575	1517549
1518000	1519261	RNAP_706	1518000	1518350	SigD_611	1518237	1519261
1520925	1521400	RNAP_707	1521050	1521400	SigD_612	1520925	1521386																SigS_350	1521112	1521374
1523412	1524524	RNAP_708	1523875	1524450	SigD_613	1523412	1524449																SigS_351	1524112	1524524
1524675	1525474	RNAP_709	1524675	1525025																SigN_94	1525000	1525474
1527775	1528630	RNAP_710	1527775	1528125	SigD_615	1528040	1528630													SigN_95	1527900	1528505
1527900	1528667	RNAP_711	1528231	1528581	SigD_615	1528040	1528630													SigN_95	1527900	1528505	SigS_352	1528306	1528667
1530656	1531392	RNAP_712	1530806	1531156	SigD_616	1530656	1531392										SigH_154	1530706	1531055
1531481	1532081	RNAP_713	1531531	1532081	SigD_617	1531481	1531867
1533756	1534668	RNAP_714	1533756	1534106										SigF_18	1534106	1534668
1541881	1542517	RNAP_715	1541881	1542231	SigD_619	1541906	1542467																SigS_353	1542056	1542517
1544692	1545592	RNAP_716	1544917	1545592	SigD_620	1544692	1545378
1549767	1550616	RNAP_717	1549767	1550117																			SigS_354	1549892	1550616
1549892	1551041	RNAP_718	1550417	1550767	SigD_621	1550329	1551041																SigS_354	1549892	1550616
1551892	1552242	RNAP_719	1551892	1552242
1553617	1554853	RNAP_720	1553617	1554692	SigD_622	1554179	1554853																SigS_355	1554467	1554791
1559942	1560292	RNAP_721	1559942	1560292
1560592	1561791	RNAP_722	1560992	1561342																SigN_98	1560592	1561791	SigS_356	1561242	1561416
1564667	1565491	RNAP_723	1564967	1565317	SigD_624	1564904	1565491										SigH_155	1564667	1565104				SigS_357	1565129	1565453
1566467	1567592	RNAP_724	1566768	1567118	SigD_625	1566467	1567592
1568535	1569046	RNAP_725	1568535	1568885	SigD_626	1568685	1569046																SigS_358	1568685	1568809
1569785	1570321	RNAP_726	1569960	1570310	SigD_627	1569785	1570321																SigS_359	1570035	1570309
1573560	1574959	RNAP_727	1574435	1574785	SigD_629	1573560	1574959
1576949	1577936	RNAP_728	1577237	1577587	SigD_630	1576949	1577936
1579799	1581248	RNAP_729	1580387	1580737	SigD_632	1579799	1581248																SigS_361	1580637	1580973
1581399	1582573	RNAP_730	1581812	1582162	SigD_633	1581974	1582573																SigS_362	1581399	1582273
1584437	1585598	RNAP_731	1584437	1584787	SigD_634	1584774	1585598
1586812	1587162	RNAP_732	1586812	1587162
1587862	1588486	RNAP_733	1587862	1588212	SigD_635	1588124	1588486
1590262	1590986	RNAP_734	1590262	1590612	SigD_636	1590287	1590986																SigS_364	1590262	1590686
1596262	1597198	RNAP_735	1596387	1596737	SigD_638	1596424	1597198																SigS_365	1596262	1596798
1599174	1599936	RNAP_736	1599212	1599612	SigD_639	1599437	1599936																SigS_366	1599174	1599573
1603724	1604362	RNAP_737	1604012	1604362	SigD_640	1603724	1604311										SigH_160	1603912	1604299				SigS_367	1604037	1604273
1604987	1605687	RNAP_738	1605337	1605687	SigD_641	1604987	1605648
1606837	1607336	RNAP_739	1606862	1607212	SigD_642	1606837	1607336
1609637	1610111	RNAP_740	1609712	1610062	SigD_644	1609637	1610111
1610862	1612186	RNAP_741	1611112	1611462	SigD_645	1610862	1612186
1612087	1613011	RNAP_742	1612512	1612987	SigD_646	1612087	1613011
1614212	1615198	RNAP_743	1614687	1615037	SigD_647	1614212	1615198																SigS_369	1614724	1615073
1616762	1617386	RNAP_744	1616762	1617112	SigD_648	1616762	1617386																SigS_370	1616899	1617223
1618937	1619761	RNAP_745	1618987	1619462	SigD_649	1618937	1619761
1620512	1621161	RNAP_746	1620537	1621112	SigD_650	1620512	1621161
1621462	1622087	RNAP_747	1621737	1622087	SigD_651	1621462	1621986
1622337	1622848	RNAP_748	1622337	1622687																			SigS_371	1622512	1622848
1624062	1624587	RNAP_749	1624237	1624587													SigH_162	1624062	1624424
1625337	1625687	RNAP_750	1625337	1625687
1626012	1626623	RNAP_751	1626062	1626412	SigD_652	1626012	1626623
1626912	1627674	RNAP_752	1626912	1627262													SigH_163	1627250	1627674
1630312	1631011	RNAP_753	1630312	1630887	SigD_654	1630599	1631011
1631274	1631936	RNAP_754	1631462	1631812	SigD_655	1631274	1631936
1634549	1635273	RNAP_755	1634599	1634949	SigD_656	1634599	1635273																SigS_374	1634549	1634798
1635575	1636160	RNAP_756	1635711	1636061	SigD_657	1635575	1636160
1635575	1636436	RNAP_757	1636086	1636436	SigD_657	1635575	1636160
1636561	1637372	RNAP_758	1636711	1637061	SigD_658	1636561	1637372
1638437	1639137	RNAP_759	1638787	1639137	SigD_659	1638437	1638811
1639512	1640723	RNAP_760	1639512	1639962	SigD_660	1639887	1640723																SigS_375	1639849	1640323
1642524	1643112	RNAP_761	1642537	1643112	SigD_661	1642524	1643062
1643190	1643540	RNAP_762	1643190	1643540
1643690	1644764	RNAP_763	1643740	1644090	SigD_662	1643927	1644764																SigS_376	1643690	1644576
1643690	1644764	RNAP_764	1644190	1644540	SigD_662	1643927	1644764																SigS_376	1643690	1644576
1644965	1645315	RNAP_765	1644965	1645315
1645765	1646214	RNAP_766	1645765	1646165	SigD_663	1645815	1646214																SigS_377	1645902	1646189
1646290	1646990	RNAP_767	1646290	1646990	SigD_664	1646365	1646989
1647365	1647715	RNAP_768	1647365	1647715
1649415	1650639	RNAP_769	1649790	1650140	SigD_666	1649990	1650639																SigS_378	1649415	1650114
1650765	1651115	RNAP_770	1650765	1651115
1652920	1654094	RNAP_771	1653095	1653445	SigD_667	1653420	1654094													SigN_100	1652920	1653469	SigS_379	1653445	1653844
1653420	1654094	RNAP_772	1653545	1653895	SigD_667	1653420	1654094																SigS_379	1653445	1653844
1653420	1654370	RNAP_773	1654020	1654370	SigD_667	1653420	1654094
1655395	1656181	RNAP_774	1655395	1655745	SigD_670	1655507	1656181																SigS_380	1655395	1655681
1656907	1657544	RNAP_775	1657095	1657445	SigD_671	1656907	1657544
1659270	1659620	RNAP_776	1659270	1659620
1661895	1662644	RNAP_777	1662220	1662570																SigN_101	1661895	1662644
1662732	1663381	RNAP_778	1662945	1663295	SigD_672	1662732	1663381
1665057	1665669	RNAP_779	1665120	1665470	SigD_673	1665057	1665669																SigS_381	1665157	1665556
1666020	1666844	RNAP_780	1666445	1666795	SigD_674	1666020	1666844										SigH_165	1666308	1666794
1667195	1667969	RNAP_781	1667420	1667770	SigD_675	1667195	1667969
1668995	1670006	RNAP_782	1668995	1669420	SigD_677	1669157	1670006
1669157	1670095	RNAP_783	1669570	1670095	SigD_677	1669157	1670006																SigS_382	1669807	1670019
1671532	1672081	RNAP_784	1671670	1672020	SigD_678	1671532	1672006																SigS_383	1671720	1672081
1675770	1676570	RNAP_785	1676045	1676570	SigD_679	1675770	1676531																SigS_384	1676057	1676394
1678645	1679219	RNAP_786	1678645	1678995																SigN_102	1678745	1679219
1679820	1680469	RNAP_787	1679995	1680345	SigD_681	1679882	1680469																SigS_386	1679820	1680069
1682145	1682744	RNAP_788	1682145	1682495	SigD_682	1682145	1682744																SigS_387	1682245	1682619
1684445	1684870	RNAP_789	1684520	1684870																			SigS_388	1684445	1684719
1686170	1686756	RNAP_790	1686345	1686695	SigD_683	1686170	1686756
1687570	1688306	RNAP_791	1687595	1687945	SigD_684	1687570	1688306																SigS_389	1687782	1688169
1690270	1690956	RNAP_792	1690270	1690620	SigD_685	1690395	1690956																SigS_390	1690420	1690694
1693595	1694669	RNAP_793	1693970	1694320	SigD_686	1694220	1694669													SigN_103	1693595	1694094	SigS_391	1694145	1694456
1694820	1695495	RNAP_794	1694820	1695170	SigD_687	1694945	1695495										SigH_170	1695070	1695495
1695708	1696445	RNAP_795	1695971	1696321	SigD_688	1695846	1696445																SigS_392	1695708	1696357
1697071	1697682	RNAP_796	1697096	1697446	SigD_689	1697071	1697682
1698746	1699495	RNAP_797	1698746	1699096	SigD_690	1698896	1699495
1700008	1700582	RNAP_798	1700071	1700421	SigD_691	1700008	1700582
1702246	1703432	RNAP_799	1702246	1702596	SigD_693	1702596	1703432
1702596	1703432	RNAP_800	1702621	1702971	SigD_693	1702596	1703432																SigS_393	1702646	1703007
1703046	1703995	RNAP_801	1703046	1703396	SigD_694	1703296	1703995
1703296	1704195	RNAP_802	1703596	1703946	SigD_694	1703296	1703995										SigH_172	1703746	1704195
1709946	1711021	RNAP_803	1710671	1711021	SigD_695	1709946	1710895
1712033	1712707	RNAP_804	1712196	1712546	SigD_696	1712033	1712707
1713771	1714370	RNAP_805	1713771	1714121	SigD_697	1713871	1714370
1715058	1715595	RNAP_806	1715121	1715471	SigD_698	1715058	1715595
1715896	1716246	RNAP_807	1715896	1716246
1716396	1716746	RNAP_808	1716396	1716746
1717521	1718445	RNAP_809	1717596	1717946	SigD_699	1717521	1718445																SigS_395	1717571	1717970
1718508	1719270	RNAP_810	1718596	1718946	SigD_700	1718508	1719270	SigE_50	1718722	1719122										SigN_105	1718746	1719195
1722546	1722896	RNAP_811	1722546	1722896
1723496	1724695	RNAP_812	1723496	1724096	SigD_702	1723683	1724157													SigN_106	1723896	1724695	SigS_396	1723808	1724082
1725671	1726576	RNAP_813	1725671	1726021	SigD_704	1725683	1726576
1725683	1726576	RNAP_814	1726140	1726490	SigD_704	1725683	1726576	SigE_26	1726077	1726477
1731915	1732565	RNAP_815	1732040	1732565	SigD_705	1731915	1732514
1733165	1733515	RNAP_816	1733165	1733515
1735215	1735840	RNAP_817	1735215	1735840	SigD_706	1735490	1735826																SigS_398	1735490	1735714
1737465	1738126	RNAP_818	1737715	1738065	SigD_707	1737465	1738126
1738765	1739440	RNAP_819	1739090	1739440	SigD_708	1738765	1739439																SigS_399	1739115	1739426
1741165	1741664	RNAP_820	1741165	1741515	SigD_709	1741177	1741664																SigS_400	1741227	1741514
1744015	1744815	RNAP_821	1744065	1744815	SigD_710	1744090	1744651										SigH_178	1744015	1744289
1744915	1745515	RNAP_822	1745165	1745515																			SigS_401	1744915	1745389
1752540	1752890	RNAP_823	1752540	1752890
1753052	1753790	RNAP_824	1753090	1753790	SigD_712	1753052	1753689																SigS_402	1753202	1753589
1755165	1755801	RNAP_825	1755215	1755565	SigD_713	1755165	1755801																SigS_403	1755315	1755701
1756315	1757014	RNAP_826	1756615	1756965																			SigS_404	1756315	1757014
1762270	1762744	RNAP_827	1762270	1762620																			SigS_405	1762407	1762744
1762770	1763506	RNAP_828	1762770	1763445	SigD_717	1762770	1763506
1766670	1767669	RNAP_829	1766745	1767095	SigD_718	1766670	1767669										SigH_180	1767020	1767269				SigS_406	1766870	1767156
1767820	1768770	RNAP_830	1768220	1768770	SigD_719	1767820	1768444										SigH_181	1768145	1768419
1772420	1772844	RNAP_831	1772420	1772770													SigH_182	1772520	1772844
1776670	1777656	RNAP_832	1777220	1777570	SigD_722	1776670	1777656
1784847	1785746	RNAP_833	1785072	1785572	SigD_723	1784847	1785746																SigS_409	1785147	1785446
1785922	1786621	RNAP_834	1786122	1786472	SigD_724	1785922	1786621
1787284	1787833	RNAP_835	1787372	1787722	SigD_725	1787284	1787821																SigS_410	1787322	1787833
1789022	1789621	RNAP_836	1789197	1789547	SigD_726	1789022	1789621																SigS_411	1789134	1789558
1789797	1790896	RNAP_837	1789997	1790347	SigD_727	1789797	1790608													SigN_108	1790122	1790896
1790122	1790997	RNAP_838	1790647	1790997	SigD_728	1790497	1790908													SigN_108	1790122	1790896
1792097	1792447	RNAP_839	1792097	1792447
1793047	1793946	RNAP_840	1793047	1793397	SigD_729	1793372	1793946													SigN_109	1793297	1793696
1793297	1793946	RNAP_841	1793497	1793847	SigD_729	1793372	1793946													SigN_109	1793297	1793696	SigS_412	1793572	1793846
1796822	1798071	RNAP_842	1796822	1797172	SigD_730	1796947	1798071
1796947	1798071	RNAP_843	1797197	1797547	SigD_730	1796947	1798071																SigS_413	1797259	1797546
1796947	1798071	RNAP_844	1797597	1797947	SigD_730	1796947	1798071
1796947	1798559	RNAP_845	1798047	1798397	SigD_730	1796947	1798071										SigH_185	1798197	1798559
1798197	1799083	RNAP_846	1798522	1798872	SigD_731	1798547	1799083										SigH_185	1798197	1798559
1800434	1801222	RNAP_847	1800522	1801222	SigD_732	1800434	1801096
1802947	1803297	RNAP_848	1802947	1803297
1803947	1804459	RNAP_849	1804097	1804447	SigD_733	1803947	1804371										SigH_186	1804022	1804459				SigS_415	1804084	1804433
1805222	1805946	RNAP_850	1805222	1805572	SigD_735	1805547	1805946
1805547	1805947	RNAP_851	1805597	1805947	SigD_735	1805547	1805946																SigS_416	1805597	1805921
1806959	1807421	RNAP_852	1807047	1807397	SigD_736	1806959	1807421
1808509	1809121	RNAP_853	1808722	1809072	SigD_737	1808509	1809121
1811097	1811828	RNAP_854	1811097	1811447	SigD_738	1811366	1811828
1811366	1812004	RNAP_855	1811479	1812004	SigD_738	1811366	1811828
1815329	1815704	RNAP_856	1815354	1815704	SigD_739	1815329	1815603
1817659	1818009	RNAP_857	1817659	1818009
1819485	1819835	RNAP_858	1819485	1819835	SigD_741	1819535	1819834
1820035	1820771	RNAP_859	1820060	1820410	SigD_742	1820285	1820771																SigS_417	1820035	1820371
1821085	1821721	RNAP_860	1821260	1821610	SigD_743	1821085	1821684																SigS_418	1821185	1821721
1822685	1824109	RNAP_861	1822810	1823160	SigD_745	1823147	1824109							SigF_22	1822685	1823259
1823147	1824109	RNAP_862	1823535	1823885	SigD_745	1823147	1824109																SigS_419	1823247	1824059
1829835	1830734	RNAP_863	1829835	1830510	SigD_746	1829860	1830496							SigF_23	1830373	1830734				SigN_111	1830060	1830534	SigS_420	1829972	1830284
1831060	1831535	RNAP_864	1831185	1831535	SigD_747	1831060	1831409
1831860	1832572	RNAP_865	1831860	1832210													SigH_187	1832198	1832572
1833085	1833634	RNAP_866	1833160	1833510	SigD_748	1833085	1833634
1839160	1839859	RNAP_867	1839310	1839660	SigD_750	1839160	1839859							SigF_24	1839185	1839484
1839873	1840659	RNAP_868	1839885	1840510	SigD_751	1840022	1840659							SigF_25	1839873	1840484
1842272	1843160	RNAP_869	1842810	1843160	SigD_753	1842272	1842884
1845960	1846959	RNAP_870	1845960	1846310	SigD_755	1846222	1846959
1846222	1846960	RNAP_871	1846610	1846960	SigD_755	1846222	1846959
1848660	1849160	RNAP_872	1848810	1849160	SigD_756	1848660	1849096										SigH_188	1848723	1849059
1850285	1851059	RNAP_873	1850335	1850685	SigD_757	1850285	1851059																SigS_421	1850422	1850796
1851885	1852235	RNAP_874	1851885	1852235
1852297	1853160	RNAP_875	1852810	1853160	SigD_758	1852297	1853009																SigS_422	1852635	1852996
1859510	1861434	RNAP_876	1859510	1859860													SigH_189	1859860	1861434
1859860	1861434	RNAP_877	1860310	1860660	SigD_759	1860535	1860921										SigH_189	1859860	1861434				SigS_423	1860385	1860784
1861660	1862010	RNAP_878	1861660	1862010
1863260	1864009	RNAP_879	1863510	1863860	SigD_760	1863260	1864009										SigH_190	1863510	1863897
1864222	1865217	RNAP_880	1864443	1864943	SigD_761	1864222	1864842													SigN_113	1864360	1865217	SigS_424	1864718	1864954
1867893	1868892	RNAP_881	1868118	1868468	SigD_762	1867893	1868892										SigH_191	1867981	1868417
1869493	1870367	RNAP_882	1869768	1870118	SigD_763	1869743	1870367													SigN_114	1869493	1870017	SigS_425	1869593	1869979
1870693	1871768	RNAP_883	1871418	1871768	SigD_764	1870693	1871567
1872143	1872493	RNAP_884	1872143	1872493
1872768	1873992	RNAP_885	1873468	1873818	SigD_765	1872768	1873992
1874718	1875068	RNAP_886	1874718	1875068
1875255	1876004	RNAP_887	1875543	1875893	SigD_766	1875255	1876004
1876468	1877742	RNAP_888	1876993	1877343	SigD_767	1876468	1877092													SigN_115	1876918	1877742	SigS_426	1877168	1877404
1877918	1879029	RNAP_889	1877918	1878268	SigD_768	1878168	1879029
1878168	1879043	RNAP_890	1878693	1879043	SigD_768	1878168	1879029
1879593	1880193	RNAP_891	1879768	1880193	SigD_769	1879593	1880117
1880668	1881454	RNAP_892	1880868	1881218	SigD_770	1880668	1881454																SigS_427	1880968	1881279
1885843	1886567	RNAP_893	1885843	1886293	SigD_772	1885868	1886567
1887468	1888692	RNAP_894	1887768	1888118	SigD_773	1888030	1888692										SigH_192	1887468	1887917				SigS_428	1887643	1887867
1888030	1889085	RNAP_895	1888468	1888818	SigD_773	1888030	1888692	SigE_51	1888485	1889085
1888485	1889679	RNAP_896	1889068	1889418	SigD_774	1889143	1889679	SigE_51	1888485	1889085
1891068	1891804	RNAP_897	1891068	1891418	SigD_775	1891343	1891804
1891880	1892817	RNAP_898	1891893	1892243	SigD_776	1891968	1892817																SigS_429	1891880	1892142
1892443	1893206	RNAP_899	1892543	1892893	SigD_777	1892443	1893206
1892443	1893445	RNAP_900	1893095	1893445	SigD_777	1892443	1893206
1893945	1895594	RNAP_901	1893945	1894295	SigD_779	1894295	1895081										SigH_193	1894133	1895594
1894133	1895594	RNAP_902	1894745	1895095	SigD_779	1894295	1895081										SigH_193	1894133	1895594				SigS_430	1894620	1894931
1896195	1896545	RNAP_903	1896195	1896545
1899520	1900194	RNAP_904	1899595	1900020	SigD_780	1899520	1900194																SigS_431	1899845	1900194
1900720	1901469	RNAP_905	1900970	1901320	SigD_781	1900720	1901469
1902445	1902795	RNAP_906	1902445	1902795
1902895	1903744	RNAP_907	1903170	1903520	SigD_782	1902895	1903744
1904970	1905906	RNAP_908	1904970	1905320	SigD_783	1905132	1905906
1905132	1905906	RNAP_909	1905545	1905895	SigD_783	1905132	1905906																SigS_432	1905507	1905806
1906070	1907020	RNAP_910	1906395	1907020	SigD_784	1906420	1907019													SigN_116	1906070	1906969
1907807	1908470	RNAP_911	1908020	1908470	SigD_785	1907807	1908469																SigS_433	1907945	1908269
1910033	1911219	RNAP_912	1910420	1910770	SigD_786	1910170	1911069										SigH_194	1910033	1911219				SigS_434	1910495	1910844
1913420	1913770	RNAP_913	1913420	1913770
1913945	1914356	RNAP_914	1913945	1914295	SigD_787	1913957	1914356										SigH_195	1913958	1914194				SigS_435	1914020	1914306
1915070	1915420	RNAP_915	1915070	1915420
1918020	1919256	RNAP_916	1918020	1918370	SigD_789	1918107	1919256																SigS_436	1918207	1918531
1919620	1920296	RNAP_917	1919620	1920296																			SigS_437	1919720	1920006
1920821	1921657	RNAP_918	1920821	1921446	SigD_791	1921271	1921657																SigS_438	1921058	1921570
1921271	1921996	RNAP_919	1921646	1921996	SigD_791	1921271	1921657
1922983	1923596	RNAP_920	1923021	1923596	SigD_792	1922983	1923582										SigH_196	1923084	1923520				SigS_439	1923283	1923570
1924071	1924421	RNAP_921	1924071	1924421
1926596	1926995	RNAP_922	1926596	1926946																			SigS_440	1926646	1926995
1927496	1928170	RNAP_923	1927571	1927921	SigD_793	1927496	1928170
1928246	1929232	RNAP_924	1928246	1928946	SigD_794	1928458	1929232																SigS_441	1928558	1928807
1930871	1931221	RNAP_925	1930871	1931221
1932508	1933357	RNAP_926	1932596	1932946	SigD_795	1932508	1933357
1934224	1935048	RNAP_927	1934224	1934749	SigD_796	1934246	1935048																SigS_442	1934360	1934610
1935211	1935774	RNAP_928	1935424	1935774	SigD_797	1935211	1935635
1937774	1938549	RNAP_929	1938199	1938549	SigD_798	1937774	1938448
1940349	1941023	RNAP_930	1940349	1940699	SigD_799	1940499	1941023																SigS_444	1940599	1940848
1943711	1944499	RNAP_931	1943874	1944499	SigD_800	1943711	1944423																SigS_445	1944074	1944323
1945274	1945624	RNAP_932	1945274	1945624
1948299	1948924	RNAP_933	1948449	1948924	SigD_802	1948299	1948910
1949936	1950710	RNAP_934	1950074	1950424	SigD_803	1950011	1950710																SigS_446	1949936	1950373
1953436	1954085	RNAP_935	1953474	1953824	SigD_804	1953536	1954085																SigS_447	1953436	1953685
1955649	1956824	RNAP_936	1956474	1956824	SigD_806	1955649	1956598																SigS_448	1956136	1956685
1957624	1958124	RNAP_937	1957774	1958124	SigD_807	1957624	1958023
1959874	1960923	RNAP_938	1959874	1960224	SigD_808	1960211	1960923																SigS_449	1960149	1960523
1961536	1962249	RNAP_939	1961899	1962249	SigD_809	1961536	1962048
1963924	1964399	RNAP_940	1964049	1964399	SigD_810	1963986	1964373							SigF_26	1963924	1964398
1970074	1971173	RNAP_941	1970474	1970924	SigD_811	1970074	1970873							SigF_27	1970424	1971173
1974999	1975598	RNAP_942	1975149	1975499	SigD_813	1975324	1975598							SigF_28	1974999	1975598
1976261	1977298	RNAP_943	1976299	1976649	SigD_815	1976549	1977298																SigS_452	1976261	1976523
1977549	1977899	RNAP_944	1977549	1977899
1979049	1979874	RNAP_945	1979524	1979874										SigF_29	1979049	1979773
1980224	1980823	RNAP_946	1980224	1980574	SigD_817	1980274	1980823																SigS_454	1980299	1980623
1981924	1982848	RNAP_947	1981949	1982299	SigD_818	1981924	1982848
1984027	1985138	RNAP_948	1984027	1984377	SigD_819	1984352	1985138
1984352	1985138	RNAP_949	1984552	1984902	SigD_819	1984352	1985138	SigE_17	1984499	1984899							SigH_199	1984602	1985026				SigS_455	1984477	1984976
1985627	1986476	RNAP_950	1985627	1986352	SigD_820	1985652	1986476
1986439	1987476	RNAP_951	1986552	1986902	SigD_821	1986439	1987476										SigH_200	1986502	1987026
1987277	1987727	RNAP_952	1987377	1987727	SigD_822	1987277	1987726																SigS_456	1987402	1987663
1989527	1989877	RNAP_953	1989527	1989877
1989902	1990463	RNAP_954	1989902	1990252	SigD_823	1990014	1990463										SigH_201	1989952	1990251
1990702	1991177	RNAP_955	1990702	1991052	SigD_824	1990702	1991126										SigH_202	1990827	1991177
1992828	1993779	RNAP_956	1992828	1993178	SigD_825	1993040	1993779
1993040	1993955	RNAP_957	1993305	1993955	SigD_825	1993040	1993779
1994430	1995179	RNAP_958	1994605	1994955	SigD_826	1994680	1995179										SigH_203	1994430	1994917				SigS_457	1994755	1995079
1997380	1997730	RNAP_959	1997380	1997730
1997818	1998841	RNAP_960	1998305	1998655	SigD_827	1998180	1998841										SigH_204	1997818	1998392				SigS_458	1998392	1998729
1999655	2000005	RNAP_961	1999655	2000005
2001513	2001863	RNAP_962	2001513	2001863
2003973	2004323	RNAP_963	2003973	2004323
2006073	2006423	RNAP_964	2006073	2006423	SigD_829	2006098	2006409																SigS_460	2006173	2006397
2007473	2008059	RNAP_965	2007598	2007948													SigH_205	2007473	2007972				SigS_461	2007648	2008059
2008398	2009197	RNAP_966	2008423	2008773	SigD_830	2008398	2008922																SigS_462	2008673	2009197
2009448	2010648	RNAP_967	2010298	2010648																SigN_119	2009448	2010372
2010848	2011323	RNAP_968	2010848	2011323
2017423	2017773	RNAP_969	2017423	2017773
2018673	2019023	RNAP_970	2018673	2019023
2021648	2021998	RNAP_971	2021648	2021998
2022739	2023588	RNAP_972	2022752	2023177	SigD_832	2023039	2023588																SigS_463	2022739	2023201
2023039	2023588	RNAP_973	2023202	2023552	SigD_832	2023039	2023588
2025427	2026488	RNAP_974	2025877	2026227	SigD_833	2025427	2026351													SigN_120	2025852	2026301	SigS_464	2025964	2026488
2025427	2026602	RNAP_975	2026252	2026602	SigD_833	2025427	2026351													SigN_120	2025852	2026301	SigS_464	2025964	2026488
2027114	2027827	RNAP_976	2027227	2027827	SigD_834	2027114	2027713													SigN_121	2027377	2027751
2029802	2030913	RNAP_977	2030177	2030527	SigD_835	2029802	2030913
2030927	2031951	RNAP_978	2030927	2031277	SigD_836	2031227	2031951
2031227	2032313	RNAP_979	2031452	2032177	SigD_836	2031227	2031951													SigN_122	2031577	2032076	SigS_465	2031989	2032313
2033014	2033877	RNAP_980	2033527	2033877	SigD_837	2033014	2033788																SigS_466	2033489	2033776
2036464	2037451	RNAP_981	2036727	2037077	SigD_838	2036464	2037451
2037552	2037951	RNAP_982	2037552	2037902																			SigS_467	2037652	2037951
2038902	2039627	RNAP_983	2039277	2039627	SigD_839	2038902	2039563																SigS_468	2039277	2039501
2040152	2040502	RNAP_984	2040152	2040502
2041312	2042013	RNAP_985	2041364	2041714	SigD_840	2041312	2042013
2042089	2043039	RNAP_986	2042439	2043039	SigD_841	2042089	2042775
2049314	2050338	RNAP_987	2049314	2049664	SigD_843	2049626	2050338										SigH_210	2049577	2049951
2049626	2050502	RNAP_988	2050150	2050502	SigD_843	2049626	2050338																SigS_469	2049876	2050313
2051226	2051888	RNAP_989	2051414	2051764	SigD_844	2051226	2051888
2052114	2053288	RNAP_990	2052789	2053139	SigD_845	2052114	2053288
2054539	2055413	RNAP_991	2054714	2055064	SigD_846	2054539	2055413
2055872	2056479	RNAP_992	2055955	2056305	SigD_847	2055872	2056479
2057392	2058170	RNAP_993	2057684	2058034	SigD_848	2057392	2058170																SigS_470	2057480	2057870
2058809	2059159	RNAP_994	2058809	2059159
2059609	2060733	RNAP_995	2059884	2060459	SigD_849	2060084	2060595													SigN_123	2059609	2060733
2061109	2061534	RNAP_996	2061184	2061534																			SigS_471	2061109	2061433
2063459	2064409	RNAP_997	2063734	2064409	SigD_850	2063459	2064308
2064959	2065509	RNAP_998	2065159	2065509																SigN_124	2064959	2065383
2065834	2066458	RNAP_999	2065834	2066184	SigD_851	2065859	2066458
2066334	2066921	RNAP_1000	2066334	2066834	SigD_852	2066484	2066883										SigH_212	2066672	2066921				SigS_472	2066484	2066770
2067859	2068658	RNAP_1001	2068059	2068409	SigD_854	2067859	2068595																SigS_473	2068359	2068658
2068359	2069070	RNAP_1002	2068534	2068884	SigD_855	2068484	2069070																SigS_473	2068359	2068658
2072511	2072861	RNAP_1003	2072511	2072861
2073536	2074236	RNAP_1004	2073886	2074236	SigD_857	2073536	2074085
2075511	2076522	RNAP_1005	2075936	2076286	SigD_858	2075511	2076522
2077186	2077661	RNAP_1006	2077311	2077661	SigD_859	2077186	2077660
2078236	2079347	RNAP_1007	2078486	2078836	SigD_860	2078336	2079347							SigF_30	2078236	2078598
2078336	2079522	RNAP_1008	2079161	2079511	SigD_860	2078336	2079347																SigS_474	2079173	2079522
2079961	2080972	RNAP_1009	2080486	2080861	SigD_861	2079961	2080972
2083361	2083935	RNAP_1010	2083386	2083736	SigD_862	2083361	2083935
2084848	2085522	RNAP_1011	2085111	2085461	SigD_863	2084848	2085522
2086986	2087910	RNAP_1012	2086986	2087336	SigD_864	2086986	2087197										SigH_214	2087286	2087910
2087286	2088485	RNAP_1013	2087586	2088286	SigD_866	2088161	2088485										SigH_214	2087286	2087910
2091161	2091511	RNAP_1014	2091161	2091511
2094361	2095235	RNAP_1015	2094436	2094786	SigD_867	2094361	2095235
2096059	2096633	RNAP_1016	2096147	2096497	SigD_868	2096059	2096633										SigH_215	2096160	2096546				SigS_476	2096197	2096583
2097372	2097822	RNAP_1017	2097472	2097822	SigD_869	2097372	2097671																SigS_477	2097372	2097708
2099097	2099708	RNAP_1018	2099097	2099447	SigD_870	2099234	2099708																SigS_478	2099209	2099571
2099234	2099947	RNAP_1019	2099597	2099947	SigD_870	2099234	2099708
2100647	2101233	RNAP_1020	2100647	2100997	SigD_871	2100672	2101233										SigH_216	2100647	2100971
2102847	2103671	RNAP_1021	2102847	2103197	SigD_872	2102909	2103671
2108760	2109521	RNAP_1022	2109085	2109435	SigD_875	2108860	2109521																SigS_480	2108760	2109109
2110885	2112009	RNAP_1023	2111060	2111410	SigD_876	2110885	2112009																SigS_481	2110922	2111284
2111910	2112685	RNAP_1024	2112335	2112685	SigD_877	2111910	2112546										SigH_218	2112160	2112559				SigS_482	2112247	2112559
2127991	2128416	RNAP_1025	2128066	2128416	SigD_880	2127991	2128227
2130216	2130566	RNAP_1026	2130216	2130566
2135117	2136077	RNAP_1027	2135441	2136016	SigD_881	2135466	2136077	SigE_47	2135117	2135717										SigN_127	2135316	2135865	SigS_483	2135641	2135915
2140091	2141078	RNAP_1028	2140241	2140591	SigD_883	2140091	2140790										SigH_219	2140391	2141078
2140391	2141540	RNAP_1029	2140866	2141466	SigD_884	2140853	2141540										SigH_219	2140391	2141078				SigS_484	2141078	2141352
2145316	2145666	RNAP_1030	2145316	2145666
2148541	2149415	RNAP_1031	2148891	2149291	SigD_885	2148541	2149415
2151016	2152016	RNAP_1032	2151016	2152016	SigD_887	2151541	2151965				SigFecI_4	2151591	2151940	SigF_31	2151529	2151940							SigS_485	2151441	2151815
2158591	2159116	RNAP_1033	2158766	2159116										SigF_32	2158591	2159015
2162141	2162491	RNAP_1034	2162141	2162491
2163016	2163890	RNAP_1035	2163016	2163366	SigD_889	2163053	2163665										SigH_221	2163366	2163890				SigS_486	2163078	2163415
2163053	2163890	RNAP_1036	2163416	2163766	SigD_889	2163053	2163665										SigH_221	2163366	2163890
2164566	2165402	RNAP_1037	2164916	2165266	SigD_890	2164566	2165402	SigE_11	2164838	2165238													SigS_487	2164841	2165227
2165416	2165766	RNAP_1038	2165416	2165766
2166366	2166727	RNAP_1039	2166366	2166716																			SigS_488	2166416	2166727
2167891	2168577	RNAP_1040	2167891	2168491	SigD_891	2168066	2168577
2169128	2169866	RNAP_1041	2169516	2169866	SigD_892	2169128	2169815
2174741	2175391	RNAP_1042	2175041	2175391	SigD_895	2174941	2175215										SigH_223	2174741	2175153				SigS_490	2175016	2175190
2176441	2176991	RNAP_1043	2176441	2176991																			SigS_491	2176453	2176740
2180741	2181815	RNAP_1044	2180741	2181091	SigD_896	2180803	2181815
2183228	2184015	RNAP_1045	2183291	2183641	SigD_898	2183228	2183802										SigH_224	2183416	2183753				SigS_492	2183566	2184015
2183228	2184041	RNAP_1046	2183691	2184041	SigD_898	2183228	2183802										SigH_224	2183416	2183753				SigS_492	2183566	2184015
2184741	2185327	RNAP_1047	2184741	2185091	SigD_899	2184928	2185327																SigS_493	2184741	2185090
2190116	2191090	RNAP_1048	2190116	2190466	SigD_900	2190303	2191090
2190303	2191090	RNAP_1049	2190666	2191016	SigD_900	2190303	2191090																SigS_494	2190566	2190915
2191978	2192477	RNAP_1050	2191991	2192341	SigD_901	2191978	2192477
2194466	2195465	RNAP_1051	2195066	2195416	SigD_902	2194466	2195465
2199166	2200252	RNAP_1052	2199541	2199891	SigD_903	2199166	2199552																SigS_496	2199878	2200252
2201366	2202702	RNAP_1053	2202241	2202591	SigD_904	2201366	2202515																SigS_497	2202191	2202702
2208966	2209366	RNAP_1054	2209016	2209366													SigH_225	2208966	2209303
2209716	2210315	RNAP_1055	2209916	2210266	SigD_905	2209716	2210315
2212493	2212918	RNAP_1056	2212568	2212918	SigD_906	2212493	2212917																SigS_499	2212643	2212917
2213105	2213768	RNAP_1057	2213418	2213768	SigD_907	2213105	2213692
2217268	2217692	RNAP_1058	2217268	2217618																			SigS_500	2217430	2217692
2219868	2220343	RNAP_1059	2219993	2220343	SigD_908	2219868	2220342																SigS_501	2219918	2220254
2222693	2223417	RNAP_1060	2222743	2223093	SigD_909	2222693	2223417
2223193	2223968	RNAP_1061	2223468	2223968	SigD_910	2223193	2223829																SigS_502	2223530	2223704
2225093	2225443	RNAP_1062	2225093	2225443																			SigS_503	2225093	2225429
2226718	2227392	RNAP_1063	2226718	2227068	SigD_911	2226718	2227392																SigS_504	2226868	2227129
2227805	2228742	RNAP_1064	2228318	2228668	SigD_912	2227805	2228742
2229518	2230217	RNAP_1065	2229568	2229918	SigD_913	2229518	2230217																SigS_505	2229668	2229967
2230493	2231454	RNAP_1066	2230793	2231143	SigD_914	2230493	2231454
2231555	2232492	RNAP_1067	2231843	2232193	SigD_915	2231555	2232217							SigF_34	2232093	2232492							SigS_506	2231855	2232117
2236121	2236807	RNAP_1068	2236371	2236721	SigD_917	2236258	2236807										SigH_228	2236121	2236420
2238346	2239020	RNAP_1069	2238346	2238696	SigD_918	2238383	2239020																SigS_507	2238371	2238682
2239596	2239946	RNAP_1070	2239596	2239946
2241371	2242095	RNAP_1071	2241496	2242021	SigD_919	2241371	2242095																SigS_508	2241446	2242007
2244558	2245221	RNAP_1072	2244871	2245221	SigD_920	2244633	2245145																SigS_509	2244558	2245007
2246296	2246957	RNAP_1073	2246421	2246771	SigD_921	2246296	2246957																SigS_510	2246446	2246757
2247196	2248132	RNAP_1074	2247521	2247871	SigD_922	2247196	2248132
2248246	2249195	RNAP_1075	2248671	2249021	SigD_923	2248246	2249195
2252996	2253757	RNAP_1076	2252996	2253496	SigD_924	2253171	2253757																SigS_512	2253058	2253357
2255008	2255446	RNAP_1077	2255096	2255446	SigD_925	2255008	2255320
2257021	2257607	RNAP_1078	2257021	2257371	SigD_926	2257233	2257607
2261396	2261932	RNAP_1079	2261396	2261896	SigD_928	2261521	2261932																SigS_513	2261658	2261857
2262633	2263546	RNAP_1080	2263171	2263546	SigD_929	2262633	2263507
2263771	2264546	RNAP_1081	2264196	2264546	SigD_930	2263771	2264320																SigS_514	2263971	2264257
2265496	2266307	RNAP_1082	2265496	2265846	SigD_931	2265533	2266307
2267446	2268021	RNAP_1083	2267671	2268021	SigD_932	2267446	2268020
2268108	2268771	RNAP_1084	2268421	2268771	SigD_933	2268108	2268532
2269871	2270571	RNAP_1085	2270221	2270571	SigD_934	2269871	2270557																SigS_515	2270171	2270545
2272446	2273520	RNAP_1086	2272446	2272796	SigD_935	2272496	2273520
2275621	2276495	RNAP_1087	2276096	2276446	SigD_936	2275621	2276470																SigS_517	2276208	2276495
2278346	2279070	RNAP_1088	2278396	2278746	SigD_937	2278346	2279070																SigS_518	2278458	2278745
2280146	2280632	RNAP_1089	2280271	2280621	SigD_938	2280146	2280632
2281834	2282521	RNAP_1090	2281922	2282272	SigD_939	2281834	2282521
2284022	2284624	RNAP_1091	2284022	2284372	SigD_940	2284084	2284624																SigS_519	2284072	2284437
2285825	2286488	RNAP_1092	2286138	2286488	SigD_941	2285825	2286487																SigS_520	2286088	2286449
2287688	2288937	RNAP_1093	2287963	2288613	SigD_942	2288163	2288937										SigH_232	2288388	2288737	SigN_131	2287688	2288137	SigS_521	2288025	2288512
2295713	2296312	RNAP_1094	2295713	2296063	SigD_943	2295963	2296312
2301413	2302099	RNAP_1095	2301413	2302038	SigD_944	2301600	2302087																SigS_522	2301813	2302099
2304737	2305536	RNAP_1096	2304750	2305100	SigD_945	2304800	2305536																SigS_523	2304737	2304999
2306225	2307337	RNAP_1097	2306525	2307175	SigD_946	2306225	2306849										SigH_233	2306925	2307337
2308125	2308750	RNAP_1098	2308400	2308750																			SigS_524	2308125	2308561
2310700	2311699	RNAP_1099	2310700	2311200	SigD_947	2310925	2311699													SigN_132	2310900	2311449	SigS_525	2310962	2311224
2310900	2311699	RNAP_1100	2311275	2311625	SigD_947	2310925	2311699													SigN_132	2310900	2311449
2313437	2314050	RNAP_1101	2313700	2314050	SigD_948	2313437	2313936																SigS_526	2313687	2313936
2317600	2318924	RNAP_1102	2317850	2318325	SigD_949	2317600	2318111													SigN_133	2318175	2318924	SigS_527	2317862	2318324
2320900	2321549	RNAP_1103	2321125	2321475																SigN_134	2320900	2321549
2324275	2324625	RNAP_1104	2324275	2324625
2331650	2332000	RNAP_1105	2331650	2332000
2334437	2334949	RNAP_1106	2334475	2334825	SigD_951	2334437	2334949
2337200	2337700	RNAP_1107	2337350	2337700	SigD_952	2337225	2337611										SigH_236	2337200	2337512				SigS_528	2337275	2337561
2341837	2342986	RNAP_1108	2342150	2342500	SigD_955	2341837	2342986
2341837	2343149	RNAP_1109	2342575	2342975	SigD_955	2341837	2342986										SigH_237	2342713	2343149
2345075	2345961	RNAP_1110	2345075	2345425	SigD_956	2345225	2345961
2347450	2348374	RNAP_1111	2347450	2347825	SigD_957	2347700	2348374																SigS_530	2347587	2348086
2355304	2356253	RNAP_1112	2355304	2355653	SigD_959	2355416	2356253
2361529	2361879	RNAP_1113	2361529	2361879
2362054	2362940	RNAP_1114	2362154	2362679	SigD_960	2362054	2362940
2363266	2364278	RNAP_1115	2363504	2363979	SigD_961	2363266	2364278																SigS_532	2363566	2363928
2366791	2367603	RNAP_1116	2367129	2367479	SigD_962	2366791	2367603
2370054	2370528	RNAP_1117	2370054	2370404																SigN_137	2370079	2370528	SigS_533	2370204	2370503
2370904	2371790	RNAP_1118	2371304	2371654	SigD_963	2371029	2371790																SigS_534	2370904	2371653
2374642	2375378	RNAP_1119	2374879	2375229													SigH_239	2374642	2374953	SigN_138	2374954	2375378
2378379	2378915	RNAP_1120	2378504	2378854	SigD_965	2378379	2378915
2378904	2379678	RNAP_1121	2378904	2379254	SigD_966	2379104	2379678													SigN_139	2379116	2379678	SigS_536	2378929	2379403
2379104	2379754	RNAP_1122	2379404	2379754	SigD_966	2379104	2379678													SigN_139	2379116	2379678
2382967	2384005	RNAP_1123	2383530	2384005	SigD_968	2382967	2383879																SigS_538	2383717	2384004
2385867	2386605	RNAP_1124	2386255	2386605																			SigS_539	2385867	2386491
2402805	2403604	RNAP_1125	2403180	2403530	SigD_973	2402805	2403604																SigS_541	2403317	2403579
2404559	2405233	RNAP_1126	2404722	2405072	SigD_974	2404559	2405233										SigH_241	2404822	2405184				SigS_542	2404872	2405108
2405347	2405697	RNAP_1127	2405347	2405697
2406247	2406997	RNAP_1128	2406647	2406997	SigD_975	2406247	2406921
2409247	2409971	RNAP_1129	2409247	2409597	SigD_976	2409247	2409971
2410497	2410847	RNAP_1130	2410497	2410847
2410960	2411947	RNAP_1131	2411122	2411947	SigD_977	2410997	2411721										SigH_242	2410960	2411234				SigS_543	2411122	2411483
2412522	2412872	RNAP_1132	2412522	2412872
2414759	2415371	RNAP_1133	2414772	2415122	SigD_978	2414759	2415371
2417147	2417896	RNAP_1134	2417147	2417497	SigD_979	2417209	2417896
2417209	2417997	RNAP_1135	2417647	2417997	SigD_979	2417209	2417896
2418347	2419621	RNAP_1136	2418347	2418697	SigD_980	2418634	2419621
2418634	2419821	RNAP_1137	2419147	2419497	SigD_980	2418634	2419621																SigS_544	2419497	2419821
2418634	2419872	RNAP_1138	2419522	2419872	SigD_980	2418634	2419621																SigS_544	2419497	2419821
2424447	2425071	RNAP_1139	2424697	2425047	SigD_983	2424447	2425071
2425422	2426371	RNAP_1140	2425697	2426047	SigD_984	2425509	2426071													SigN_141	2425422	2426371	SigS_546	2425734	2426058
2426497	2426847	RNAP_1141	2426497	2426847
2428359	2429421	RNAP_1142	2428622	2428972	SigD_985	2428359	2429421
2429322	2430146	RNAP_1143	2429747	2430097	SigD_986	2429322	2429896																SigS_547	2429884	2430146
2431797	2432458	RNAP_1144	2431947	2432297	SigD_987	2431797	2432458
2433297	2433647	RNAP_1145	2433297	2433647
2434472	2435122	RNAP_1146	2434772	2435122	SigD_988	2434534	2435021										SigH_243	2434472	2434896
2435609	2436083	RNAP_1147	2435697	2436047	SigD_989	2435609	2436083
2437897	2438821	RNAP_1148	2438172	2438522	SigD_990	2437897	2438821
2439459	2440008	RNAP_1149	2439497	2439847	SigD_991	2439459	2439921																SigS_548	2439634	2440008
2442372	2442722	RNAP_1150	2442372	2442722
2446248	2446997	RNAP_1151	2446298	2446648	SigD_994	2446248	2446997
2447698	2448323	RNAP_1152	2447973	2448323																			SigS_549	2447698	2448097
2452573	2452923	RNAP_1153	2452573	2452923
2453910	2454422	RNAP_1154	2453973	2454323	SigD_996	2453948	2454422																SigS_550	2453910	2454109
2454623	2455521	RNAP_1155	2454748	2455098	SigD_997	2454623	2455322	SigE_45	2454921	2455521
2458487	2459299	RNAP_1156	2458500	2458850	SigD_998	2458675	2459299																SigS_551	2458487	2458949
2458487	2459350	RNAP_1157	2458925	2459350	SigD_998	2458675	2459299																SigS_551	2458487	2458949
2461225	2461727	RNAP_1158	2461250	2461600	SigD_999	2461225	2461727
2462453	2463702	RNAP_1159	2463053	2463403	SigD_1000	2462453	2463702
2464103	2464678	RNAP_1160	2464103	2464678	SigD_1001	2464153	2464577
2465490	2466027	RNAP_1161	2465653	2466003	SigD_1002	2465490	2466027
2468378	2468903	RNAP_1162	2468428	2468903	SigD_1003	2468378	2468839																SigS_553	2468565	2468764
2471478	2471878	RNAP_1163	2471478	2471878
2474078	2474777	RNAP_1164	2474128	2474753	SigD_1004	2474078	2474777
2475503	2476003	RNAP_1165	2475503	2476003
2477003	2477353	RNAP_1166	2477003	2477353
2478941	2479454	RNAP_1167	2479104	2479454	SigD_1005	2478941	2479440
2481266	2481915	RNAP_1168	2481329	2481804	SigD_1006	2481429	2481915																SigS_554	2481266	2481653
2486079	2486679	RNAP_1169	2486329	2486679																			SigS_555	2486079	2486503
2487991	2488828	RNAP_1170	2488179	2488529	SigD_1008	2487991	2488828
2491166	2491878	RNAP_1171	2491254	2491604	SigD_1009	2491166	2491878
2492329	2492829	RNAP_1172	2492329	2492829
2493179	2493753	RNAP_1173	2493204	2493654	SigD_1010	2493204	2493753	SigE_29	2493300	2493700													SigS_556	2493179	2493490
2494466	2495140	RNAP_1174	2494579	2495004	SigD_1011	2494466	2495140
2496216	2496966	RNAP_1175	2496229	2496804	SigD_1012	2496216	2496853							SigF_35	2496292	2496966							SigS_557	2496391	2496715
2498804	2499403	RNAP_1176	2498954	2499304	SigD_1013	2498804	2499403
2507154	2508303	RNAP_1177	2507329	2507704	SigD_1015	2507654	2508303																SigS_558	2507154	2507740
2508654	2509203	RNAP_1178	2508829	2509179	SigD_1016	2508654	2509203																SigS_559	2508654	2509065
2510604	2511203	RNAP_1179	2510779	2511129	SigD_1017	2510604	2511203																SigS_560	2510666	2510978
2512179	2512966	RNAP_1180	2512204	2512554	SigD_1018	2512179	2512940										SigH_247	2512442	2512966
2515829	2516728	RNAP_1181	2515829	2516654	SigD_1021	2516116	2516728										SigH_248	2516117	2516491				SigS_561	2516354	2516640
2518579	2519228	RNAP_1182	2518579	2519079	SigD_1022	2518654	2519228										SigH_249	2518704	2519041				SigS_562	2518754	2518928
2520104	2520828	RNAP_1183	2520104	2520454	SigD_1023	2520341	2520828
2523280	2524205	RNAP_1184	2523581	2523931	SigD_1024	2523280	2524205
2524706	2525255	RNAP_1185	2524856	2525206	SigD_1025	2524706	2525255
2528056	2528406	RNAP_1186	2528056	2528406
2528931	2529731	RNAP_1187	2529131	2529731	SigD_1026	2528931	2529717										SigH_250	2529019	2529468				SigS_564	2529118	2529542
2529906	2530705	RNAP_1188	2530206	2530556	SigD_1027	2529906	2530705
2531031	2532030	RNAP_1189	2531406	2531756	SigD_1028	2531281	2531830													SigN_147	2531031	2532030
2533006	2533905	RNAP_1190	2533406	2533756	SigD_1029	2533081	2533905										SigH_251	2533269	2533568				SigS_566	2533006	2533755
2535037	2536230	RNAP_1191	2535181	2535656	SigD_1030	2535406	2536230	SigE_52	2535037	2535437
2541308	2542571	RNAP_1192	2541535	2541885	SigD_1032	2541308	2542571
2542022	2542835	RNAP_1193	2542485	2542835	SigD_1033	2542022	2542796																SigS_568	2542510	2542746
2543510	2543885	RNAP_1194	2543510	2543885
2546360	2546710	RNAP_1195	2546360	2546710
2548260	2548934	RNAP_1196	2548485	2548835	SigD_1035	2548260	2548934
2549085	2549765	RNAP_1197	2549085	2549435				SigE_53	2549165	2549765
2549835	2550521	RNAP_1198	2549985	2550335	SigD_1036	2549835	2550521																SigS_569	2550047	2550409
2555110	2555634	RNAP_1199	2555110	2555535	SigD_1037	2555110	2555634
2556160	2557010	RNAP_1200	2556660	2557010	SigD_1038	2556160	2556959
2558210	2558646	RNAP_1201	2558260	2558610	SigD_1039	2558210	2558609																SigS_570	2558272	2558646
2559011	2559361	RNAP_1202	2559011	2559361
2559536	2560160	RNAP_1203	2559536	2559886	SigD_1040	2559723	2560160
2561336	2561960	RNAP_1204	2561336	2561686	SigD_1041	2561523	2561960													SigN_149	2561436	2561885
2561436	2562235	RNAP_1205	2561761	2562111	SigD_1042	2561961	2562235													SigN_149	2561436	2561885	SigS_571	2561898	2562185
2562361	2563510	RNAP_1206	2562361	2562711																SigN_150	2562686	2563510
2565462	2565812	RNAP_1207	2565462	2565812
2569937	2570287	RNAP_1208	2569937	2570287
2573437	2574098	RNAP_1209	2573687	2574037	SigD_1044	2573437	2574098																SigS_572	2573512	2573986
2576087	2576948	RNAP_1210	2576337	2576687	SigD_1045	2576087	2576948										SigH_255	2576112	2576711				SigS_573	2576474	2576736
2580637	2581898	RNAP_1211	2580637	2580987	SigD_1046	2580812	2581898
2581024	2581923	RNAP_1212	2581312	2581662	SigD_1047	2581024	2581923
2583312	2583987	RNAP_1213	2583388	2583738	SigD_1048	2583312	2583987										SigH_256	2583475	2583900
2585125	2585724	RNAP_1214	2585263	2585613	SigD_1049	2585125	2585724																SigS_574	2585375	2585637
2588813	2589762	RNAP_1215	2588813	2589163	SigD_1050	2588938	2589762																SigS_575	2588925	2589174
2588938	2589762	RNAP_1216	2589263	2589613	SigD_1050	2588938	2589762
2590013	2590837	RNAP_1217	2590338	2590688	SigD_1051	2590013	2590837																SigS_576	2590488	2590712
2591750	2592113	RNAP_1218	2591763	2592113																			SigS_577	2591750	2592112
2594488	2594937	RNAP_1219	2594563	2594913	SigD_1053	2594488	2594937																SigS_578	2594613	2594862
2595263	2596137	RNAP_1220	2595613	2595963	SigD_1054	2595263	2596137
2596936	2598038	RNAP_1221	2597488	2598038	SigD_1055	2597488	2597899	SigE_6	2596936	2597536
2598238	2598588	RNAP_1222	2598238	2598588
2613702	2614389	RNAP_1223	2613740	2614090	SigD_1057	2613702	2614389	SigE_54	2613790	2614190
2616527	2617139	RNAP_1224	2616665	2617015	SigD_1058	2616527	2617139
2618116	2618466	RNAP_1225	2618116	2618466
2618653	2619266	RNAP_1226	2618841	2619266	SigD_1059	2618653	2619240																SigS_579	2618716	2619015
2620516	2621215	RNAP_1227	2620716	2621066	SigD_1061	2620516	2621215
2626753	2627727	RNAP_1228	2626953	2627528	SigD_1062	2627015	2627552										SigH_260	2626753	2627202	SigN_154	2626903	2627727	SigS_580	2627215	2627464
2626903	2627903	RNAP_1229	2627553	2627903																SigN_154	2626903	2627727
2630603	2630953	RNAP_1230	2630603	2630953
2631803	2632714	RNAP_1231	2631953	2632303	SigD_1063	2631803	2632714																SigS_581	2632040	2632252
2633703	2634053	RNAP_1232	2633703	2634053
2635303	2635927	RNAP_1233	2635553	2635903	SigD_1064	2635303	2635927																SigS_582	2635578	2635852
2638266	2639128	RNAP_1234	2638579	2638929	SigD_1065	2638266	2639128
2640179	2641103	RNAP_1235	2640704	2641054	SigD_1066	2640791	2641103													SigN_155	2640179	2640978	SigS_583	2640829	2641090
2642104	2642803	RNAP_1236	2642204	2642554	SigD_1067	2642104	2642803
2642616	2643303	RNAP_1237	2642754	2643104	SigD_1068	2642616	2643303
2647055	2647405	RNAP_1238	2647055	2647405
2650092	2650641	RNAP_1239	2650280	2650630													SigH_261	2650330	2650617				SigS_584	2650092	2650641
2651080	2651899	RNAP_1240	2651385	2651899	SigD_1069	2651080	2651798
2654299	2654924	RNAP_1241	2654299	2654924	SigD_1070	2654424	2654673
2656999	2657701	RNAP_1242	2656999	2657349	SigD_1072	2657199	2657701
2657877	2658713	RNAP_1243	2657877	2658227	SigD_1073	2657952	2658713
2659789	2660576	RNAP_1244	2659952	2660302	SigD_1074	2659789	2660576										SigH_262	2659927	2660151
2661177	2661738	RNAP_1245	2661177	2661527	SigD_1075	2661277	2661738																SigS_585	2661402	2661663
2662127	2662477	RNAP_1246	2662127	2662477
2662927	2663652	RNAP_1247	2663302	2663652	SigD_1076	2662927	2663476																SigS_586	2663277	2663588
2665752	2666301	RNAP_1248	2665752	2666102																			SigS_587	2666002	2666301
2666702	2667601	RNAP_1249	2666777	2667177	SigD_1078	2666702	2667601
2671177	2671601	RNAP_1250	2671177	2671527																			SigS_588	2671214	2671601
2675402	2675752	RNAP_1251	2675402	2675752
2676902	2677252	RNAP_1252	2676902	2677252
2680602	2681289	RNAP_1253	2680602	2680977													SigH_266	2680652	2681289
2683015	2684076	RNAP_1254	2683427	2684002	SigD_1081	2683352	2684076							SigF_38	2683015	2683539
2685102	2685688	RNAP_1255	2685102	2685452	SigD_1082	2685139	2685688																SigS_589	2685314	2685663
2687202	2688127	RNAP_1256	2687777	2688127	SigD_1083	2687202	2687988
2688602	2690226	RNAP_1257	2689077	2689427	SigD_1084	2688989	2689538													SigN_156	2688602	2690226	SigS_590	2689352	2689663
2693339	2694026	RNAP_1258	2693527	2693877	SigD_1085	2693339	2694026
2695727	2696401	RNAP_1259	2695727	2696077	SigD_1086	2695752	2696401
2696189	2697188	RNAP_1260	2696477	2696827	SigD_1087	2696189	2697188																SigS_591	2696464	2696726
2697627	2698838	RNAP_1261	2697627	2697977	SigD_1089	2697977	2698838																SigS_592	2697877	2698388
2697877	2698838	RNAP_1262	2698202	2698652	SigD_1089	2697977	2698838																SigS_592	2697877	2698388
2701889	2702650	RNAP_1263	2702039	2702389	SigD_1090	2702001	2702650																SigS_593	2701889	2702188
2704939	2705650	RNAP_1264	2705164	2705514	SigD_1091	2704964	2705650										SigH_268	2704939	2705288				SigS_594	2705026	2705400
2707264	2708154	RNAP_1265	2707264	2707614				SigE_40	2707554	2708154
2707676	2708609	RNAP_1266	2707939	2708514	SigD_1092	2707676	2708450	SigE_38	2708009	2708609													SigS_595	2708051	2708338
2710664	2711214	RNAP_1267	2710664	2711214	SigD_1093	2710764	2711175																SigS_596	2710751	2711075
2713126	2713600	RNAP_1268	2713189	2713539	SigD_1094	2713126	2713600
2714139	2715050	RNAP_1269	2714266	2714814	SigD_1095	2714139	2715050										SigH_269	2714214	2714488				SigS_597	2714164	2714763
2716464	2717325	RNAP_1270	2716464	2716939	SigD_1096	2716751	2717325
2716751	2717339	RNAP_1271	2716989	2717339	SigD_1096	2716751	2717325
2720189	2720875	RNAP_1272	2720239	2720839	SigD_1097	2720351	2720875																SigS_599	2720189	2720663
2723427	2724289	RNAP_1273	2723540	2723890	SigD_1099	2723427	2724289																SigS_600	2723640	2723814
2723427	2724415	RNAP_1274	2724065	2724415	SigD_1099	2723427	2724289
2727694	2728044	RNAP_1275	2727694	2728044
2729119	2729980	RNAP_1276	2729169	2729519	SigD_1100	2729119	2729980																SigS_601	2729419	2729705
2731757	2732618	RNAP_1277	2732069	2732419	SigD_1101	2731981	2732580										SigH_270	2731757	2732618				SigS_602	2732081	2732468
2733728	2734244	RNAP_1278	2733894	2734244				SigE_7	2733728	2734128
2734681	2735355	RNAP_1279	2734919	2735269	SigD_1102	2734681	2735355										SigH_271	2734819	2735206				SigS_603	2734706	2735230
2735419	2735930	RNAP_1280	2735419	2735769	SigD_1103	2735569	2735930
2739144	2739494	RNAP_1281	2739144	2739494
2739506	2740130	RNAP_1282	2739669	2740019	SigD_1105	2739506	2740130																SigS_604	2739506	2739743
2743982	2744744	RNAP_1283	2744070	2744420	SigD_1107	2743982	2744744																SigS_606	2744070	2744519
2745620	2746219	RNAP_1284	2745695	2746045	SigD_1108	2745645	2746219										SigH_272	2745620	2745969
2748133	2749219	RNAP_1285	2748470	2748820	SigD_1109	2748445	2748981										SigH_273	2748133	2749219				SigS_607	2748570	2748969
2749570	2749920	RNAP_1286	2749570	2749920
2751208	2752156	RNAP_1287	2751345	2751695	SigD_1110	2751332	2752156	SigE_46	2751208	2751608
2752670	2753020	RNAP_1288	2752670	2753020
2753307	2753931	RNAP_1289	2753395	2753745	SigD_1111	2753307	2753931										SigH_274	2753520	2753844				SigS_608	2753445	2753756
2753307	2754220	RNAP_1290	2753870	2754220	SigD_1111	2753307	2753931
2756475	2757050	RNAP_1291	2756475	2757050
2759111	2759510	RNAP_1292	2759111	2759461	SigD_1114	2759161	2759510
2763261	2763922	RNAP_1293	2763261	2763611																			SigS_609	2763386	2763922
2763386	2764036	RNAP_1294	2763686	2764036																			SigS_609	2763386	2763922
2764224	2765047	RNAP_1295	2764311	2764661	SigD_1115	2764486	2764847	SigE_55	2764429	2764829							SigH_277	2764224	2764610				SigS_610	2764661	2765047
2765024	2765729	RNAP_1296	2765367	2765717													SigH_278	2765024	2765729
2769304	2770466	RNAP_1297	2769617	2769967	SigD_1116	2769304	2770466										SigH_279	2769767	2769991				SigS_611	2769829	2770116
2770904	2771678	RNAP_1298	2771092	2771592	SigD_1117	2770904	2771678																SigS_612	2771254	2771553
2771992	2773491	RNAP_1299	2773117	2773467	SigD_1118	2771992	2773491
2775642	2776492	RNAP_1300	2775642	2775992	SigD_1119	2775642	2776492																SigS_613	2775692	2776017
2778918	2779817	RNAP_1301	2779193	2779543	SigD_1120	2778918	2779817																SigS_614	2779430	2779792
2780318	2781317	RNAP_1302	2780718	2781068	SigD_1121	2780318	2781317
2783624	2784948	RNAP_1303	2783624	2783974	SigD_1123	2783774	2784735													SigN_160	2783899	2784948
2783774	2784948	RNAP_1304	2784574	2784924	SigD_1123	2783774	2784735													SigN_160	2783899	2784948
2786512	2787100	RNAP_1305	2786651	2787001	SigD_1124	2786512	2787087																SigS_615	2786788	2787100
2788826	2789176	RNAP_1306	2788826	2789176
2793527	2793877	RNAP_1307	2793527	2793877	SigD_1126	2793552	2793863
2794652	2795551	RNAP_1308	2794652	2795352	SigD_1127	2794877	2795551																SigS_616	2794877	2795101
2796177	2797227	RNAP_1309	2796427	2797227	SigD_1128	2796177	2797226													SigN_161	2796452	2797088
2797952	2798714	RNAP_1310	2797952	2798452													SigH_281	2798440	2798714				SigS_617	2798089	2798538
2798089	2798951	RNAP_1311	2798502	2798852	SigD_1129	2798502	2798951										SigH_281	2798440	2798714				SigS_617	2798089	2798538
2802128	2803202	RNAP_1312	2802528	2802878	SigD_1130	2802128	2803064													SigN_162	2802653	2803202
2806103	2806453	RNAP_1313	2806103	2806453
2807203	2808252	RNAP_1314	2807228	2807578	SigD_1131	2807203	2808252																SigS_618	2807478	2807752
2808503	2809202	RNAP_1315	2808653	2809003	SigD_1132	2808503	2809202
2810028	2810378	RNAP_1316	2810028	2810378
2812524	2813130	RNAP_1317	2812606	2813081	SigD_1134	2812578	2813130	SigE_32	2812524	2812924
2814443	2815130	RNAP_1318	2814606	2814956	SigD_1135	2814481	2815130																SigS_619	2814443	2814842
2815381	2815731	RNAP_1319	2815381	2815731
2815806	2816568	RNAP_1320	2816106	2816456	SigD_1136	2815806	2816380										SigH_282	2815906	2816568
2815906	2817067	RNAP_1321	2816531	2816881	SigD_1137	2816568	2817067										SigH_282	2815906	2816568
2816981	2817355	RNAP_1322	2816981	2817331	SigD_1138	2816993	2817330																SigS_620	2817006	2817355
2819831	2820417	RNAP_1323	2819956	2820306	SigD_1139	2819831	2820417
2820531	2820881	RNAP_1324	2820531	2820881
2821656	2822417	RNAP_1325	2821656	2822006	SigD_1140	2821743	2822417
2823306	2823981	RNAP_1326	2823306	2823981	SigD_1141	2823406	2823755
2826406	2827442	RNAP_1327	2826406	2826756	SigD_1142	2826656	2827442
2826656	2827442	RNAP_1328	2826906	2827256	SigD_1142	2826656	2827442
2827294	2827956	RNAP_1329	2827606	2827956													SigH_283	2827294	2827655
2830018	2830755	RNAP_1330	2830131	2830606	SigD_1143	2830018	2830267													SigN_163	2830156	2830755
2835156	2836680	RNAP_1331	2835356	2835706	SigD_1144	2835156	2835842													SigN_164	2835656	2836680
2837056	2837517	RNAP_1332	2837131	2837481	SigD_1145	2837056	2837517																SigS_621	2837256	2837517
2841031	2841381	RNAP_1333	2841031	2841381
2847256	2849930	RNAP_1334	2848406	2848756	SigD_1146	2848181	2849155													SigN_165	2847256	2849930
2850181	2851005	RNAP_1335	2850556	2850906	SigD_1147	2850531	2850805							SigF_39	2850181	2851005
2852181	2852531	RNAP_1336	2852181	2852531
2854781	2855705	RNAP_1337	2854781	2855256	SigD_1148	2854956	2855705
2857531	2858056	RNAP_1338	2857531	2857881	SigD_1150	2857631	2858056
2858857	2859581	RNAP_1339	2859057	2859407	SigD_1151	2858857	2859581																SigS_622	2859194	2859443
2865832	2866393	RNAP_1340	2865907	2866257	SigD_1152	2865832	2866393
2866682	2867032	RNAP_1341	2866682	2867032
2868432	2868782	RNAP_1342	2868432	2868782
2870457	2871668	RNAP_1343	2870832	2871182	SigD_1154	2870819	2871668										SigH_285	2870457	2870919				SigS_623	2870857	2871193
2870819	2871668	RNAP_1344	2871232	2871582	SigD_1154	2870819	2871668
2874232	2874707	RNAP_1345	2874232	2874707	SigD_1155	2874269	2874706
2878857	2879207	RNAP_1346	2878857	2879207													SigH_286	2878895	2879119
2882250	2882600	RNAP_1347	2882250	2882600
2883700	2884425	RNAP_1348	2884075	2884425	SigD_1158	2883787	2884386										SigH_287	2883700	2884287				SigS_625	2883950	2884386
2884875	2885786	RNAP_1349	2885125	2885475	SigD_1159	2884875	2885786																SigS_626	2884912	2885424
2889765	2890627	RNAP_1350	2889903	2890253	SigD_1160	2889765	2890314																SigS_627	2890028	2890627
2898128	2898724	RNAP_1351	2898128	2898724	SigD_1163	2898203	2898548																SigS_628	2898278	2898573
2902138	2902787	RNAP_1352	2902138	2902488	SigD_1165	2902163	2902787
2902863	2903838	RNAP_1353	2903238	2903838	SigD_1166	2902863	2903737																SigS_629	2903288	2903612
2905863	2906213	RNAP_1354	2905863	2906213
2906638	2907087	RNAP_1355	2906663	2907013	SigD_1167	2906638	2907087
2907363	2908212	RNAP_1356	2907588	2907938	SigD_1168	2907363	2908137																SigS_631	2907925	2908212
2909051	2909438	RNAP_1357	2909088	2909438													SigH_289	2909051	2909262
2911613	2912662	RNAP_1358	2911763	2912113	SigD_1169	2911613	2912337													SigN_166	2912013	2912662
2912750	2913349	RNAP_1359	2912763	2913113	SigD_1170	2912750	2913349																SigS_632	2912875	2913224
2922013	2922363	RNAP_1360	2922013	2922363
2922413	2923449	RNAP_1361	2922413	2922763	SigD_1172	2922713	2923449
2922713	2923538	RNAP_1362	2923188	2923538	SigD_1172	2922713	2923449										SigH_291	2922838	2923287
2924100	2924463	RNAP_1363	2924113	2924463																			SigS_633	2924100	2924437
2925163	2926389	RNAP_1364	2925965	2926315	SigD_1173	2925163	2926389										SigH_292	2925715	2926139				SigS_634	2925752	2926089
2932740	2933089	RNAP_1365	2932740	2933089
2936515	2937747	RNAP_1366	2936590	2936940	SigD_1175	2936515	2937747
2936515	2937897	RNAP_1367	2937148	2937498	SigD_1175	2936515	2937747													SigN_167	2937398	2937897
2939623	2939973	RNAP_1368	2939623	2939973
2940473	2941272	RNAP_1369	2940498	2940848	SigD_1176	2940473	2941272																SigS_635	2940723	2941097
2940473	2941398	RNAP_1370	2941048	2941398	SigD_1176	2940473	2941272																SigS_635	2940723	2941097
2942173	2942697	RNAP_1371	2942173	2942523																			SigS_636	2942473	2942697
2943948	2944298	RNAP_1372	2943948	2944298
2945073	2945935	RNAP_1373	2945073	2945673	SigD_1177	2945260	2945747										SigH_294	2945411	2945935
2946560	2948397	RNAP_1374	2946773	2947398	SigD_1178	2946560	2947472							SigF_40	2946623	2947297	SigH_295	2947361	2948397				SigS_637	2947185	2947647
2953923	2954273	RNAP_1375	2953923	2954273
2956675	2957561	RNAP_1376	2956900	2957250	SigD_1179	2956675	2957311																SigS_638	2957075	2957561
2959850	2960750	RNAP_1377	2960400	2960750																SigN_169	2959850	2960499
2963912	2964425	RNAP_1378	2964075	2964425	SigD_1180	2963912	2964424
2966675	2967999	RNAP_1379	2966875	2967225	SigD_1182	2967200	2967999										SigH_296	2966675	2967024				SigS_639	2967025	2967486
2967025	2968736	RNAP_1380	2967275	2967825	SigD_1183	2967787	2968736																SigS_639	2967025	2967486
2967787	2968736	RNAP_1381	2968225	2968575	SigD_1183	2967787	2968736
2969125	2969725	RNAP_1382	2969125	2969725	SigD_1185	2969350	2969549																SigS_640	2969237	2969499
2972278	2972628	RNAP_1383	2972278	2972628
2973903	2974728	RNAP_1384	2973903	2974728	SigD_1186	2974128	2974614																SigS_641	2974128	2974464
2976691	2977153	RNAP_1385	2976803	2977153	SigD_1187	2976803	2977127										SigH_297	2976691	2977090
2978578	2978928	RNAP_1386	2978578	2978928
2980403	2981489	RNAP_1387	2980403	2980753	SigD_1189	2980503	2981489				SigFecI_5	2980503	2980802	SigF_42	2980753	2981015
2980503	2981652	RNAP_1388	2981153	2981503	SigD_1189	2980503	2981489																SigS_642	2981428	2981652
2983355	2984291	RNAP_1389	2983405	2983755	SigD_1190	2983355	2984291																SigS_643	2983492	2983916
2984780	2986179	RNAP_1390	2985330	2985680	SigD_1191	2984780	2986179																SigS_644	2985205	2985666
2986105	2986779	RNAP_1391	2986105	2986455	SigD_1192	2986167	2986779
2988412	2989257	RNAP_1392	2988412	2988762																SigN_170	2988662	2989257
2988662	2989607	RNAP_1393	2988946	2989296	SigD_1194	2988812	2989607													SigN_170	2988662	2989257
2989921	2990271	RNAP_1394	2989921	2990271
2991396	2992245	RNAP_1395	2991396	2991746	SigD_1196	2991696	2992245
2991696	2992245	RNAP_1396	2991821	2992171	SigD_1196	2991696	2992245
2992808	2994086	RNAP_1397	2993250	2993600	SigD_1197	2993425	2994086													SigN_171	2992808	2993636
2994275	2994837	RNAP_1398	2994275	2994625	SigD_1198	2994400	2994736										SigH_298	2994438	2994837
2995500	2995850	RNAP_1399	2995500	2995850
2996675	2997386	RNAP_1400	2996675	2997200	SigD_1199	2996875	2997386
2997800	2998599	RNAP_1401	2997875	2998425																SigN_172	2997800	2998599	SigS_647	2998012	2998324
3003250	3004653	RNAP_1402	3003625	3004354	SigD_1201	3003250	3004128													SigN_173	3003550	3004653	SigS_648	3003775	3004128
3012941	3014478	RNAP_1403	3013004	3013354	SigD_1203	3013241	3014478													SigN_175	3013229	3014428	SigS_650	3012941	3013365
3013229	3014478	RNAP_1404	3013679	3014029	SigD_1203	3013241	3014478													SigN_175	3013229	3014428
3028352	3029976	RNAP_1405	3028852	3029352	SigD_1205	3028952	3029251													SigN_177	3028352	3029976	SigS_651	3028877	3029263
3030639	3031451	RNAP_1406	3030952	3031302	SigD_1206	3030639	3031451																SigS_652	3031014	3031226
3034139	3034701	RNAP_1407	3034252	3034602	SigD_1207	3034139	3034701
3037127	3038263	RNAP_1408	3037727	3038077	SigD_1208	3037127	3038263	SigE_14	3037555	3038155
3038902	3039452	RNAP_1409	3038902	3039452	SigD_1209	3038939	3039451																SigS_653	3039064	3039301
3040727	3041638	RNAP_1410	3041002	3041352	SigD_1210	3040727	3041638																SigS_654	3040964	3041238
3040727	3041802	RNAP_1411	3041452	3041802	SigD_1210	3040727	3041638
3048514	3049238	RNAP_1412	3048552	3048902	SigD_1211	3048514	3049238																SigS_655	3048839	3049088
3053302	3054251	RNAP_1413	3053302	3054127	SigD_1212	3053564	3054251
3054577	3055063	RNAP_1414	3054577	3054927																			SigS_656	3054689	3055063
3055852	3057001	RNAP_1415	3056252	3056602	SigD_1213	3055852	3057001													SigN_179	3056377	3056976	SigS_657	3056239	3056776
3057127	3057951	RNAP_1416	3057127	3057477	SigD_1214	3057452	3057951
3057452	3057952	RNAP_1417	3057602	3057952	SigD_1214	3057452	3057951
3064420	3065408	RNAP_1418	3065058	3065408	SigD_1215	3064420	3065207
3065483	3066308	RNAP_1419	3065958	3066308	SigD_1216	3065483	3066307																SigS_659	3065883	3066257
3067508	3067958	RNAP_1420	3067608	3067958	SigD_1217	3067508	3067919																SigS_660	3067658	3067957
3069133	3069532	RNAP_1421	3069133	3069483	SigD_1218	3069283	3069532
3070633	3071082	RNAP_1422	3070633	3070983																			SigS_661	3070770	3071082
3071170	3072132	RNAP_1423	3071658	3072008	SigD_1219	3071170	3072094																SigS_662	3071745	3072132
3072908	3073532	RNAP_1424	3073008	3073358	SigD_1220	3072908	3073532
3077033	3077695	RNAP_1425	3077221	3077571	SigD_1221	3077033	3077657																SigS_663	3077408	3077695
3078896	3079946	RNAP_1426	3079596	3079946	SigD_1222	3079283	3079857										SigH_303	3079434	3079833	SigN_181	3078896	3079795	SigS_664	3079646	3079945
3081683	3082123	RNAP_1427	3081749	3082099	SigD_1223	3081683	3082123																SigS_665	3081796	3082098
3083724	3084948	RNAP_1428	3083724	3084899	SigD_1224	3084161	3084948										SigH_304	3083762	3084061				SigS_666	3083886	3084198
3085611	3086348	RNAP_1429	3085949	3086299	SigD_1225	3085611	3086348																SigS_667	3085899	3086223
3088686	3089535	RNAP_1430	3088924	3089274	SigD_1226	3088686	3089535																SigS_668	3088824	3089210
3088686	3089649	RNAP_1431	3089299	3089649	SigD_1226	3088686	3089535
3090399	3091210	RNAP_1432	3090749	3091099	SigD_1227	3090399	3091210
3092824	3093560	RNAP_1433	3092824	3093349	SigD_1228	3092861	3093560
3094424	3094836	RNAP_1434	3094424	3094774													SigH_305	3094549	3094836
3098599	3099210	RNAP_1435	3098599	3098949	SigD_1230	3098849	3099210																SigS_669	3098624	3098973
3099486	3100266	RNAP_1436	3099574	3099924	SigD_1231	3099486	3100085	SigE_57	3099666	3100266
3099486	3100424	RNAP_1437	3100074	3100424	SigD_1231	3099486	3100085	SigE_56	3099720	3100320
3100624	3101598	RNAP_1438	3100674	3101174	SigD_1232	3100624	3101248																SigS_670	3101049	3101598
3101849	3102286	RNAP_1439	3101874	3102224										SigF_44	3101849	3102286
3103224	3104135	RNAP_1440	3103524	3103874	SigD_1233	3103224	3104135																SigS_671	3103474	3103773
3107213	3107613	RNAP_1441	3107213	3107613
3108050	3108812	RNAP_1442	3108063	3108413	SigD_1234	3108050	3108812
3108800	3109437	RNAP_1443	3109013	3109363	SigD_1235	3108800	3109437
3110821	3111974	RNAP_1444	3111013	3111363	SigD_1237	3111025	3111974	SigE_58	3110821	3111421
3111025	3112013	RNAP_1445	3111663	3112013	SigD_1237	3111025	3111974
3112363	3112713	RNAP_1446	3112363	3112713
3116975	3118174	RNAP_1447	3117088	3117438	SigD_1239	3116975	3118174										SigH_306	3117026	3117487				SigS_672	3117113	3117424
3118938	3119724	RNAP_1448	3119138	3119488	SigD_1240	3118938	3119624							SigF_45	3118976	3119375							SigS_673	3119363	3119724
3125913	3126762	RNAP_1449	3125913	3126438	SigD_1241	3126050	3126762
3128038	3128587	RNAP_1450	3128038	3128388	SigD_1242	3128163	3128524										SigH_307	3128163	3128412	SigN_182	3128163	3128587
3131963	3132412	RNAP_1451	3131963	3132313	SigD_1244	3131988	3132412
3134263	3135025	RNAP_1452	3134263	3134613	SigD_1245	3134363	3134837							SigF_46	3134326	3135025							SigS_674	3134300	3134537
3136338	3137237	RNAP_1453	3136513	3136863	SigD_1246	3136338	3137237
3140788	3141138	RNAP_1454	3140788	3141138
3143513	3145012	RNAP_1455	3144213	3144563	SigD_1249	3144163	3144762													SigN_183	3143513	3145012	SigS_675	3144288	3144687
3143513	3145012	RNAP_1456	3144613	3144963	SigD_1249	3144163	3144762													SigN_183	3143513	3145012	SigS_675	3144288	3144687
3145688	3146049	RNAP_1457	3145688	3146038																			SigS_676	3145750	3146049
3147263	3147813	RNAP_1458	3147263	3147813	SigD_1250	3147263	3147799
3149800	3150562	RNAP_1459	3149913	3150263	SigD_1251	3149800	3150562																SigS_677	3149963	3150162
3151288	3151699	RNAP_1460	3151288	3151638	SigD_1252	3151325	3151699																SigS_678	3151375	3151674
3152597	3153583	RNAP_1461	3153047	3153397	SigD_1253	3152897	3153583													SigN_184	3152597	3153171	SigS_679	3152859	3153296
3154447	3154797	RNAP_1462	3154447	3154797
3155472	3156846	RNAP_1463	3155872	3156222	SigD_1254	3155472	3156846																SigS_680	3156009	3156308
3158959	3159422	RNAP_1464	3159072	3159422	SigD_1255	3158959	3159421
3160722	3161072	RNAP_1465	3160722	3161072																			SigS_681	3160722	3161033
3161422	3161821	RNAP_1466	3161447	3161797	SigD_1256	3161422	3161821
3166149	3166773	RNAP_1467	3166349	3166699	SigD_1258	3166149	3166773																SigS_682	3166374	3166560
3167624	3167974	RNAP_1468	3167624	3167974
3169761	3171313	RNAP_1469	3170252	3170727	SigD_1259	3169761	3171313
3169761	3171327	RNAP_1470	3170977	3171327	SigD_1259	3169761	3171313																SigS_683	3171002	3171213
3172964	3174126	RNAP_1471	3173452	3173802	SigD_1260	3172964	3174126
3174627	3175351	RNAP_1472	3174627	3174977	SigD_1261	3174702	3175351
3175452	3176276	RNAP_1473	3175677	3176202	SigD_1263	3175452	3176276																SigS_684	3175739	3176063
3177302	3178001	RNAP_1474	3177552	3177902	SigD_1264	3177302	3178001
3180152	3181176	RNAP_1475	3180377	3180727	SigD_1266	3180152	3181176																SigS_685	3180427	3180651
3182227	3182927	RNAP_1476	3182577	3182927	SigD_1268	3182464	3182926										SigH_310	3182227	3182739
3183227	3183577	RNAP_1477	3183227	3183577
3183802	3184363	RNAP_1478	3183802	3184327	SigD_1269	3183902	3184363
3185152	3185888	RNAP_1479	3185277	3185627	SigD_1270	3185202	3185888										SigH_311	3185152	3185389
3189389	3190377	RNAP_1480	3189777	3190377	SigD_1272	3189389	3189938																SigS_687	3189677	3190151
3192665	3193438	RNAP_1481	3192727	3193077	SigD_1273	3192677	3193438							SigF_47	3192665	3193076							SigS_688	3192752	3193376
3192677	3193452	RNAP_1482	3193102	3193452	SigD_1273	3192677	3193438																SigS_688	3192752	3193376
3194577	3195076	RNAP_1483	3194677	3195027	SigD_1274	3194577	3195076
3198739	3199801	RNAP_1484	3198952	3199302	SigD_1275	3198739	3199801	SigE_23	3198826	3199226
3199327	3200201	RNAP_1485	3199652	3200002	SigD_1276	3199327	3200201																SigS_689	3199752	3200051
3202027	3202913	RNAP_1486	3202027	3202727	SigD_1278	3202377	3202913	SigE_2	3202097	3202697
3203502	3203852	RNAP_1487	3203502	3203852
3203889	3204502	RNAP_1488	3204152	3204502	SigD_1279	3203889	3204488
3208327	3209026	RNAP_1489	3208527	3208877	SigD_1280	3208327	3209026
3210164	3211152	RNAP_1490	3210452	3211152	SigD_1281	3210164	3210863	SigE_37	3210415	3210815				SigF_48	3210665	3211014	SigH_312	3210327	3211076	SigN_187	3210377	3210976	SigS_690	3210364	3210726
3213302	3213926	RNAP_1491	3213302	3213652	SigD_1282	3213339	3213926
3214302	3214902	RNAP_1492	3214302	3214902
3216902	3217663	RNAP_1493	3216977	3217577	SigD_1283	3217027	3217551							SigF_49	3216902	3217276				SigN_188	3217077	3217663	SigS_691	3217302	3217576
3218964	3219653	RNAP_1494	3219128	3219653	SigD_1284	3218964	3219602
3224253	3224603	RNAP_1495	3224253	3224603
3225403	3225753	RNAP_1496	3225403	3225753
3229353	3229703	RNAP_1497	3229353	3229703
3232353	3233264	RNAP_1498	3232503	3232853	SigD_1286	3232353	3233264
3233665	3234289	RNAP_1499	3233778	3234128	SigD_1287	3233665	3234289
3235165	3235603	RNAP_1500	3235253	3235603																			SigS_692	3235165	3235502
3235990	3236739	RNAP_1501	3236178	3236528	SigD_1288	3235990	3236739										SigH_313	3236303	3236615
3237678	3238214	RNAP_1502	3237678	3238028	SigD_1289	3237678	3238214
3242620	3243245	RNAP_1503	3242770	3243245	SigD_1290	3242620	3243006																SigS_693	3242720	3243044
3244423	3244884	RNAP_1504	3244423	3244773	SigD_1291	3244573	3244884																SigS_694	3244498	3244834
3244948	3245798	RNAP_1505	3245448	3245798	SigD_1292	3244948	3245722	SigE_65	3245365	3245765
3246748	3247122	RNAP_1506	3246748	3247098																			SigS_695	3246885	3247122
3247248	3247598	RNAP_1507	3247248	3247598
3248498	3249222	RNAP_1508	3248498	3249173																			SigS_696	3249010	3249222
3250198	3251247	RNAP_1509	3250198	3250548	SigD_1293	3250223	3251247																SigS_697	3250223	3250484
3250223	3251373	RNAP_1510	3250723	3251073	SigD_1293	3250223	3251247										SigH_315	3251023	3251373
3252024	3252823	RNAP_1511	3252199	3252549	SigD_1294	3252024	3252823
3252699	3253199	RNAP_1512	3252849	3253199	SigD_1295	3252699	3253198
3255736	3256424	RNAP_1513	3256074	3256424	SigD_1297	3255736	3256398																SigS_698	3256024	3256410
3264838	3265925	RNAP_1514	3265026	3265526	SigD_1298	3265213	3265925													SigN_189	3264838	3265825	SigS_700	3265326	3265575
3265213	3266176	RNAP_1515	3265826	3266176	SigD_1298	3265213	3265925
3268295	3268906	RNAP_1516	3268295	3268645	SigD_1300	3268370	3268869																SigS_701	3268557	3268906
3272595	3273445	RNAP_1517	3272920	3273445	SigD_1301	3273045	3273219													SigN_191	3272595	3273019	SigS_702	3273057	3273256
3274645	3275356	RNAP_1518	3274895	3275245	SigD_1302	3274895	3275281										SigH_317	3274645	3275269				SigS_703	3275020	3275356
3276120	3276945	RNAP_1519	3276520	3276945	SigD_1303	3276120	3276619
3281671	3282257	RNAP_1520	3281671	3282021	SigD_1304	3281746	3282257																SigS_704	3281946	3282232
3285283	3286382	RNAP_1521	3285546	3285896	SigD_1305	3285283	3286382
3286896	3288070	RNAP_1522	3287571	3287921	SigD_1306	3286896	3287582																SigS_705	3287721	3288070
3291171	3291632	RNAP_1523	3291196	3291546	SigD_1307	3291171	3291632
3293321	3294194	RNAP_1524	3293646	3293996	SigD_1308	3293321	3294020	SigE_67	3293794	3294194													SigS_706	3293671	3294045
3294071	3294521	RNAP_1525	3294171	3294521				SigE_66	3294071	3294471
3296596	3297082	RNAP_1526	3296596	3297071																			SigS_707	3296696	3297082
3297546	3298270	RNAP_1527	3297796	3298146	SigD_1309	3297546	3298270
3299121	3299682	RNAP_1528	3299121	3299471	SigD_1310	3299158	3299682																SigS_708	3299283	3299557
3301246	3301596	RNAP_1529	3301246	3301596
3303646	3304121	RNAP_1530	3303771	3304121	SigD_1311	3303646	3303945
3305796	3306583	RNAP_1531	3305796	3306146													SigH_319	3305946	3306583
3306458	3307445	RNAP_1532	3306796	3307146	SigD_1312	3306458	3306995																SigS_709	3307121	3307445
3308996	3309920	RNAP_1533	3308996	3309446													SigH_320	3309371	3309920
3309371	3309995	RNAP_1534	3309621	3309971	SigD_1313	3309496	3309995										SigH_320	3309371	3309920
3311046	3311396	RNAP_1535	3311046	3311396
3315971	3316746	RNAP_1536	3315971	3316746	SigD_1315	3316133	3316695										SigH_322	3316146	3316670				SigS_710	3316358	3316520
3319134	3319871	RNAP_1537	3319521	3319871													SigH_323	3319134	3319558
3320021	3320371	RNAP_1538	3320021	3320371
3320421	3321157	RNAP_1539	3320421	3320771	SigD_1316	3320458	3321157
3321846	3322595	RNAP_1540	3322121	3322471	SigD_1317	3321846	3322595
3324821	3326545	RNAP_1541	3324821	3325171													SigH_324	3325009	3326545
3325009	3326545	RNAP_1542	3325546	3325896	SigD_1318	3325708	3326245										SigH_324	3325009	3326545
3326308	3327374	RNAP_1543	3326696	3327121	SigD_1319	3326308	3327020	SigE_19	3326774	3327374
3330208	3330996	RNAP_1544	3330646	3330996																SigN_194	3330208	3330782
3331084	3331857	RNAP_1545	3331271	3331846	SigD_1321	3331283	3331857										SigH_325	3331084	3331570				SigS_713	3331496	3331732
3332646	3332996	RNAP_1546	3332646	3332996
3334446	3335170	RNAP_1547	3334746	3335096	SigD_1322	3334446	3335170
3335721	3336071	RNAP_1548	3335721	3336071
3337922	3338721	RNAP_1549	3338072	3338422	SigD_1323	3338222	3338721										SigH_326	3337922	3338446				SigS_714	3337959	3338408
3339722	3340683	RNAP_1550	3340122	3340472	SigD_1324	3339722	3340621							SigF_50	3340097	3340321							SigS_715	3340284	3340683
3341118	3341518	RNAP_1551	3341122	3341472				SigE_27	3341118	3341518
3342547	3342983	RNAP_1552	3342547	3342897	SigD_1325	3342622	3342983
3343859	3345033	RNAP_1553	3344047	3344397	SigD_1326	3343859	3345033																SigS_717	3344034	3344808
3346072	3346672	RNAP_1554	3346322	3346672	SigD_1327	3346072	3346658																SigS_718	3346259	3346621
3348404	3348890	RNAP_1555	3348404	3348754	SigD_1328	3348404	3348890																SigS_719	3348429	3348778
3349654	3350004	RNAP_1556	3349654	3350004
3350904	3351378	RNAP_1557	3350904	3351254													SigH_327	3351104	3351378
3351692	3352654	RNAP_1558	3351904	3352654	SigD_1329	3351879	3352403										SigH_328	3351692	3352416	SigN_196	3352179	3352503	SigS_720	3352241	3352503
3358804	3359703	RNAP_1559	3359179	3359529	SigD_1330	3358804	3359703																SigS_721	3358929	3359203
3359779	3360403	RNAP_1560	3359954	3360304	SigD_1331	3359779	3360403
3360579	3361428	RNAP_1561	3360854	3361204	SigD_1332	3360579	3361428																SigS_722	3361029	3361428
3364479	3365178	RNAP_1562	3364604	3365079	SigD_1335	3364479	3365178										SigH_329	3364554	3364778
3365316	3366265	RNAP_1563	3365604	3365954	SigD_1336	3365316	3366265																SigS_723	3365454	3365815
3371496	3372758	RNAP_1564	3371534	3371884	SigD_1337	3371759	3372758										SigH_330	3371809	3372171				SigS_724	3371496	3371745
3371759	3373233	RNAP_1565	3372284	3372859	SigD_1337	3371759	3372758																SigS_725	3372684	3373233
3375346	3375970	RNAP_1566	3375384	3375734	SigD_1339	3375346	3375970																SigS_726	3375534	3375808
3376309	3377033	RNAP_1567	3376384	3376734	SigD_1340	3376309	3377033
3377921	3378545	RNAP_1568	3377934	3378459	SigD_1341	3377921	3378545
3377921	3378845	RNAP_1569	3378484	3378834	SigD_1341	3377921	3378545																SigS_727	3378484	3378845
3379909	3380433	RNAP_1570	3380009	3380359	SigD_1342	3379909	3380433
3382221	3383146	RNAP_1571	3382259	3382809	SigD_1343	3382221	3382820										SigH_331	3382597	3383146				SigS_728	3382309	3382608
3383034	3383628	RNAP_1572	3383278	3383628																			SigS_729	3383034	3383577
3384078	3384428	RNAP_1573	3384078	3384428
3386815	3387639	RNAP_1574	3387228	3387578	SigD_1345	3386815	3387602																SigS_730	3387303	3387639
3389878	3390740	RNAP_1575	3390053	3390403	SigD_1346	3389878	3390702										SigH_332	3390153	3390740
3392178	3392727	RNAP_1576	3392278	3392628	SigD_1347	3392178	3392727
3395478	3395828	RNAP_1577	3395478	3395828
3396240	3396777	RNAP_1578	3396353	3396703	SigD_1349	3396240	3396777																SigS_732	3396453	3396677
3398978	3399927	RNAP_1579	3399153	3399503	SigD_1350	3398978	3399502										SigH_333	3399466	3399927
3401165	3401639	RNAP_1580	3401178	3401528	SigD_1351	3401203	3401639																SigS_733	3401165	3401452
3402378	3403339	RNAP_1581	3402378	3402728	SigD_1352	3402603	3403339
3402603	3403503	RNAP_1582	3403153	3403503	SigD_1352	3402603	3403339
3405306	3405656	RNAP_1583	3405306	3405656
3407981	3408580	RNAP_1584	3408056	3408406	SigD_1353	3408056	3408580																SigS_735	3407981	3408317
3409081	3409431	RNAP_1585	3409081	3409431
3410256	3410955	RNAP_1586	3410431	3410781	SigD_1354	3410256	3410955																SigS_736	3410356	3410917
3411156	3411881	RNAP_1587	3411431	3411881	SigD_1355	3411156	3411830
3416157	3417731	RNAP_1588	3416157	3416507	SigD_1356	3416444	3417306													SigN_199	3416307	3417731
3416307	3417731	RNAP_1589	3416757	3417107	SigD_1356	3416444	3417306													SigN_199	3416307	3417731	SigS_737	3416732	3417043
3425382	3425732	RNAP_1590	3425382	3425732
3426707	3427469	RNAP_1591	3426707	3427357	SigD_1358	3426719	3427431										SigH_335	3427220	3427469				SigS_740	3426744	3426981
3429857	3431018	RNAP_1592	3429857	3430207	SigD_1359	3429932	3431018										SigH_336	3429882	3430306
3429932	3431018	RNAP_1593	3430332	3430682	SigD_1359	3429932	3431018
3431394	3431931	RNAP_1594	3431432	3431782	SigD_1360	3431394	3431931																SigS_741	3431457	3431831
3435732	3436868	RNAP_1595	3435732	3436082	SigD_1361	3436044	3436868																SigS_742	3435894	3436268
3436044	3436907	RNAP_1596	3436557	3436907	SigD_1361	3436044	3436868
3437245	3437757	RNAP_1597	3437407	3437757													SigH_337	3437245	3437614
3437947	3438297	RNAP_1598	3437947	3438297
3440185	3441258	RNAP_1599	3440372	3440722	SigD_1362	3440409	3441258										SigH_338	3440185	3440521	SigN_200	3440234	3440896	SigS_744	3440409	3440771
3445884	3446633	RNAP_1600	3446172	3446522	SigD_1364	3445884	3446633																SigS_746	3445997	3446358
3451147	3451808	RNAP_1601	3451147	3451497	SigD_1365	3451147	3451808										SigH_340	3451210	3451734				SigS_747	3451384	3451771
3453072	3454156	RNAP_1602	3453372	3453747	SigD_1366	3453072	3453858	SigE_20	3453556	3454156										SigN_202	3453347	3453921	SigS_748	3453372	3453783
3464572	3465496	RNAP_1603	3464572	3465072	SigD_1368	3464684	3465496																SigS_749	3464847	3464996
3467822	3468546	RNAP_1604	3467822	3468172	SigD_1369	3468172	3468546
3469197	3469921	RNAP_1605	3469347	3469697	SigD_1370	3469197	3469921
3471422	3472207	RNAP_1606	3471422	3471772				SigE_18	3471607	3472207
3471607	3472322	RNAP_1607	3471907	3472322				SigE_18	3471607	3472207
3472424	3473323	RNAP_1608	3472649	3472999	SigD_1371	3472424	3473060										SigH_341	3472449	3473323				SigS_750	3472599	3472898
3474274	3474948	RNAP_1609	3474374	3474724	SigD_1372	3474274	3474948
3475149	3476047	RNAP_1610	3475224	3475774	SigD_1373	3475149	3475598	SigE_16	3475447	3476047
3476136	3476810	RNAP_1611	3476274	3476624	SigD_1374	3476136	3476798																SigS_751	3476499	3476810
3478999	3479349	RNAP_1612	3478999	3479349	SigD_1375	3479049	3479323																SigS_752	3479061	3479310
3481899	3482698	RNAP_1613	3481899	3482249	SigD_1376	3482199	3482698
3483599	3484198	RNAP_1614	3483724	3484099	SigD_1377	3483599	3484198																SigS_753	3483786	3484060
3487911	3488573	RNAP_1615	3488049	3488399	SigD_1378	3487911	3488573
3489524	3489874	RNAP_1616	3489524	3489874
3490174	3490623	RNAP_1617	3490249	3490599	SigD_1379	3490174	3490598										SigH_342	3490224	3490511				SigS_754	3490349	3490623
3491749	3492561	RNAP_1618	3491749	3492099	SigD_1380	3491874	3492360										SigH_343	3492037	3492561
3495485	3496421	RNAP_1619	3495485	3495835	SigD_1381	3495572	3496421
3497285	3497946	RNAP_1620	3497285	3497885	SigD_1383	3497635	3497946																SigS_755	3497285	3497746
3501760	3502259	RNAP_1621	3501785	3502135	SigD_1384	3501760	3502259
3505312	3505737	RNAP_1622	3505387	3505737	SigD_1385	3505312	3505736
3510137	3510786	RNAP_1623	3510387	3510737	SigD_1386	3510137	3510786																SigS_756	3510399	3510636
3513437	3514312	RNAP_1624	3513962	3514312	SigD_1388	3513437	3514086
3515262	3515812	RNAP_1625	3515462	3515812													SigH_344	3515262	3515636
3516974	3517623	RNAP_1626	3517112	3517462	SigD_1389	3516974	3517623																SigS_757	3517062	3517536
3520462	3521023	RNAP_1627	3520612	3520962	SigD_1390	3520462	3521023
3524112	3524786	RNAP_1628	3524162	3524512	SigD_1391	3524112	3524586							SigF_52	3524487	3524786							SigS_758	3524162	3524411
3526224	3527786	RNAP_1629	3526712	3527337	SigD_1392	3526224	3527061										SigH_346	3526587	3527786				SigS_759	3526837	3527111
3529862	3530986	RNAP_1630	3530462	3530812	SigD_1393	3529862	3530986																SigS_760	3530474	3530811
3534400	3535049	RNAP_1631	3534463	3534813	SigD_1394	3534400	3535049																SigS_761	3534600	3534837
3535188	3535538	RNAP_1632	3535188	3535538
3537538	3538462	RNAP_1633	3537913	3538263	SigD_1395	3537538	3538412																SigS_762	3537913	3538462
3539213	3539562	RNAP_1634	3539213	3539562
3540226	3540638	RNAP_1635	3540288	3540638													SigH_347	3540226	3540437
3542688	3543674	RNAP_1636	3542688	3543113	SigD_1396	3542838	3543674
3542838	3543712	RNAP_1637	3543213	3543563	SigD_1396	3542838	3543674										SigH_348	3543476	3543712
3544125	3544662	RNAP_1638	3544263	3544613	SigD_1397	3544125	3544662																SigS_763	3544288	3544562
3550488	3551274	RNAP_1639	3550488	3551213	SigD_1398	3550613	3551274										SigH_349	3550838	3551237				SigS_764	3550638	3551012
3555938	3556614	RNAP_1640	3556013	3556614																SigN_203	3555938	3556588	SigS_765	3556151	3556350
3558689	3559039	RNAP_1641	3558689	3559039
3559314	3559926	RNAP_1642	3559314	3559664	SigD_1399	3559401	3559900										SigH_350	3559652	3559926
3559401	3560064	RNAP_1643	3559714	3560064	SigD_1399	3559401	3559900										SigH_350	3559652	3559926				SigS_766	3559726	3560050
3561626	3562496	RNAP_1644	3561914	3562264	SigD_1400	3561639	3562471													SigN_204	3561889	3562496	SigS_767	3561626	3562088
3566347	3567171	RNAP_1645	3566347	3566697	SigD_1401	3566447	3567171										SigH_351	3566422	3566859
3569797	3570147	RNAP_1646	3569797	3570147
3571447	3571797	RNAP_1647	3571447	3571797
3572672	3573521	RNAP_1648	3572672	3573022	SigD_1402	3572734	3573233													SigN_206	3572847	3573521
3575497	3576271	RNAP_1649	3575497	3575847	SigD_1403	3575572	3576271										SigH_352	3575510	3575984
3576122	3577121	RNAP_1650	3576572	3576922	SigD_1404	3576122	3577121																SigS_768	3576534	3576846
3577822	3578172	RNAP_1651	3577822	3578172
3578659	3579322	RNAP_1652	3578722	3579322	SigD_1405	3578659	3579271																SigS_769	3578697	3578946
3579722	3580852	RNAP_1653	3579722	3580072																SigN_207	3579884	3580852
3581270	3582206	RNAP_1654	3581270	3581620	SigD_1406	3581445	3582206
3581445	3582795	RNAP_1655	3581970	3582795	SigD_1406	3581445	3582206										SigH_353	3582020	3582207				SigS_770	3581970	3582181
3584820	3585170	RNAP_1656	3584820	3585170																			SigS_771	3584920	3585119
3590007	3590769	RNAP_1657	3590245	3590595	SigD_1407	3590007	3590769																SigS_772	3590295	3590544
3595449	3596149	RNAP_1658	3595549	3596149	SigD_1408	3595449	3596060																SigS_773	3595699	3595985
3597574	3598385	RNAP_1659	3597574	3597924	SigD_1409	3597661	3598385										SigH_354	3597662	3597886
3598199	3599523	RNAP_1660	3598749	3599099	SigD_1410	3598624	3599498	SigE_39	3598793	3599393										SigN_208	3598199	3599523	SigS_774	3598824	3599148
3602149	3602573	RNAP_1661	3602149	3602499	SigD_1411	3602274	3602573
3603099	3603873	RNAP_1662	3603449	3603799	SigD_1412	3603099	3603873
3604249	3604599	RNAP_1663	3604249	3604599
3605249	3605599	RNAP_1664	3605249	3605599
3606861	3607485	RNAP_1665	3606874	3607224	SigD_1413	3606861	3607485										SigH_355	3607062	3607448
3607724	3608174	RNAP_1666	3607824	3608174	SigD_1414	3607724	3608023
3609561	3610049	RNAP_1667	3609699	3610049	SigD_1415	3609561	3610035
3610536	3611135	RNAP_1668	3610724	3611074	SigD_1416	3610536	3611135
3617061	3617923	RNAP_1669	3617124	3617474	SigD_1418	3617061	3617923
3621649	3622223	RNAP_1670	3621724	3622074	SigD_1420	3621649	3622223										SigH_357	3621899	3622198
3628574	3629910	RNAP_1671	3628749	3629099	SigD_1422	3628574	3629910																SigS_775	3628936	3629448
3630274	3630635	RNAP_1672	3630274	3630624	SigD_1423	3630386	3630635
3631911	3633023	RNAP_1673	3631999	3632349	SigD_1424	3631911	3633023																SigS_776	3632124	3632360
3631911	3633024	RNAP_1674	3632674	3633024	SigD_1424	3631911	3633023
3635224	3635935	RNAP_1675	3635274	3635799	SigD_1425	3635274	3635935										SigH_360	3635224	3635648				SigS_777	3635336	3635598
3637599	3638410	RNAP_1676	3637599	3638199	SigD_1426	3637711	3638410																SigS_778	3637661	3637998
3638674	3639024	RNAP_1677	3638674	3639024
3642587	3643898	RNAP_1678	3643174	3643524	SigD_1427	3643161	3643635										SigH_361	3642587	3643898				SigS_779	3643174	3643498
3644024	3644374	RNAP_1679	3644024	3644374
3645799	3646635	RNAP_1680	3645799	3646635	SigD_1428	3646036	3646459																SigS_780	3646086	3646360
3647835	3648185	RNAP_1681	3647835	3648185
3648497	3649434	RNAP_1682	3648960	3649310	SigD_1429	3648497	3649434																SigS_781	3648885	3649146
3650822	3651435	RNAP_1683	3651035	3651435	SigD_1430	3650822	3651259										SigH_362	3651010	3651259	SigN_209	3650835	3651259
3651522	3652159	RNAP_1684	3651735	3652085	SigD_1431	3651522	3652159																SigS_782	3651797	3652109
3652435	3652785	RNAP_1685	3652435	3652785
3654585	3655284	RNAP_1686	3654660	3655135	SigD_1432	3654585	3655284																SigS_783	3655010	3655284
3655560	3656671	RNAP_1687	3655685	3656035	SigD_1433	3655560	3656671																SigS_784	3655835	3656134
3656985	3657335	RNAP_1688	3656985	3657335
3662460	3663346	RNAP_1689	3662585	3662935	SigD_1434	3662460	3663346
3663347	3664184	RNAP_1690	3663610	3663960	SigD_1435	3663347	3664184																SigS_785	3663635	3663984
3665297	3665809	RNAP_1691	3665335	3665685	SigD_1436	3665297	3665809																SigS_786	3665310	3665509
3666597	3667510	RNAP_1692	3667160	3667510	SigD_1437	3666597	3667209																SigS_787	3666935	3667209
3669865	3670515	RNAP_1693	3669865	3670515	SigD_1438	3669900	3670514
3671265	3671615	RNAP_1694	3671265	3671615																			SigS_788	3671390	3671539
3672540	3673039	RNAP_1695	3672590	3672940	SigD_1439	3672652	3673039																SigS_789	3672540	3672864
3676240	3676590	RNAP_1696	3676240	3676590
3676615	3677601	RNAP_1697	3676965	3677540	SigD_1441	3677277	3677601							SigF_53	3676615	3677327	SigH_364	3677040	3677414
3679365	3680539	RNAP_1698	3679740	3680090	SigD_1442	3679365	3680451	SigE_59	3679939	3680539
3681390	3681789	RNAP_1699	3681415	3681765																SigN_210	3681390	3681789
3683890	3684389	RNAP_1700	3683890	3684240	SigD_1443	3683940	3684389													SigN_211	3683915	3684364	SigS_790	3684115	3684339
3694241	3695002	RNAP_1701	3694241	3694691	SigD_1444	3694453	3695002										SigH_365	3694253	3694828				SigS_791	3694553	3694977
3698041	3698616	RNAP_1702	3698041	3698616	SigD_1445	3698166	3698477																SigS_792	3698166	3698315
3699341	3699915	RNAP_1703	3699466	3699816	SigD_1446	3699341	3699915
3703479	3704365	RNAP_1704	3703841	3704191	SigD_1447	3703903	3704365										SigH_366	3703479	3703890
3705769	3706543	RNAP_1705	3705769	3706119	SigD_1448	3705969	3706255										SigH_367	3706094	3706543				SigS_793	3705969	3706243
3706494	3707143	RNAP_1706	3706644	3706994	SigD_1449	3706494	3707143
3708069	3708868	RNAP_1707	3708269	3708619	SigD_1450	3708069	3708718																SigS_794	3708419	3708868
3709919	3710269	RNAP_1708	3709919	3710269
3710456	3711218	RNAP_1709	3710694	3711194	SigD_1451	3710456	3711193																SigS_795	3710806	3711218
3712769	3713119	RNAP_1710	3712769	3713119
3714144	3714669	RNAP_1711	3714144	3714669	SigD_1452	3714169	3714618
3714981	3715680	RNAP_1712	3715069	3715419	SigD_1453	3714981	3715680
3717019	3718280	RNAP_1713	3717019	3717594	SigD_1454	3717519	3718280																SigS_796	3717181	3717480
3717519	3718280	RNAP_1714	3717669	3718019	SigD_1454	3717519	3718280
3718469	3718844	RNAP_1715	3718469	3718844							SigFecI_6	3718469	3718843	SigF_54	3718544	3718806
3719594	3720268	RNAP_1716	3719894	3720244	SigD_1455	3719606	3720268				SigFecI_7	3719594	3720118	SigF_55	3719819	3720093
3723181	3723618	RNAP_1717	3723244	3723594	SigD_1456	3723181	3723618
3723669	3724019	RNAP_1718	3723669	3724019
3725519	3726069	RNAP_1719	3725719	3726069													SigH_368	3725519	3725806
3727607	3728306	RNAP_1720	3727719	3728069													SigH_369	3727607	3728306
3728644	3729795	RNAP_1721	3728644	3729269	SigD_1458	3729019	3729795
3730521	3730932	RNAP_1722	3730521	3730921	SigD_1459	3730533	3730932																SigS_797	3730583	3730895
3732433	3733295	RNAP_1723	3732546	3732896	SigD_1460	3732721	3733295																SigS_798	3732433	3732920
3734926	3735425	RNAP_1724	3734926	3735276	SigD_1461	3734988	3735425																SigS_799	3735076	3735400
3737376	3737912	RNAP_1725	3737551	3737901	SigD_1462	3737376	3737912
3740443	3741150	RNAP_1726	3740451	3740951	SigD_1464	3740701	3741150	SigE_60	3740443	3740843
3749751	3750512	RNAP_1727	3749751	3750101	SigD_1465	3749788	3750512																SigS_800	3749938	3750225
3752163	3752900	RNAP_1728	3752351	3752701	SigD_1466	3752163	3752900																SigS_801	3752351	3752812
3754401	3754775	RNAP_1729	3754401	3754751																			SigS_802	3754501	3754775
3755751	3756201	RNAP_1730	3755751	3756101	SigD_1467	3755751	3756201
3759152	3760151	RNAP_1731	3759152	3759502	SigD_1469	3759439	3760151
3759439	3760277	RNAP_1732	3759777	3760277	SigD_1469	3759439	3760151																SigS_803	3759902	3760113
3764002	3764352	RNAP_1733	3764002	3764352													SigH_371	3764077	3764301				SigS_804	3764102	3764301
3764677	3765463	RNAP_1734	3764677	3765027	SigD_1471	3764702	3765463																SigS_805	3764827	3765076
3767227	3767577	RNAP_1735	3767227	3767577
3767677	3768426	RNAP_1736	3767677	3768027	SigD_1472	3767702	3768426
3769452	3770376	RNAP_1737	3769652	3770252	SigD_1473	3769452	3770376										SigH_373	3769852	3770076				SigS_806	3769777	3770126
3772202	3772552	RNAP_1738	3772202	3772552
3774164	3774926	RNAP_1739	3774327	3774677	SigD_1474	3774164	3774926																SigS_807	3774177	3774701
3775027	3775377	RNAP_1740	3775027	3775377
3778902	3779438	RNAP_1741	3778902	3779252	SigD_1475	3779239	3779438
3780427	3781076	RNAP_1742	3780427	3780777	SigD_1476	3780452	3781076
3781902	3782352	RNAP_1743	3782002	3782352																			SigS_808	3781902	3782301
3782402	3783188	RNAP_1744	3782402	3782752																			SigS_809	3782727	3783188
3782727	3783513	RNAP_1745	3782927	3783277	SigD_1477	3782939	3783513																SigS_809	3782727	3783188
3784527	3785226	RNAP_1746	3784702	3785052	SigD_1478	3784527	3785226
3785702	3786052	RNAP_1747	3785702	3786052
3787789	3788363	RNAP_1748	3787952	3788302	SigD_1479	3787789	3788263																SigS_810	3787914	3788363
3790527	3790877	RNAP_1749	3790527	3790877
3791527	3792188	RNAP_1750	3791627	3791977	SigD_1480	3791527	3792188	SigE_36	3791693	3792093													SigS_811	3791652	3791901
3794564	3795551	RNAP_1751	3794752	3795102	SigD_1481	3794564	3795363																SigS_812	3794927	3795551
3796289	3797826	RNAP_1752	3797152	3797502	SigD_1482	3796452	3797826													SigN_213	3796289	3797813
3798416	3799703	RNAP_1753	3798829	3799179	SigD_1484	3798566	3799203													SigN_214	3798416	3799703	SigS_814	3798891	3799265
3802141	3803505	RNAP_1754	3802554	3802904	SigD_1486	3802141	3803091													SigN_215	3802604	3803505	SigS_815	3802429	3802890
3805806	3806805	RNAP_1755	3806031	3806706	SigD_1489	3806143	3806805										SigH_375	3806256	3806655				SigS_816	3805806	3806317
3807081	3807431	RNAP_1756	3807081	3807431
3809031	3810155	RNAP_1757	3809056	3809406													SigH_376	3809031	3809480				SigS_817	3809206	3810155
3809206	3810305	RNAP_1758	3809656	3810006	SigD_1490	3809531	3810305																SigS_817	3809206	3810155
3810481	3810831	RNAP_1759	3810481	3810831
3811631	3812617	RNAP_1760	3811681	3812031	SigD_1491	3811631	3812617
3814331	3814817	RNAP_1761	3814331	3814681	SigD_1492	3814356	3814780																SigS_818	3814493	3814817
3815481	3815831	RNAP_1762	3815481	3815831
3819156	3820155	RNAP_1763	3819156	3819606	SigD_1493	3819293	3820155																SigS_819	3819368	3819580
3819293	3820206	RNAP_1764	3819856	3820206	SigD_1493	3819293	3820155
3826581	3827106	RNAP_1765	3826631	3827106	SigD_1494	3826581	3827105																SigS_820	3826806	3827080
3828106	3828667	RNAP_1766	3828231	3828581	SigD_1495	3828106	3828667
3833819	3835187	RNAP_1767	3833906	3834631	SigD_1497	3834056	3834680	SigE_61	3834587	3835187							SigH_378	3833819	3834268				SigS_821	3834043	3834467
3834587	3835655	RNAP_1768	3834881	3835231	SigD_1498	3835081	3835655	SigE_61	3834587	3835187
3835943	3836867	RNAP_1769	3836106	3836456	SigD_1499	3835943	3836867																SigS_822	3836268	3836655
3837743	3838330	RNAP_1770	3837781	3838131	SigD_1500	3837743	3838305																SigS_823	3838043	3838330
3839468	3840092	RNAP_1771	3839556	3839906	SigD_1501	3839468	3840092																SigS_824	3839556	3840030
3840281	3840631	RNAP_1772	3840281	3840631
3841356	3842156	RNAP_1773	3841756	3842156	SigD_1502	3841356	3841805																SigS_825	3841731	3842142
3843806	3844280	RNAP_1774	3843806	3844156										SigF_58	3843906	3844280
3848581	3849155	RNAP_1775	3848606	3848956	SigD_1503	3848581	3849155
3850631	3851558	RNAP_1776	3850631	3851558	SigD_1504	3850995	3851444													SigN_216	3850656	3851457	SigS_826	3851108	3851419
3851608	3851958	RNAP_1777	3851608	3851958
3854108	3854657	RNAP_1778	3854108	3854458	SigD_1506	3854158	3854657
3858083	3859119	RNAP_1779	3858083	3858433	SigD_1507	3858283	3859119																SigS_827	3858320	3858957
3864008	3864682	RNAP_1780	3864183	3864533	SigD_1508	3864020	3864632																SigS_828	3864008	3864682
3864833	3866182	RNAP_1781	3864833	3865183	SigD_1509	3865058	3866044										SigH_380	3864946	3866182
3864946	3866182	RNAP_1782	3865283	3865833	SigD_1509	3865058	3866044	SigE_62	3865267	3865667							SigH_380	3864946	3866182				SigS_829	3865533	3865769
3867183	3867583	RNAP_1783	3867183	3867583
3873168	3874442	RNAP_1784	3873168	3873743	SigD_1510	3873493	3874442																SigS_831	3873330	3873879
3874768	3875917	RNAP_1785	3874793	3875143	SigD_1511	3874768	3875917
3874768	3875917	RNAP_1786	3875418	3875768	SigD_1511	3874768	3875917										SigH_381	3875306	3875830				SigS_832	3875318	3875642
3877893	3878344	RNAP_1787	3877994	3878344	SigD_1512	3877893	3878332																SigS_833	3878043	3878282
3879546	3880107	RNAP_1788	3879546	3879896	SigD_1513	3879658	3880107
3881658	3882683	RNAP_1789	3881746	3882371	SigD_1514	3881658	3882545										SigH_383	3882246	3882683				SigS_834	3882058	3882395
3882896	3883246	RNAP_1790	3882896	3883246
3884671	3885021	RNAP_1791	3884671	3885021
3886222	3886883	RNAP_1792	3886222	3886872	SigD_1515	3886297	3886883																SigS_835	3886309	3886558
3888072	3888721	RNAP_1793	3888072	3888422	SigD_1516	3888234	3888721																SigS_836	3888297	3888533
3891552	3892108	RNAP_1794	3891722	3892072	SigD_1517	3891709	3892108	SigE_63	3891552	3891952													SigS_837	3891747	3891983
3894347	3894821	RNAP_1795	3894447	3894797	SigD_1518	3894347	3894821
3895222	3895572	RNAP_1796	3895222	3895572
3898772	3899496	RNAP_1797	3898872	3899222	SigD_1519	3898997	3899496																SigS_838	3898772	3899283
3899672	3900597	RNAP_1798	3900247	3900597	SigD_1520	3899672	3900596
3902122	3902771	RNAP_1799	3902122	3902472	SigD_1521	3902309	3902771
3904573	3904923	RNAP_1800	3904573	3904923
3908935	3909757	RNAP_1801	3909407	3909757	SigD_1522	3908935	3909743
3912969	3913493	RNAP_1802	3913057	3913407	SigD_1523	3912969	3913493
3913857	3914207	RNAP_1803	3913857	3914207
3918782	3919457	RNAP_1804	3918782	3919457
3920332	3920918	RNAP_1805	3920357	3920707	SigD_1524	3920332	3920918																SigS_840	3920582	3920906
3921582	3921932	RNAP_1806	3921582	3921932
3923482	3924231	RNAP_1807	3923482	3923832	SigD_1525	3923657	3924231
3924332	3924931	RNAP_1808	3924332	3924682	SigD_1526	3924369	3924931
3924369	3925257	RNAP_1809	3924882	3925257	SigD_1526	3924369	3924931
3926132	3926793	RNAP_1810	3926332	3926682	SigD_1527	3926132	3926793
3927557	3927907	RNAP_1811	3927557	3927907
3928982	3929693	RNAP_1812	3928982	3929332	SigD_1528	3929032	3929693																SigS_841	3929107	3929356
3931019	3931793	RNAP_1813	3931132	3931482	SigD_1529	3931019	3931793										SigH_387	3931132	3931606				SigS_842	3931232	3931743
3934982	3935493	RNAP_1814	3934982	3935332	SigD_1530	3935007	3935493
3936082	3936432	RNAP_1815	3936082	3936432
3937232	3937632	RNAP_1816	3937282	3937632	SigD_1531	3937232	3937593
3938932	3939868	RNAP_1817	3939257	3939607	SigD_1532	3938932	3939868																SigS_843	3939407	3939693
3940882	3941232	RNAP_1818	3940882	3941232
3945638	3946387	RNAP_1819	3945838	3946188	SigD_1534	3945638	3946387																SigS_844	3945763	3946224
3947938	3948732	RNAP_1820	3947938	3948732	SigD_1535	3947938	3948581																SigS_845	3948113	3948387
3955636	3956261	RNAP_1821	3955711	3956261	SigD_1536	3955636	3956222
3957861	3958560	RNAP_1822	3957886	3958236	SigD_1537	3957861	3958560																SigS_846	3957873	3958147
3957861	3958786	RNAP_1823	3958436	3958786	SigD_1537	3957861	3958560
3962211	3962561	RNAP_1824	3962211	3962561
3963211	3964347	RNAP_1825	3963211	3963911	SigD_1538	3963698	3964347
3963698	3964411	RNAP_1826	3964061	3964411	SigD_1538	3963698	3964347							SigF_59	3964024	3964373	SigH_389	3963961	3964385				SigS_847	3963998	3964347
3965623	3966086	RNAP_1827	3965686	3966036	SigD_1539	3965623	3966086																SigS_848	3965786	3966086
3966787	3967411	RNAP_1828	3966787	3967137													SigH_390	3966987	3967261	SigN_218	3966887	3967411
3967937	3968311	RNAP_1829	3967937	3968287	SigD_1540	3968012	3968311
3978587	3978937	RNAP_1830	3978587	3978937
3979899	3980874	RNAP_1831	3980137	3980487	SigD_1541	3979899	3980773										SigH_392	3980412	3980874				SigS_849	3980037	3980261
3979899	3981062	RNAP_1832	3980712	3981062	SigD_1541	3979899	3980773										SigH_392	3980412	3980874
3984037	3984761	RNAP_1833	3984037	3984587	SigD_1542	3984212	3984761																SigS_850	3984262	3984511
3987237	3987587	RNAP_1834	3987237	3987587
3988549	3989364	RNAP_1835	3988637	3989212	SigD_1543	3988762	3989314										SigH_393	3988912	3989364				SigS_851	3988549	3989048
3991990	3992751	RNAP_1836	3991990	3992740	SigD_1544	3992227	3992751																SigS_852	3992202	3992576
3995690	3996090	RNAP_1837	3995740	3996090	SigD_1545	3995690	3996039
3998790	3999651	RNAP_1838	3998790	3999390	SigD_1546	3998915	3999651
4000390	4001326	RNAP_1839	4000890	4001240	SigD_1547	4000390	4001326																SigS_853	4000665	4001164
4002515	4003039	RNAP_1840	4002515	4003015	SigD_1548	4002540	4003039
4003540	4003890	RNAP_1841	4003540	4003890
4006777	4007514	RNAP_1842	4006840	4007190	SigD_1550	4006777	4007514																SigS_854	4006777	4007389
4008602	4009376	RNAP_1843	4008965	4009315	SigD_1551	4008602	4009376
4010415	4011264	RNAP_1844	4010715	4011065	SigD_1552	4010602	4011264										SigH_396	4010415	4011177
4013840	4014664	RNAP_1845	4013840	4014590	SigD_1553	4014177	4014664										SigH_397	4014215	4014552
4016590	4017064	RNAP_1846	4016590	4016940	SigD_1555	4016615	4017064
4019702	4020115	RNAP_1847	4019765	4020115	SigD_1556	4019702	4020014
4022577	4023401	RNAP_1848	4022765	4023165	SigD_1558	4022577	4023401																SigS_856	4022690	4023064
4028792	4029491	RNAP_1849	4028792	4029292	SigD_1561	4028979	4029491																SigS_858	4029017	4029266
4032717	4033466	RNAP_1850	4033017	4033367	SigD_1562	4032717	4033466																SigS_859	4033129	4033403
4034743	4035093	RNAP_1851	4034743	4035093
4039895	4040731	RNAP_1852	4039895	4040595	SigD_1564	4040157	4040731
4041175	4041525	RNAP_1853	4041175	4041525
4041900	4042805	RNAP_1854	4042075	4042425	SigD_1565	4042075	4042805										SigH_398	4041900	4042149
4042931	4043505	RNAP_1855	4043106	4043456	SigD_1566	4042931	4043505
4044343	4045055	RNAP_1856	4044531	4045031	SigD_1567	4044343	4045055																SigS_861	4044693	4044980
4047693	4048380	RNAP_1857	4047731	4048081	SigD_1568	4047693	4048380
4048656	4049518	RNAP_1858	4048731	4049181	SigD_1569	4048656	4048980										SigH_399	4049156	4049518				SigS_862	4048906	4049417
4048906	4049556	RNAP_1859	4049206	4049556													SigH_399	4049156	4049518				SigS_862	4048906	4049417
4049806	4050156	RNAP_1860	4049806	4050156
4051656	4052031	RNAP_1861	4051681	4052031	SigD_1570	4051656	4052005
4053544	4054892	RNAP_1862	4054306	4054656	SigD_1571	4054306	4054892							SigF_60	4053544	4054355							SigS_863	4054193	4054530
4055231	4057130	RNAP_1863	4055956	4056506	SigD_1572	4056218	4056780													SigN_220	4055231	4057130	SigS_864	4056118	4056417
4058906	4059256	RNAP_1864	4058906	4059256
4060231	4060581	RNAP_1865	4060231	4060581
4062493	4063031	RNAP_1866	4062681	4063031	SigD_1573	4062493	4062930
4067181	4067531	RNAP_1867	4067181	4067531
4072908	4073807	RNAP_1868	4073333	4073683	SigD_1578	4072908	4073807
4073833	4074308	RNAP_1869	4073958	4074308																			SigS_865	4073833	4074219
4076508	4077632	RNAP_1870	4076508	4076858	SigD_1579	4076733	4077632																SigS_866	4076620	4076944
4076733	4077833	RNAP_1871	4077483	4077833	SigD_1579	4076733	4077632
4078983	4080032	RNAP_1872	4079133	4079483	SigD_1580	4078983	4079794													SigN_221	4079458	4080032
4083683	4084294	RNAP_1873	4083783	4084133	SigD_1582	4083683	4084294																SigS_867	4083970	4084194
4084683	4085033	RNAP_1874	4084683	4085033
4090720	4091083	RNAP_1875	4090733	4091083	SigD_1583	4090720	4091082																SigS_868	4090733	4091044
4098570	4099144	RNAP_1876	4098670	4099020	SigD_1584	4098570	4099144																SigS_870	4098607	4098894
4100607	4101356	RNAP_1877	4100645	4100995	SigD_1585	4100607	4101356										SigH_401	4100808	4101094				SigS_871	4100732	4101044
4103532	4104394	RNAP_1878	4103670	4104020	SigD_1586	4103532	4104394										SigH_402	4103645	4104207				SigS_872	4103720	4103994
4103532	4104545	RNAP_1879	4104195	4104545	SigD_1586	4103532	4104394										SigH_402	4103645	4104207
4105082	4105620	RNAP_1880	4105270	4105620	SigD_1588	4105232	4105544																SigS_873	4105082	4105469
4106170	4106945	RNAP_1881	4106595	4106945	SigD_1589	4106170	4106694
4107620	4108098	RNAP_1882	4107748	4108098																			SigS_874	4107620	4107870
4109285	4109947	RNAP_1883	4109373	4109723	SigD_1590	4109285	4109947																SigS_875	4109298	4109697
4110073	4111134	RNAP_1884	4110073	4110673	SigD_1592	4110435	4111134	SigE_64	4110592	4110992
4110435	4111134	RNAP_1885	4110773	4111123	SigD_1592	4110435	4111134	SigE_64	4110592	4110992													SigS_876	4110723	4111097
4112323	4112723	RNAP_1886	4112373	4112723	SigD_1593	4112323	4112497
4113523	4113873	RNAP_1887	4113523	4113873
4115798	4116872	RNAP_1888	4115998	4116548	SigD_1594	4115798	4116447										SigH_403	4116523	4116872				SigS_877	4115798	4116047
4117098	4117684	RNAP_1889	4117098	4117448	SigD_1596	4117110	4117684
4118198	4118559	RNAP_1890	4118198	4118548	SigD_1597	4118210	4118559
4119623	4121047	RNAP_1891	4120123	4120473													SigH_404	4119623	4121047				SigS_878	4120223	4120497
4121210	4121734	RNAP_1892	4121223	4121573	SigD_1598	4121210	4121734
4122148	4122798	RNAP_1893	4122448	4122798	SigD_1599	4122398	4122672																SigS_879	4122148	4122672
4124685	4125184	RNAP_1894	4124723	4125073	SigD_1600	4124685	4125172										SigH_405	4124861	4125147				SigS_880	4124885	4125184
4125873	4126872	RNAP_1895	4125873	4126223	SigD_1601	4126148	4126872										SigH_406	4126198	4126672
4126148	4126872	RNAP_1896	4126448	4126798	SigD_1601	4126148	4126872										SigH_406	4126198	4126672
4130185	4130859	RNAP_1897	4130498	4130848	SigD_1602	4130185	4130859
4131023	4132059	RNAP_1898	4131573	4131923	SigD_1603	4131023	4132059							SigF_62	4131336	4131622				SigN_222	4131023	4131772	SigS_881	4131498	4131822
4135648	4135998	RNAP_1899	4135648	4135998																			SigS_882	4135798	4135947
4146298	4147359	RNAP_1900	4146298	4146648	SigD_1606	4146510	4147359																SigS_883	4146335	4146747
4147873	4148747	RNAP_1901	4148173	4148523	SigD_1607	4147873	4148622										SigH_408	4148411	4148747				SigS_884	4148048	4148422
4150923	4151385	RNAP_1902	4150973	4151323	SigD_1608	4150923	4151359										SigH_409	4151048	4151385
4152460	4153148	RNAP_1903	4152623	4153148	SigD_1609	4152460	4152984
4156148	4156709	RNAP_1904	4156323	4156673	SigD_1610	4156148	4156709
4158610	4159321	RNAP_1905	4158710	4159285	SigD_1611	4158610	4159321
4160972	4161746	RNAP_1906	4161235	4161585	SigD_1612	4160972	4161746																SigS_885	4161122	4161634
4163023	4163535	RNAP_1907	4163185	4163535	SigD_1613	4163160	4163509										SigH_412	4163023	4163422
4163947	4164659	RNAP_1908	4164210	4164560	SigD_1614	4163947	4164659																SigS_886	4164335	4164521
4165835	4166185	RNAP_1909	4165835	4166185
4169835	4170559	RNAP_1910	4169835	4170185	SigD_1616	4169985	4170559
4173010	4173634	RNAP_1911	4173010	4173535	SigD_1617	4173160	4173634																SigS_888	4173160	4173409
4173710	4174060	RNAP_1912	4173710	4174060
4175085	4175496	RNAP_1913	4175085	4175435																			SigS_889	4175197	4175496
4176060	4176896	RNAP_1914	4176160	4176510	SigD_1618	4176060	4176896
4177235	4178084	RNAP_1915	4177360	4177710	SigD_1619	4177235	4177796																SigS_890	4177535	4178084
4178885	4179235	RNAP_1916	4178885	4179235
4187474	4187824	RNAP_1917	4187474	4187824
4188174	4188736	RNAP_1918	4188199	4188549	SigD_1621	4188174	4188648										SigH_413	4188399	4188736				SigS_891	4188299	4188585
4193836	4194973	RNAP_1919	4194149	4194499	SigD_1622	4193836	4194973
4194624	4195260	RNAP_1920	4194624	4194974	SigD_1623	4194899	4195260																SigS_892	4194749	4195185
4195074	4195849	RNAP_1921	4195499	4195849																SigN_223	4195074	4195573
4196674	4197024	RNAP_1922	4196674	4197024
4197299	4197649	RNAP_1923	4197299	4197649
4197711	4198535	RNAP_1924	4197949	4198299	SigD_1624	4197711	4198535
4198974	4200498	RNAP_1925	4199649	4199999																SigN_224	4198974	4200498
4201074	4201424	RNAP_1926	4201074	4201424
4205475	4206286	RNAP_1927	4205475	4206225	SigD_1625	4205562	4206286																SigS_893	4205875	4206186
4207525	4207875	RNAP_1928	4207525	4207875
4210964	4211377	RNAP_1929	4211027	4211377	SigD_1626	4210964	4211188
4211977	4212613	RNAP_1930	4211977	4212327	SigD_1627	4212064	4212613																SigS_894	4212052	4212463
4213102	4213651	RNAP_1931	4213227	4213577	SigD_1628	4213302	4213651																SigS_895	4213102	4213463
4216352	4216702	RNAP_1932	4216352	4216702	SigD_1629	4216464	4216663
4219952	4220807	RNAP_1933	4220457	4220807	SigD_1631	4219952	4220656
4221432	4222106	RNAP_1934	4221432	4221982	SigD_1632	4221432	4222106										SigH_415	4221607	4221994
4225382	4225768	RNAP_1935	4225382	4225732																			SigS_896	4225494	4225768
4228057	4228981	RNAP_1936	4228057	4228557	SigD_1633	4228169	4228756										SigH_416	4228132	4228981
4229358	4230032	RNAP_1937	4229633	4229983	SigD_1634	4229358	4230032										SigH_417	4229521	4229970				SigS_897	4229633	4229944
4231345	4231908	RNAP_1938	4231383	4231908	SigD_1635	4231345	4231807																SigS_898	4231583	4231782
4233395	4233933	RNAP_1939	4233583	4233933	SigD_1636	4233395	4233907
4238033	4238594	RNAP_1940	4238033	4238483	SigD_1637	4238133	4238594																SigS_899	4238283	4238532
4240008	4240632	RNAP_1941	4240133	4240483	SigD_1638	4240008	4240632
4244359	4244884	RNAP_1942	4244359	4244884																SigN_225	4244409	4244833	SigS_900	4244446	4244658
4248346	4249970	RNAP_1943	4248709	4249059	SigD_1639	4248346	4249858													SigN_226	4248909	4249970
4249959	4250683	RNAP_1944	4250284	4250634	SigD_1640	4249959	4250495																SigS_901	4250296	4250683
4254367	4255316	RNAP_1945	4254367	4254867	SigD_1641	4254504	4255316	SigE_34	4254521	4255121													SigS_902	4254454	4254716
4254504	4255516	RNAP_1946	4254892	4255242	SigD_1641	4254504	4255316	SigE_34	4254521	4255121							SigH_419	4255167	4255516
4257017	4257367	RNAP_1947	4257017	4257367
4257604	4258541	RNAP_1948	4257867	4258317	SigD_1642	4257604	4258541
4259129	4259966	RNAP_1949	4259342	4259692	SigD_1643	4259129	4259966
4260167	4261341	RNAP_1950	4260642	4260992																SigN_228	4260167	4261341
4262079	4262528	RNAP_1951	4262167	4262517	SigD_1644	4262079	4262528																SigS_903	4262079	4262316
4263429	4264466	RNAP_1952	4263442	4263792	SigD_1645	4263429	4264466
4264867	4265441	RNAP_1953	4264917	4265267	SigD_1646	4264867	4265441
4266504	4267666	RNAP_1954	4267117	4267642	SigD_1647	4266817	4267666													SigN_229	4266504	4267203
4267667	4268716	RNAP_1955	4268017	4268367	SigD_1648	4267979	4268716													SigN_230	4267667	4268441
4271567	4272328	RNAP_1956	4271817	4272167	SigD_1649	4271767	4272328							SigF_64	4271567	4271929							SigS_904	4271779	4272066
4272492	4273616	RNAP_1957	4272967	4273567	SigD_1650	4272492	4273441																SigS_905	4273267	4273616
4275242	4275592	RNAP_1958	4275242	4275592
4275754	4276492	RNAP_1959	4275992	4276492	SigD_1651	4275754	4276441																SigS_906	4275829	4276316
4277729	4278191	RNAP_1960	4277742	4278092	SigD_1652	4277967	4278191																SigS_907	4277729	4278166
4280329	4281142	RNAP_1961	4280792	4281142	SigD_1654	4280767	4281016													SigN_231	4280329	4281016	SigS_908	4280904	4281128
4285068	4285929	RNAP_1962	4285268	4285618	SigD_1655	4285068	4285929																SigS_909	4285330	4285642
4292218	4292642	RNAP_1963	4292218	4292568	SigD_1656	4292218	4292642
4294943	4295417	RNAP_1964	4294943	4295293	SigD_1657	4294980	4295417
4296718	4298242	RNAP_1965	4297168	4297518	SigD_1658	4297230	4297767													SigN_232	4296718	4298242
4302443	4302793	RNAP_1966	4302443	4302793
4304443	4304854	RNAP_1967	4304443	4304793																			SigS_910	4304543	4304854
4308844	4310043	RNAP_1968	4308844	4309194	SigD_1661	4309144	4310043
4310819	4311505	RNAP_1969	4310894	4311344	SigD_1662	4310819	4311505
4311544	4311894	RNAP_1970	4311544	4311894
4313519	4313869	RNAP_1971	4313519	4313869
4323494	4324293	RNAP_1972	4323494	4323844																			SigS_911	4323556	4324293
4324644	4325168	RNAP_1973	4324644	4324994	SigD_1665	4324731	4325168																SigS_912	4324769	4325018
4326894	4327244	RNAP_1974	4326894	4327244
4328044	4329493	RNAP_1975	4328069	4328419	SigD_1666	4328044	4328568							SigF_65	4328119	4328943				SigN_233	4328369	4329493	SigS_913	4328294	4328568
4331819	4332505	RNAP_1976	4331819	4332169																			SigS_914	4332169	4332505
4335756	4336219	RNAP_1977	4335869	4336219	SigD_1669	4335756	4336205																SigS_915	4335756	4336143
4336644	4336994	RNAP_1978	4336644	4336994
4339506	4339994	RNAP_1979	4339644	4339994	SigD_1671	4339569	4339968																SigS_916	4339506	4339993
4341544	4342593	RNAP_1980	4341944	4342294	SigD_1672	4342069	4342593													SigN_234	4341544	4342418	SigS_917	4341831	4342293
4346431	4347332	RNAP_1981	4346694	4347044	SigD_1674	4346431	4347332																SigS_918	4346644	4346980
4348423	4348797	RNAP_1982	4348423	4348773													SigH_420	4348448	4348797
4349473	4350259	RNAP_1983	4349648	4349998	SigD_1675	4349473	4350259																SigS_919	4349823	4350109
4350185	4351059	RNAP_1984	4350323	4350673	SigD_1676	4350185	4351059
4352560	4353047	RNAP_1985	4352648	4352998	SigD_1677	4352560	4353047
4354123	4354609	RNAP_1986	4354123	4354473	SigD_1678	4354248	4354484																SigS_920	4354273	4354609
4358173	4358772	RNAP_1987	4358348	4358698	SigD_1679	4358173	4358772
4359849	4360199	RNAP_1988	4359849	4360199
4360399	4360974	RNAP_1989	4360399	4360974	SigD_1680	4360436	4360973
4361074	4361424	RNAP_1990	4361074	4361424																			SigS_921	4361124	4361348
4363124	4363599	RNAP_1991	4363249	4363599	SigD_1681	4363124	4363410
4364711	4365185	RNAP_1992	4364749	4365099	SigD_1682	4364711	4365185
4365862	4367448	RNAP_1993	4366349	4366699	SigD_1683	4366161	4366898										SigH_422	4365862	4367448
4368049	4369261	RNAP_1994	4368249	4368749	SigD_1684	4368111	4368985										SigH_423	4368049	4369261				SigS_923	4368099	4368685
4368049	4369261	RNAP_1995	4368799	4369149	SigD_1684	4368111	4368985										SigH_423	4368049	4369261
4370511	4371024	RNAP_1996	4370674	4371024	SigD_1685	4370549	4371023																SigS_924	4370511	4370848
4372074	4372424	RNAP_1997	4372074	4372424
4373374	4374273	RNAP_1998	4373649	4373999	SigD_1686	4373374	4374273
[truncated: 131 more rows]
