# Supplementary material for: Genome-scale reconstruction of the sigma factor network in Escherichia coli: topology and functional states
Source: BMC Biol. 2014 Jan 24;12:4. doi: 10.1186/1741-7007-12-4 (PMC3923258; doi:10.1186/1741-7007-12-4)
Supplement: Additional file 4: Table S3 — Binding intensities of RNA polymerase (RNAP) and σ-factor binding regions. [file 1741-7007-12-4-S4.xlsx]

## Sheet: RNAP_Binding
Binding ID	exponential 1	exponential 2	exponential 3	stationary 1	stationary 2	stationary 3	glutamine 1	glutamine 2	glutamine 3	heatshock 1	heatshock 2	heatshock 3
RNAP_1	3.35882	3.43706	3.29647	2.85824	2.83471	2.84647	3.25687	3.19529	3.22608	2.21647	2.53235	2.37441
RNAP_2	1.9184	1.8712	1.6884	0	0	0	2.13348	2.01217	2.07283	0	0	0
RNAP_3	1.3332	1.418	1.2584	0	0	0	0.98913	1.0596	1.02436	0.237895	0.249091	0.243493
RNAP_4	0	0.085	0.115	0	0	0	0	0.04	0.02	0.203571	0.281875	0.242723
RNAP_5	1.25973	1.2146	1.15919	1.20568	1.31971	1.26269	1.76657	1.89371	1.83014	1.45114	1.73229	1.59171
RNAP_6	1.4384	1.56808	1.3904	1.01261	0.880435	0.946522	1.32818	1.46783	1.398	1.09	1.13391	1.11196
RNAP_7	0.05	0.085	0.095	0.521579	0.4805	0.501039	0.19	0.3475	0.26875	0.489474	0.555556	0.522515
RNAP_8	0	0	0	1.72256	1.64539	1.68397	0.487241	0.548621	0.517931	2.91154	3.52461	3.21808
RNAP_9	0.992759	1.09034	0.952759	2.36444	2.25518	2.30981	1.91464	1.78889	1.85177	1.87429	2.029	1.95164
RNAP_10	0.814	0.8512	0.854	2.36783	2.28826	2.32804	1.55591	1.49375	1.52483	1.49652	1.6113	1.55391
RNAP_11	3.46714	3.47951	3.38512	2.52538	2.44077	2.48308	2.95308	2.78359	2.86833	2.5659	2.831	2.69845
RNAP_12	1.28731	1.30074	1.32038	0.500435	0.489546	0.49499	1.10739	1.14565	1.12652	0.417826	0.47087	0.444348
RNAP_13	1.42417	1.4432	1.308	0.491818	0.612727	0.552273	1.2187	1.19917	1.20893	0.688333	0.519545	0.603939
RNAP_14	0.308333	0.336667	0.307273	0	0.31	0.155	0.33	0.105	0.2175	0.108	0.245	0.1765
RNAP_15	1.2384	1.3584	1.2492	0.327143	0.19625	0.261696	0.15	0.217273	0.183636	0.262	0.066	0.164
RNAP_16	3.1396	3.1196	2.9525	0.386667	0.308182	0.347424	0.655652	0.693333	0.674493	1.54174	1.77652	1.65913
RNAP_17	1.62652	1.59304	1.6013	0.05	0.16	0.105	1.01043	0.932609	0.971522	0.01	0.085	0.0475
RNAP_18	0	0	0	0.17	0.261667	0.215833	0.08	0.105	0.0925	0	0	0
RNAP_19	0	0	0	0	0	0	0	0	0	0	0	0
RNAP_20	0	0	0	0	0.07	0.035	0	0	0	0	0	0
RNAP_21	0	0	0	0.04	0.4	0.22	0.23	0.06	0.145	0.135	0	0.0675
RNAP_22	0	0	0	0	0.31	0.155	0	0	0	0.22	0.16	0.19
RNAP_23	0.564444	0.479375	0.462632	0.3875	0.420476	0.403988	0.226923	0.16125	0.194086	0.274375	0.310909	0.292642
RNAP_24	1.29	1.3868	1.29692	0.355652	0.463478	0.409565	0.814167	0.9125	0.863333	0.468261	0.526522	0.497391
RNAP_25	1.3992	1.3528	1.314	0.265	0.248333	0.256667	0.747391	0.802609	0.775	0.2725	0.103333	0.187917
RNAP_26	1.7632	1.776	1.6768	0.6	0.570435	0.585217	1.51455	1.28609	1.40032	0.01	0.121667	0.0658333
RNAP_27	1.4708	1.4516	1.31961	1.4013	1.60087	1.50109	1.45261	1.51391	1.48326	1.27292	1.50435	1.38863
RNAP_28	0.690385	0.7464	0.6612	0.848261	0.856957	0.852609	0.827391	0.861364	0.844378	0.957391	1.01087	0.984131
RNAP_29	0.6608	0.6812	0.56375	1.03652	1.1087	1.07261	0.874783	0.934	0.904391	1.37174	1.41217	1.39196
RNAP_30	0.411364	0.381667	0.41	0.712174	0.761304	0.736739	0.73619	0.693182	0.714686	2.24478	2.52667	2.38572
RNAP_31	0	0	0	0	0	0	0	0	0	0.1	0	0.05
RNAP_32	0.293333	0.275714	0.326667	0.203333	0.295	0.249167	0.203333	0.28	0.241667	0.12	0.26	0.19
RNAP_33	0	0	0	0.11	0.15	0.13	0.0733333	0.02	0.0466667	1.02826	1.12652	1.07739
RNAP_34	0.135	0.0871428	0.165	0.152	0.14	0.146	0.376154	0.496842	0.436498	1.27522	1.54696	1.41109
RNAP_35	0.327143	0.236667	0.27	0	0	0	0	0.01	0.005	0.025	0.0757143	0.0503571
RNAP_36	0.08	0	0	0.0866667	0.0725	0.0795833	0.0783333	0.15625	0.117292	0.237647	0.314286	0.275966
RNAP_37	3.01319	3.06043	2.85511	3.39689	3.176	3.28645	3.18163	3.13622	3.15892	1.69533	1.69289	1.69411
RNAP_38	1.0444	1.0936	1.00961	1.0513	0.862609	0.956956	0.713182	1.04217	0.877678	0.515294	0.39	0.452647
RNAP_39	1.70231	1.57115	1.606	1.10652	1.0113	1.05891	1.52043	1.41174	1.46609	0.681818	0.693478	0.687648
RNAP_40	1.76577	1.8028	1.7552	1.36417	1.37304	1.36861	1.84636	1.89087	1.86862	1.63167	2.03696	1.83431
RNAP_41	1.9808	1.9844	1.9208	1.66391	1.63783	1.65087	2.13	2.04	2.085	2.19375	2.4013	2.29753
RNAP_42	1.3344	1.30577	1.15964	0.661667	0.664167	0.662917	1.36696	1.34167	1.35431	0.556522	0.617727	0.587125
RNAP_43	1.8692	1.752	1.7496	0.748333	0.745	0.746667	1.52957	1.56348	1.54652	1.1213	1.24522	1.18326
RNAP_44	3.3808	3.3168	3.204	2.735	2.61783	2.67641	3.03391	2.94913	2.99152	2.68217	2.95833	2.82025
RNAP_45	3.1556	3.0848	3.0156	2.35348	2.19522	2.27435	2.30174	2.26304	2.28239	2.40478	2.47348	2.43913
RNAP_46	1.6	1.5712	1.5356	1.59783	1.50391	1.55087	1.21667	1.34391	1.28029	1.93	2.14956	2.03978
RNAP_47	2.3156	2.346	2.212	2.40739	2.33739	2.37239	2.53524	2.50958	2.52241	3.03348	3.31696	3.17522
RNAP_48	0	0	0	0	0	0	0	0	0	0	0	0
RNAP_49	0.06	0.035	0.153333	0.265	0.174	0.2195	0.23	0.196111	0.213056	0.12	0.085	0.1025
RNAP_50	2.08333	2.05436	2.02982	1.51	1.43314	1.47157	1.9	1.94902	1.92451	1.34431	1.31731	1.33081
RNAP_51	1.9348	1.92461	1.8052	1.05652	0.95125	1.00389	1.69565	1.77696	1.7363	0.87087	0.838261	0.854565
RNAP_52	2.2387	2.15391	2.08167	0.399	0.4325	0.41575	1.32286	1.34952	1.33619	0.39	0.11	0.25
RNAP_53	2.49486	2.50297	2.39676	0.827429	0.925429	0.876429	1.42257	1.55571	1.48914	0.26	0.247143	0.253571
RNAP_54	1.58923	1.60654	1.55	1.06417	0.908261	0.986214	0.855652	0.878696	0.867174	0.1	0	0.05
RNAP_55	2.0148	1.98615	1.9684	1.42217	1.38458	1.40338	1.32044	1.15609	1.23826	0.94125	1.0987	1.01997
RNAP_56	2.0468	2.0204	1.93154	1.42522	1.31783	1.37152	1.50958	1.35565	1.43262	1.01261	1.12875	1.07068
RNAP_57	1.3816	1.2736	1.21769	1.05	1.03739	1.0437	1.15286	1.17792	1.16539	0.74087	0.8276	0.784235
RNAP_58	1.7044	1.776	1.6816	0.8175	0.825	0.82125	1.47381	1.50087	1.48734	1.03913	1.22391	1.13152
RNAP_59	0.0833333	0.04	0.0866667	0.1025	0.22	0.16125	0.771304	0.698261	0.734783	0.295556	0.349048	0.322302
RNAP_60	0.268182	0.2675	0.218	0.258333	0.370833	0.314583	0.913478	0.90913	0.911304	0.586364	0.888696	0.73753
RNAP_61	1.11122	1.20195	1.09585	0.532424	0.586286	0.559355	1.15579	1.07949	1.11764	0.884872	1.1059	0.995385
RNAP_62	0.647917	0.6392	0.6068	0.311875	0.404615	0.358245	0.64875	0.606522	0.627636	0.299412	0.512941	0.406176
RNAP_63	0.333333	0.27375	0.315833	0.478261	0.481304	0.479783	0.496957	0.401739	0.449348	0.578261	0.726087	0.652174
RNAP_64	0	0	0	0.205	0.340625	0.272813	0.312857	0.31	0.311429	0.86913	1.26087	1.065
RNAP_65	0	0	0	0	0.24	0.12	0	0	0	0.245	0.337778	0.291389
RNAP_66	0	0	0	0.476522	0.588696	0.532609	0.24	0.17	0.205	0.609565	0.686956	0.648261
RNAP_67	0.406667	0.725	0.345	0.135	1.11	0.6225	0.3275	0.6025	0.465	0.411111	0.385	0.398056
RNAP_68	1.4228	1.398	1.2732	0.261579	0.37625	0.318914	0.778636	0.758636	0.768636	0.415455	0.263333	0.339394
RNAP_69	2.26	2.1724	2.138	0.883913	0.770435	0.827174	1.03696	0.936087	0.986522	1.61	1.76826	1.68913
RNAP_70	1.15269	1.15115	1.07038	1.22826	1.28375	1.25601	1.61783	1.43292	1.52537	1.56625	1.70625	1.63625
RNAP_71	0.0866667	0.41	0.33	0	0.04	0.02	0.17	0.134	0.152	0.252	0.27625	0.264125
RNAP_72	0.3704	0.378333	0.3265	0.102	0.361429	0.231714	0.368824	0.45	0.409412	0.535238	0.442381	0.48881
RNAP_73	0.0525	0.265	0.15	0.02	0.1925	0.10625	2.11391	2.09087	2.10239	0.17	0.12	0.145
RNAP_74	0.104	0.04	0.085	0	0	0	1.46565	1.40696	1.4363	0.1275	0.13	0.12875
RNAP_75	0.602222	0.603333	0.601111	1.7756	1.6484	1.712	1.786	1.78808	1.78704	1.6888	1.80423	1.74652
RNAP_76	1.2224	1.2016	1.04231	0.69875	0.818261	0.758506	1.22227	1.19261	1.20744	0.826956	0.902174	0.864565
RNAP_77	0.248333	0.25	0.23	0.191818	0.25	0.220909	0.353	0.30875	0.330875	0.27	0.224444	0.247222
RNAP_78	0	0	0	0.35	0.399091	0.374545	0.300909	0.274706	0.287807	0.63913	0.836522	0.737826
RNAP_79	0.34	0.38	0.260417	0.4855	0.556842	0.521171	0.475	0.542941	0.508971	0.464444	0.475455	0.46995
RNAP_80	1.7932	1.796	1.6492	0.744762	0.786522	0.765642	1.0513	0.961304	1.0063	0.327	0.417778	0.372389
RNAP_81	0.788	0.740417	0.724	0.892174	0.860417	0.876295	0.766364	0.744783	0.755573	0.443636	0.52087	0.482253
RNAP_82	2.66683	2.58902	2.46171	1.53051	1.53075	1.53063	1.94921	1.87718	1.91319	1.865	1.90231	1.88365
RNAP_83	2.6732	2.6588	2.5296	0.646818	0.664348	0.655583	1.64524	1.53346	1.58935	1.33522	1.6413	1.48826
RNAP_84	1.8428	1.79577	1.7772	0.498571	0.4775	0.488036	0.833913	0.95875	0.896331	0.79	0.946956	0.868478
RNAP_85	1.99577	1.9772	1.904	1.76043	1.84261	1.80152	1.83045	1.93956	1.88501	1.58348	1.88391	1.7337
RNAP_86	1.72	1.6932	1.6356	0.347273	0.35	0.348636	0.76087	0.851739	0.806304	0.584167	0.735217	0.659692
RNAP_87	2.2344	2.1884	2.0496	0.663044	0.716087	0.689565	1.64476	1.60348	1.62412	1.02739	1.2	1.1137
RNAP_88	2.13846	2.1544	2.0628	0.80913	0.763478	0.786304	1.4732	1.38044	1.42682	0.966087	0.982609	0.974348
RNAP_89	2.024	1.978	1.9416	1.61478	1.52917	1.57197	1.89875	1.94913	1.92394	1.5587	1.54043	1.54957
RNAP_90	2.27346	2.35077	2.24539	2.31783	2.17	2.24391	2.07191	2.13217	2.10204	2.02913	2.08917	2.05915
RNAP_91	2.37461	2.32423	2.19577	1.74826	1.62391	1.68609	2.24609	2.21043	2.22826	1.81625	2.01208	1.91417
RNAP_92	1.82077	1.896	1.7252	0.864348	0.867391	0.865869	1.25167	1.31044	1.28105	1.00417	1.12217	1.06317
RNAP_93	1.15	1.1564	1.1264	0.832174	0.709565	0.77087	0.376364	0.322941	0.349652	0.843478	0.866957	0.855217
RNAP_94	0	0	0	0.00666667	0.01	0.00833333	0	0	0	0	0	0
RNAP_95	0	0	0	0.058	0.12	0.089	0.045	0.055	0.05	0	0	0
RNAP_96	0.615652	0.512	0.482083	0.866522	0.968696	0.917609	1.05	1.07375	1.06187	1.0413	1.29042	1.16586
RNAP_97	0.5276	0.540833	0.523333	0.064	0.123333	0.0936667	0.478182	0.297391	0.387787	0.262	0.19	0.226
RNAP_98	1.3376	1.3628	1.3176	0.797826	0.861739	0.829783	1.12435	1.22783	1.17609	1.11522	1.0775	1.09636
RNAP_99	1.3332	1.3728	1.3188	0.76913	0.66	0.714565	1.34087	1.3487	1.34478	1.64304	1.74435	1.6937
RNAP_100	3.01641	2.984	2.8659	1.79378	1.75216	1.77297	1.65118	1.6521	1.65164	2.45216	2.84946	2.65081
RNAP_101	4.3856	4.2052	4.2408	3.11565	2.96348	3.03957	2.9887	2.95565	2.97217	2.91	3.40565	3.15783
RNAP_102	4.5348	4.2068	4.34385	0.966087	1.0968	1.03144	3.09727	2.75609	2.92668	2.27125	2.9413	2.60628
RNAP_103	0.328	0.291538	0.24625	1.48958	1.50739	1.49849	0.8045	0.767273	0.785886	1.84044	2.12739	1.98391
RNAP_104	1.87044	1.93217	1.84652	0.7175	0.850952	0.784226	1.29864	1.23273	1.26568	1.73762	1.82333	1.78048
RNAP_105	0.6764	0.648	0.5844	0.513913	0.512609	0.513261	0.558182	0.654783	0.606482	0.938	1.25826	1.09813
RNAP_106	1.6868	1.6608	1.62	0.853913	0.723043	0.788478	0.913913	0.938261	0.926087	0.943044	1.09565	1.01935
RNAP_107	4.02154	3.9368	3.83423	1.92304	1.83583	1.87944	2.77667	2.66261	2.71964	2.6387	2.9388	2.78875
RNAP_108	0	0	0	0.278461	0.290667	0.284564	0.1875	0.27	0.22875	0.575429	0.722778	0.649103
RNAP_109	0	0	0	0.38	0.2875	0.33375	0.18	0.062	0.121	0.425909	0.531667	0.478788
RNAP_110	0.5816	0.548182	0.563077	0.625714	0.626667	0.62619	0.666087	0.696956	0.681522	0.37	0.45	0.41
RNAP_111	2.11154	2.0696	1.97333	1.72739	1.72174	1.72456	1.6813	1.525	1.60315	1.48696	1.66783	1.57739
RNAP_112	1.22949	1.34205	1.16949	1.75541	1.76297	1.75919	1.40417	1.36711	1.38564	1.18027	1.35595	1.26811
RNAP_113	0.54	0.75	0.14	0	0	0	0	0	0	0	0	0
RNAP_114	0	0	0	0	0.035	0.0175	0.14	0	0.07	0	0	0
RNAP_115	0	0	0	0.315	0.115	0.215	0.03	0.09	0.06	0.166667	0.14	0.153333
RNAP_116	0	0	0	0.390476	0.3375	0.363988	0.13	0	0.065	0.35	0.26	0.305
RNAP_117	0.24	0.266667	0.105	0.245	0.324444	0.284722	0.1075	0.0566667	0.0820833	0.371667	0.3	0.335833
RNAP_118	1.37973	1.42135	1.39622	1.25829	1.21054	1.23441	1.50886	1.45	1.47943	1.10029	1.17857	1.13943
RNAP_119	1.51	1.5716	1.4148	0.751739	0.672609	0.712174	0.780435	0.717391	0.748913	0.772174	0.901304	0.836739
RNAP_120	1.7572	1.66556	1.64346	1.16956	1.09739	1.13348	1.24174	1.17174	1.20674	0.847826	0.982174	0.915
RNAP_121	0.837179	0.865385	0.789024	1.34111	1.23297	1.28704	1.15541	1.23838	1.19689	1.42541	1.42895	1.42718
RNAP_122	3.29192	3.20615	3.07346	1.95522	1.785	1.87011	2.67048	2.56956	2.62002	2.90625	3.29435	3.1003
RNAP_123	2.7164	2.704	2.6616	1.21522	1.22545	1.22034	2.20652	2.20565	2.20609	2.6125	2.96087	2.78668
RNAP_124	0	0	0	0	0	0	0	0	0	0	0	0
RNAP_125	0	0	0	0	0	0	0	0	0	0	0	0
RNAP_126	0.1725	0.224286	0.3	0.531304	0.556087	0.543696	0.908333	0.868261	0.888297	0.948461	1.13304	1.04075
RNAP_127	0	0	0	0.215556	0.1825	0.199028	0.114	0.134	0.124	0.64	0.256667	0.448333
RNAP_128	0.758889	0.762222	0.613889	1.06778	1.01125	1.03951	0.387857	0.255714	0.321786	1.42842	1.49833	1.46338
RNAP_129	0.49	0.472941	0.492353	0.471905	0.546956	0.509431	1.30818	1.25913	1.28366	0.863043	1.08304	0.973043
RNAP_130	0.0633333	0.275	0.075	0.1	0.3525	0.22625	0.460769	0.326316	0.393543	0.478571	0.373846	0.426209
RNAP_131	2.0708	2.1308	1.9136	0	0.47	0.235	0	0.28	0.14	2.30565	2.51913	2.41239
RNAP_132	1.6572	1.5736	1.4884	0.435	0.393684	0.414342	0.687333	0.713158	0.700246	2.30391	2.65783	2.48087
RNAP_133	1.455	1.50263	1.38	0.99375	0.91375	0.95375	1.44619	1.36792	1.40705	0.888696	1.31087	1.09978
RNAP_134	0.116667	0.31	0.144286	0.9196	0.830435	0.875017	0.643043	0.480435	0.561739	1.18	1.19708	1.18854
RNAP_135	1.51692	1.5264	1.472	1.6987	1.65826	1.67848	2.12304	1.9125	2.01777	2.10875	2.30522	2.20698
RNAP_136	2.3	0.816667	1.545	0.528571	0.375882	0.452227	0.67	0.6775	0.67375	2.0613	2.37652	2.21891
RNAP_137	0.269167	0.303636	0.279	2.04512	1.89326	1.96919	0.648065	0.586061	0.617063	1.01325	1.09439	1.05382
RNAP_138	0.14125	0.28	0.03375	0.602778	0.5945	0.598639	0.42	0.3075	0.36375	0.59	0.566	0.578
RNAP_139	0	0	0	0	0.42	0.21	0	0.07	0.035	0	0	0
RNAP_140	0	0.22	0	0.916956	0.83913	0.878043	0.51	0.51	0.51	0.216667	0.0766667	0.146667
RNAP_141	0	0	0	2.4513	2.36652	2.40891	2.08391	2.00956	2.04674	0	0	0
RNAP_142	0	0	0	2.98292	2.84783	2.91537	3.00542	2.65739	2.8314	0.372857	0.449286	0.411071
RNAP_143	0	0	0	0.808182	0.753913	0.781048	0.363529	0.42	0.391765	0.36	0.131111	0.245556
RNAP_144	1.18429	1.08	1.00667	0.335	0.350909	0.342954	0.582174	0.535652	0.558913	0.341304	0.688696	0.515
RNAP_145	0	0	0	0.3475	0.241	0.29425	0.105	0	0.0525	0.202	0.145714	0.173857
RNAP_146	0	0	0	0.01	0.204444	0.107222	0.195	0	0.0975	0.96	0.2425	0.60125
RNAP_147	0	0	0	0.0666667	0.12	0.0933333	0	0	0	0.19	0.0766667	0.133333
RNAP_148	0	0	0	0.03	0.16625	0.098125	0	0	0	0.105	0	0.0525
RNAP_149	0	0	0	0	0.185	0.0925	0.0875	0	0.04375	0.01	0	0.005
RNAP_150	0.215	0.318571	0.275	0	0	0	0.255	0.0533333	0.154167	0.12	0	0.06
RNAP_151	0	0	0	0.352	0.302667	0.327333	0.2725	0.151111	0.211806	0.03	0.2	0.115
RNAP_152	0.01	0.08	0.255	0.61087	0.610833	0.610851	0.795238	0.744167	0.769702	0.530869	0.512609	0.521739
RNAP_153	0	0	0	0	0.005	0.0025	0	0.02	0.01	0.161429	0.11	0.135714
RNAP_154	0	0	0	0	0	0	0	0	0	0	0	0
RNAP_155	0.53	0.544	0.87	0.406667	0.2975	0.352083	0.387778	0.43	0.408889	0.39	0.418333	0.404167
RNAP_156	0	0	0	0	0	0	0	0	0	0	0	0
RNAP_157	0	0	0	0	0	0	0	0.01	0.005	0.164615	0.35	0.257308
RNAP_158	0.395	0.83	0.41	0.25	0.482222	0.366111	0.32	0.6125	0.46625	0.402143	0.336111	0.369127
RNAP_159	1.1504	1.1792	0.9908	1.34	1.30391	1.32196	1.28478	1.15826	1.22152	2.26348	2.4813	2.37239
RNAP_160	0	0	0.15	0.6888	0.79	0.7394	0	0.08875	0.044375	0.785217	1.00565	0.895435
RNAP_161	0	0	0	1.12783	0.979565	1.0537	0.379412	0.280667	0.330039	0	0	0
RNAP_162	1.49	1.4896	1.4392	0.17	0.196667	0.183333	0.166667	0.163333	0.165	0.415	0.22	0.3175
RNAP_163	0	0	0	0	0	0	0	0	0	0.21	0	0.105
RNAP_164	0.21	0.2	0.04	0.271429	0.0688889	0.170159	0.12	0.155	0.1375	0.0855555	0.13	0.107778
RNAP_165	0	0	0	0.288333	0.182	0.235167	0	0	0	0.406842	0.391818	0.39933
RNAP_166	0.075	0	0.01	0	0.0925	0.04625	0	0	0	0	0	0
RNAP_167	0	0	0	0	0	0	0	0	0	0	0	0
RNAP_168	0.317778	0.2925	0.173333	0.287778	0.275	0.281389	0.115714	0.221667	0.16869	0.475	0.1325	0.30375
RNAP_169	0.113333	0.055	0.1675	0.218333	0.14	0.179167	0.115	0.2	0.1575	0.138571	0.2475	0.193036
RNAP_170	0	0	0	0	0	0	0	0	0	0.671429	0.61619	0.64381
RNAP_171	0	0	0	1.02174	0.838696	0.930217	0.485417	0.521304	0.50336	0.931304	1.03087	0.981087
RNAP_172	0	0	0	0.298571	0.404444	0.351508	0.1375	0.205	0.17125	0.3845	0.406364	0.395432
RNAP_173	0	0	0	0.01	0.015	0.0125	0	0	0	0	0	0
RNAP_174	0	0	0	0.0575	0.608	0.33275	0.238	0.233333	0.235667	0.52	0.328333	0.424167
RNAP_175	0.055	0.082	0.13	0.592273	0.723913	0.658093	0.666956	0.732609	0.699783	0.583333	0.4575	0.520417
RNAP_176	0.774167	0.758636	0.7088	0.28	0.303	0.2915	0.722381	0.613913	0.668147	0.592273	0.943478	0.767876
RNAP_177	0.05	0.0625	0.0466667	0.187857	0.404	0.295929	0.449615	0.376667	0.413141	0.294546	0.251333	0.272939
RNAP_178	0.06	0	0.15	0.275714	0.366	0.320857	0.454091	0.20125	0.32767	0.471364	0.48	0.475682
RNAP_179	0.401739	0.402105	0.391667	0.584783	0.660435	0.622609	0.807391	0.882174	0.844783	0.655217	0.933478	0.794348
RNAP_180	0.0566667	0.09	0.036	0.3325	0.316111	0.324306	0.07	0.11	0.09	0.246667	0.245454	0.246061
RNAP_181	0.861081	0.830811	0.842222	0.227368	0.326522	0.276945	0.971471	0.911143	0.941307	0.628485	0.760286	0.694385
RNAP_182	0.253621	0.3384	0.289661	2.13185	1.99369	2.06277	0.976032	0.916212	0.946122	0.637969	0.698154	0.668061
RNAP_183	0	0	0	0.258889	0.3225	0.290694	0.0433333	0.312	0.177667	0.235714	0.477368	0.356541
RNAP_184	2.016	2.0264	1.9256	1.44348	1.2913	1.36739	1.07958	1.06044	1.07001	0.623478	0.58625	0.604864
RNAP_185	2.92538	2.9568	2.8	1.94435	1.85	1.89717	1.61318	1.81957	1.71637	1.11435	1.12956	1.12196
RNAP_186	2.83808	2.8716	2.7168	1.68739	1.68478	1.68609	1.80348	1.75348	1.77848	1.29652	1.60783	1.45217
RNAP_187	2.3692	2.3336	2.3412	1.37304	1.31478	1.34391	1.44652	1.36652	1.40652	1.34913	1.42261	1.38587
RNAP_188	1.4464	1.536	1.36	1.37044	1.09261	1.23152	0.961818	1	0.980909	1.42478	1.45083	1.43781
RNAP_189	1.1284	1.1308	1.1144	1.46261	1.36792	1.41526	0.967	1.01478	0.990891	1.39	1.48391	1.43696
RNAP_190	0.05	0.146667	0	0.1625	0.335	0.24875	0	0	0	0.296	0.335714	0.315857
RNAP_191	0.265	0.0833333	0.0522222	0.085	0.156	0.1205	0.275333	0.301667	0.2885	0.297143	0.21	0.253571
RNAP_192	0	0	0	0.0166667	0.32	0.168333	0	0	0	1.03925	1.07205	1.05565
RNAP_193	0.346522	0.405333	0.353044	1.0787	1.07667	1.07768	1.10273	1.04261	1.07267	1.35913	1.71957	1.53935
RNAP_194	0.30087	0.394211	0.369474	0.680435	0.786956	0.733696	0.650435	0.748261	0.699348	0.752174	1.10435	0.928261
RNAP_195	0.0266667	0.0466667	0	0	0	0	0	0.3	0.15	0	0.26	0.13
RNAP_196	0.8744	0.882692	0.8728	0.29421	0.401579	0.347895	0.488095	0.510909	0.499502	0.615909	0.696956	0.656433
RNAP_197	1.3012	1.24115	1.1712	0	0	0	0.11	0.56	0.335	0.08	0.05	0.065
RNAP_198	1.72283	1.73943	1.58111	0.748627	0.8204	0.784514	1.34077	1.37118	1.35597	1.20216	1.3825	1.29233
RNAP_199	1.95087	2.00478	1.89739	1.31095	1.19095	1.25095	1.56957	1.63273	1.60115	1.47762	1.73095	1.60429
RNAP_200	1.8024	1.774	1.678	0.347895	0.338182	0.343038	1.28739	1.22087	1.25413	0.568696	0.60913	0.588913
RNAP_201	1.5192	1.5112	1.3664	0.478261	0.5156	0.49693	1.29571	1.17522	1.23547	0.883043	1.08044	0.981739
RNAP_202	0.87125	0.731538	0.771111	0.192857	0.329167	0.261012	0.860435	0.818261	0.839348	0.847391	1.01174	0.929565
RNAP_203	0.762059	0.784	0.698	0.542727	0.602812	0.57277	0.978125	0.880606	0.929365	0.670909	0.756667	0.713788
RNAP_204	1.7192	1.6144	1.536	1.06609	1.00826	1.03717	1.22348	1.19913	1.2113	1.72417	1.89522	1.80969
RNAP_205	1.09885	1.2136	1.0816	0.946956	0.828261	0.887609	1.09956	1.12375	1.11166	1.05917	1.27652	1.16784
RNAP_206	1.4996	1.5784	1.49192	1.62417	1.68609	1.65513	1.53696	1.39261	1.46478	1.46217	1.58783	1.525
RNAP_207	1.7568	1.7912	1.73808	0.837391	0.924783	0.881087	1.477	1.37174	1.42437	0.843913	0.84125	0.842581
RNAP_208	1.38577	1.385	1.32	0.429	0.4415	0.43525	0.939474	1.06792	1.0037	0.781304	1.05957	0.920435
RNAP_209	0.4324	0.455	0.354	0.524783	0.670435	0.597609	0.635	0.615652	0.625326	0.655652	0.748696	0.702174
RNAP_210	1.7748	1.8004	1.6808	0.203333	0.392	0.297667	1.14435	1.11875	1.13155	0.205	0.191667	0.198333
RNAP_211	2.6676	2.6184	2.5668	0.272	0.315555	0.293778	1.27	1.09696	1.18348	0.18	0.213333	0.196667
RNAP_212	1.97234	1.95298	1.84617	1.59457	1.60467	1.59962	1.90204	1.83844	1.87024	1.56456	1.78778	1.67617
RNAP_213	2.428	2.19923	2.2764	1.75696	1.5125	1.63473	1.73792	1.59083	1.66437	1.55739	1.4813	1.51935
RNAP_214	2.1428	2.1128	2.0548	2.12522	2.06391	2.09456	1.96348	1.79609	1.87978	2.92304	3.19174	3.05739
RNAP_215	1.77296	1.7396	1.7104	2.55652	2.40696	2.48174	1.71409	1.74609	1.73009	2.82348	3.05667	2.94007
RNAP_216	1.31217	1.27739	1.21217	2.0987	2.0187	2.0587	1.56522	1.48565	1.52544	3.08333	3.62261	3.35297
RNAP_217	1.8932	1.8284	1.6904	1.58042	1.64956	1.61499	2.35696	2.31304	2.335	2.21875	2.5675	2.39312
RNAP_218	1.87615	1.9124	1.8376	1.91	1.90522	1.90761	2.45	2.35792	2.40396	1.99875	2.28478	2.14177
RNAP_219	0	0	0	0.2975	0.252222	0.274861	0.09	0.155	0.1225	0.0625	0.1625	0.1125
RNAP_220	0	0	0	0	0	0	0	0	0	0.13	0	0.065
RNAP_221	0	0.06	0.065	0.261538	0.234167	0.247853	0.485	0.442222	0.463611	0.145	0.06	0.1025
RNAP_222	0	0	0	0	0	0	0	0	0	0	0	0
RNAP_223	0.78	0.03	0.11	3.25783	3.01609	3.13696	0.8	0.712174	0.756087	0	0	0
RNAP_224	0	0	0.12	3.6104	3.51348	3.56194	1.74478	1.51522	1.63	0	0	0
RNAP_225	0.422941	0.363333	0.414286	1.49	1.48375	1.48687	0.657407	0.86375	0.760579	0.599565	0.795833	0.697699
RNAP_226	2.20314	2.13712	2.06451	1.20204	1.15265	1.17735	1.5484	1.61388	1.58114	1.49449	1.63061	1.56255
RNAP_227	1.2428	1.2312	1.154	0.850869	0.864783	0.857826	0.824783	0.895833	0.860308	0.616957	0.846522	0.731739
RNAP_228	2.004	2.02	1.8437	1.52261	1.54043	1.53152	1.42435	1.41348	1.41891	1.43435	1.70696	1.57065
RNAP_229	2.4684	2.46231	2.4172	3.16783	2.99542	3.08162	2.34818	2.24625	2.29722	2.61348	3.01	2.81174
RNAP_230	2.1916	2.0916	2.0548	3.20957	3.16304	3.1863	2.75	2.55913	2.65456	2.63391	3.14435	2.88913
RNAP_231	1.10731	1.1584	1.0824	1.55652	1.46739	1.51196	1.39261	1.46826	1.43043	1.39391	1.68	1.53696
RNAP_232	1.29868	1.26294	1.26451	1.632	1.5604	1.5962	1.93918	1.79755	1.86837	1.64857	1.79898	1.72378
RNAP_233	1.262	1.3112	1.17692	0.517826	0.422083	0.469955	1.17636	1.225	1.20068	0.9608	0.991739	0.97627
RNAP_234	2.03269	2.0336	1.9348	0.50619	0.467619	0.486905	1.45957	1.52348	1.49152	1.32304	1.44783	1.38543
RNAP_235	2.2936	2.162	2.1652	0.530909	0.557826	0.544368	1.36454	1.31435	1.33945	1.13522	1.30435	1.21978
RNAP_236	1.1312	1.1176	1.0172	0.626957	0.532083	0.57952	0.534762	0.616087	0.575424	0.440714	0.458462	0.449588
RNAP_237	0.7848	0.753846	0.8164	0.785909	0.6972	0.741555	0.422174	0.6	0.511087	3.06044	3.45	3.25522
RNAP_238	1.328	1.16577	1.18461	0.512083	0.640435	0.576259	0.714091	0.74087	0.72748	2.26565	2.70696	2.4863
RNAP_239	1.2336	1.3024	1.14593	0.358125	0.339091	0.348608	0.642727	0.755455	0.699091	1.24696	1.41792	1.33244
RNAP_240	0.32	0.2325	0.0855555	0	0	0	0.05	0.05	0.05	0.18	0.155	0.1675
RNAP_241	0.341111	0.315385	0.207222	0.03	0.18	0.105	0.565	0.546087	0.555543	1.27042	1.39696	1.33369
RNAP_242	0	0	0	0.04	0.1675	0.10375	0	0	0	0.232857	0.375882	0.30437
RNAP_243	1.20192	1.254	1.19852	1.53043	1.40044	1.46544	1.32571	1.36167	1.34369	1.18261	1.13087	1.15674
RNAP_244	1.20231	1.1772	1.066	1.12042	1.075	1.09771	1.69522	1.60826	1.65174	1.35044	1.48348	1.41696
RNAP_245	0.419167	0.408333	0.32037	0.81913	0.776222	0.797676	0.662619	0.618636	0.640628	0	0	0
RNAP_246	0.075	0.0983333	0.175	0.911667	0.87	0.890833	0.767826	0.833478	0.800652	0.250714	0.321875	0.286295
RNAP_247	0	0	0	0.499565	0.523333	0.511449	0.277727	0.241111	0.259419	0.440952	0.41	0.425476
RNAP_248	0.07	0.0833333	0.102	0.730435	0.778696	0.754565	0.21	0.279474	0.244737	2.76565	3.0713	2.91848
RNAP_249	0.308235	0.324	0.268889	0.742083	0.773478	0.757781	0.850435	0.85913	0.854783	1.33	1.4048	1.3674
RNAP_250	0.278	0.303636	0.24	0.944242	0.956471	0.950357	1.02394	1.13364	1.07879	1.17176	1.37121	1.27149
RNAP_251	0	0	0	0.353333	0.438182	0.395758	0.127143	0.118571	0.122857	0.2175	0.181111	0.199306
RNAP_252	0.292222	0.334545	0.288333	1.51957	1.4575	1.48853	0.89087	0.848261	0.869565	0.792727	1.00391	0.89832
RNAP_253	0.299	0.226364	0.296667	1.26583	1.39435	1.33009	0.512105	0.818571	0.665338	0.61375	0.947391	0.780571
RNAP_254	0.7612	0.743077	0.666923	2.12044	2.09609	2.10826	1.7204	1.76087	1.74063	1.73304	1.96739	1.85022
RNAP_255	0	0	0	0.2	0.191667	0.195833	0	0	0	0.14	0.2625	0.20125
RNAP_256	0	0	0	0	0	0	0	0	0	0	0	0
RNAP_257	0	0	0	0	0.19	0.095	0	0.06	0.03	0.06	0.11	0.085
RNAP_258	0.0911111	0.1725	0.0266667	0.61381	0.606842	0.610326	0.512105	0.544	0.528053	0.7925	0.63913	0.715815
RNAP_259	0	0.156667	0.1775	0.93875	0.985652	0.962201	0.563044	0.557391	0.560217	0.887391	0.999565	0.943478
RNAP_260	0	0	0	0	0	0	0	0	0	0.005	0	0.0025
RNAP_261	0	0	0.17	0	0.21	0.105	0	0	0	0.45	0	0.225
RNAP_262	0	0	0	0	0.06	0.03	0	0	0	0.105	0.234	0.1695
RNAP_263	0	0	0	0	0	0	0	0	0	0	0	0
RNAP_264	1.8884	1.8624	1.95	0	0	0	0.15	0.29	0.22	0	0	0
RNAP_265	1.5476	1.4644	1.4444	0.954783	0.953044	0.953913	1.36348	1.40783	1.38565	1.12478	1.3787	1.25174
RNAP_266	0.631923	0.4984	0.5148	0	0	0	0.192	0.166667	0.179333	0	0	0
RNAP_267	0.455	0.417	0.386364	0.390714	0.394444	0.392579	0.353461	0.301304	0.327383	0.272222	0.27	0.271111
RNAP_268	0	0	0	0.0466667	0.094	0.0703333	0	0	0	0.253571	0.332941	0.293256
RNAP_269	0	0	0	0	0	0	0	0	0	0	0	0
RNAP_270	2.10933	2.10103	2.03138	1.03852	1.00357	1.02104	1.65231	1.42	1.53615	1.71593	1.80929	1.76261
RNAP_271	0.26	0.28	0.164	0.3205	0.392381	0.35644	0.707368	0.696191	0.70178	0.301429	0.378333	0.339881
RNAP_272	0	0	0	0	0.12	0.06	0.02	0	0.01	0.13	0	0.065
RNAP_273	0.5744	0.640476	0.60625	0.64381	0.657083	0.650446	0.762727	0.716087	0.739407	0.730417	1.02174	0.876078
RNAP_274	0	0	0	1.28417	1.17208	1.22812	0.653913	0.381905	0.517909	0.968182	1.00542	0.986799
RNAP_275	0.3025	0.1475	0.1725	1.4087	1.23696	1.32283	1.06391	0.937391	1.00065	1.90174	2.14304	2.02239
RNAP_276	1.27731	1.2644	1.1468	0.645	0.658571	0.651786	0.688421	0.723333	0.705877	0.622222	0.483846	0.553034
RNAP_277	1.34385	1.33077	1.19423	0.873478	0.947391	0.910435	0.706522	0.785333	0.745928	0.74	0.906364	0.823182
RNAP_278	2.12127	2.11206	2.03571	1.95213	1.77161	1.86187	2.05383	1.86508	1.95946	2.10853	2.12246	2.11549
RNAP_279	1.60148	1.6292	1.5804	0.652609	0.654348	0.653478	0.562917	0.370952	0.466934	0.981739	1.04652	1.01413
RNAP_280	0.38	0.462	0.415	1.02405	1.00029	1.01217	0.649714	0.439091	0.544403	1.49886	1.72111	1.60998
RNAP_281	0	0	0	0.428333	0.690952	0.559643	0.407778	0.37	0.388889	0.967273	1.23762	1.10245
RNAP_282	0	0.08	0.17	1.78522	1.67696	1.73109	0.502609	0.25619	0.3794	1.17522	1.21478	1.195
RNAP_283	0.588421	0.704545	0.5275	2.78435	2.55955	2.67195	1.55952	1.22043	1.38998	1.69956	1.76	1.72978
RNAP_284	1.96582	1.93436	1.88273	1.59264	1.46585	1.52924	1.98792	2.00528	1.9966	2.51189	2.6566	2.58425
RNAP_285	0	0	0	0.02	0.01	0.015	0.06	0.21375	0.136875	0.425263	0.453529	0.439396
RNAP_286	0	0	0	0	0	0	0	0	0	0.27	0	0.135
RNAP_287	0.07	0.13	0.096	0	0	0	0	0	0	0	0	0
RNAP_288	0	0	0	0	0	0	0	0.05	0.025	0.311111	0.226923	0.269017
RNAP_289	0.267143	0.278	0.418	0.23875	0.23	0.234375	0.175	0.214	0.1945	0.516667	0.555	0.535833
RNAP_290	0.4	0.202857	0.306667	0	0	0	0	0	0	0.359	0.264286	0.311643
RNAP_291	0.1875	0.21	0.386667	0.285	0.308889	0.296944	0.24	0.277619	0.25881	0.354118	0.473182	0.41365
RNAP_292	0.331053	0.296191	0.338421	0.41	0.51619	0.463095	0.254445	0.266316	0.26038	0.276	0.215	0.2455
RNAP_293	0.34	0.321429	0.202083	0.589167	0.7075	0.648333	0.507619	0.508696	0.508157	0.325714	0.254	0.289857
RNAP_294	0.275938	0.259231	0.217714	1.31	1.20849	1.25924	1.10604	1.09698	1.10151	0.873077	0.920566	0.896822
RNAP_295	0.568571	0.465	0.416667	0.305	0.153333	0.229167	0.27	0.241111	0.255556	0.348	0.586667	0.467333
RNAP_296	0	0.89	0	0	0.04	0.02	0	0.15	0.075	0	0	0
RNAP_297	0	0	0	0	0.28	0.14	1.76545	1.90522	1.83534	0	0	0
RNAP_298	0	0	0	0	0	0	0.63625	0.82439	0.73032	0	0.43	0.215
RNAP_299	0	0	0	0	0	0	0	0.03	0.015	0	0	0
RNAP_300	0.308571	0.37	0.286667	0	0	0	0.3175	0.423182	0.370341	0.17875	0.181667	0.180208
RNAP_301	0.92	0.82	0.842	0.573913	0.56	0.566956	0.582381	0.632857	0.607619	1.3413	1.51083	1.42607
RNAP_302	0.07	0.055	0.04	0.07	0.05	0.06	0	0.07	0.035	2.68913	3.15304	2.92109
RNAP_303	0	0	0	0.28	0.192222	0.236111	0	0.04	0.02	0.16	0.13	0.145
RNAP_304	0.06	0.26	0.09	0.79913	0.80087	0.8	0.492174	0.451739	0.471957	0.820435	0.782174	0.801304
RNAP_305	0.612955	0.623333	0.603488	1.0039	0.985854	0.994878	1.2039	1.1161	1.16	1.18195	1.21293	1.19744
RNAP_306	0.3925	0.316	0.189	0.933	0.963793	0.948397	0.714138	0.594815	0.654476	0.89	0.902069	0.896034
RNAP_307	1.15423	1.11539	1.0648	1.02391	0.87875	0.951331	1.76409	1.72	1.74205	1.09652	1.11542	1.10597
RNAP_308	0.220833	0.48	0.280909	0.65	0.458333	0.554167	0.476818	0.548636	0.512727	0.390667	0.318667	0.354667
RNAP_309	0	0	0	0.917083	0.885	0.901042	0.465	0.344444	0.404722	0.065	0.0866667	0.0758333
RNAP_310	0.045	0	0	0.647619	0.606	0.62681	0.261111	0.262	0.261556	0.145	0.05	0.0975
RNAP_311	1.03324	0.952105	0.934865	1.31143	1.3298	1.32061	0.81625	0.93102	0.873635	0.847143	0.927551	0.887347
RNAP_312	3.3884	3.295	3.2076	3.12	2.9613	3.04065	3.27273	3.29696	3.28484	2.44043	2.73	2.58522
RNAP_313	2.78148	2.78222	2.65704	2.11115	2.1832	2.14718	2.32458	2.32885	2.32672	1.7864	2.0768	1.9316
RNAP_314	0.907692	0.88	0.9028	1.39044	1.18696	1.2887	0.627143	0.628261	0.627702	1.24304	1.41583	1.32944
RNAP_315	0.415	0.480909	0.3896	0.530455	0.456956	0.493706	0.763043	0.588696	0.67587	0.6884	0.6824	0.6854
RNAP_316	0.53	0.51875	0.4444	0.852609	0.695217	0.773913	0.513478	0.398261	0.45587	1.4087	1.22	1.31435
RNAP_317	1.12981	1.13038	1.0583	1.63019	1.62804	1.62912	1.28235	1.17804	1.2302	2.77804	3.09823	2.93814
RNAP_318	1.56556	1.57111	1.50407	0.251053	0.41421	0.332632	0.866667	1.024	0.945333	0.45	0.615926	0.532963
RNAP_319	1.5256	1.524	1.486	0.502	0.338235	0.420118	0.995	0.938696	0.966848	0.434545	0.477	0.455773
RNAP_320	1.5936	1.59846	1.435	0.460556	0.427273	0.443914	0.79087	0.6584	0.724635	0.578261	0.60875	0.593505
RNAP_321	1.22077	1.2432	1.1888	0.3405	0.2725	0.3065	0.485	0.6375	0.56125	0.197	0.11	0.1535
RNAP_322	1.81743	1.76229	1.692	2.03765	2.11151	2.07458	2.13424	2.30849	2.22136	2.10758	2.45	2.27879
RNAP_323	0	0	0.49	0.348333	0.350952	0.349643	0.283333	0.173333	0.228333	0.50913	0.705652	0.607391
RNAP_324	0	0	0	0.498	0.473333	0.485667	0.02	0	0.01	0.683913	0.620417	0.652165
RNAP_325	0	0	0	0.304667	0.328823	0.316745	0	0	0	0.548571	0.504348	0.52646
RNAP_326	0	0	0	0.04	0	0.02	0.1	0	0.05	0.118571	0.106667	0.112619
RNAP_327	0	0.01	0	0	0	0	0	0.0975	0.04875	0	0	0
RNAP_328	0.473333	0.440952	0.377692	1.66217	1.60667	1.63442	0.757727	0.940833	0.84928	0.413333	0.13625	0.274792
RNAP_329	0.6228	0.612609	0.5284	1.58652	1.49304	1.53978	0.825	0.818696	0.821848	0.135	0.0266667	0.0808333
RNAP_330	0.8892	0.8892	0.8368	1.75739	1.6887	1.72304	0.834091	0.99375	0.91392	0.305238	0.539048	0.422143
RNAP_331	0.886	0.9128	0.8704	1.22348	1.10583	1.16466	1.22652	1.16304	1.19478	2.12083	2.1832	2.15202
RNAP_332	0.5968	0.5988	0.5932	1.43609	1.42826	1.43217	1.14454	1.14391	1.14423	3.11739	3.56522	3.3413
RNAP_333	1.23961	1.2836	1.2068	1.09087	1.12261	1.10674	0.712174	0.943478	0.827826	0.788333	0.942917	0.865625
RNAP_334	4.4288	4.37444	4.3932	2.44708	2.41304	2.43006	2.75956	2.76044	2.76	2.69087	2.96348	2.82717
RNAP_335	1.0932	1.0676	1.0248	0.898182	0.868636	0.883409	1.25	1.11391	1.18196	0.627391	0.558261	0.592826
RNAP_336	1.2392	1.2504	1.128	0.352857	0.241429	0.297143	0.805652	0.879583	0.842618	0.486522	0.5952	0.540861
RNAP_337	0.7768	0.676	0.7684	0.795652	0.6625	0.729076	1.14304	1.12956	1.1363	0.902609	0.91913	0.91087
RNAP_338	0.06	0	0.121667	1.62162	1.69487	1.65824	0.580606	0.594324	0.587465	0.647838	0.650526	0.649182
RNAP_339	1.3876	1.276	1.3088	1.35261	1.32565	1.33913	1.79136	1.65783	1.7246	1.92956	2.12875	2.02916
RNAP_340	1.2736	1.2784	1.232	1.05304	1.06	1.05652	0.909565	0.900435	0.905	0.97	0.948696	0.959348
RNAP_341	2.4224	2.41192	2.3344	1.88348	1.93522	1.90935	2.545	2.38391	2.46446	1.81609	1.86208	1.83909
RNAP_342	2.01615	2.038	1.944	1.41583	1.45957	1.4377	2.05391	2.04333	2.04862	1.49087	1.54391	1.51739
RNAP_343	1.7868	1.7556	1.7028	1.12696	0.979565	1.05326	1.45304	1.45875	1.4559	1.19565	1.23435	1.215
RNAP_344	1.60615	1.56075	1.55641	1.71838	1.74	1.72919	2.21514	2.05459	2.13487	1.76622	1.98842	1.87732
RNAP_345	0	0.46	0.08	0.126667	0.46	0.293333	0.31	0.02	0.165	0.98	0.216667	0.598333
RNAP_346	0	0	0	0.33	0.264444	0.297222	0	0	0	0.339231	0.244667	0.291949
RNAP_347	0	0	0	0.15	0.106667	0.128333	0	0.065	0.0325	0.503333	0.488333	0.495833
RNAP_348	0.45	0.29	0.0933333	2.22273	2.10454	2.16364	1.40909	1.57182	1.49046	1.51303	1.41818	1.46561
RNAP_349	0.76	0.434286	0.441667	1.6813	1.60217	1.64174	1.02286	1.25722	1.14004	1.10956	1.11909	1.11433
RNAP_350	0	0	0	0.505909	0.657826	0.581868	0.486842	0.435789	0.461316	0.478182	0.665	0.571591
RNAP_351	0	0	0	0.195556	0.106667	0.151111	0	0	0	0.1	0.125714	0.112857
RNAP_352	0	0	0	0.09375	0.263333	0.178542	0.14	0	0.07	0.225	0.47	0.3475
RNAP_353	0	0	0	0.545	0.247333	0.396167	0.31	0.111429	0.210714	0.01	0.0944444	0.0522222
RNAP_354	0	0	0	0.258	0.285	0.2715	0.106667	0	0.0533333	0	0	0
RNAP_355	0.29	0.356667	0.27069	0.487778	0.449355	0.468566	0.27129	0.434815	0.353053	1.19806	1.25687	1.22747
RNAP_356	0	0.1	0	0.532609	0.564583	0.548596	1.32	1.26391	1.29196	0.7448	0.79087	0.767835
RNAP_357	1.8232	1.77385	1.6548	0.735652	0.813044	0.774348	1.16	1.38652	1.27326	0.696	0.3825	0.53925
RNAP_358	3.70546	3.56261	3.50674	0.653333	0.688205	0.670769	1.80537	1.88976	1.84756	0.514828	0.537895	0.526361
RNAP_359	3.91	3.8008	3.69346	0	0	0	1.4475	1.38696	1.41723	0	0	0
RNAP_360	3.064	3.0836	3.05	0.318	0.425	0.3715	1.70826	1.80044	1.75435	0.393913	0.452381	0.423147
RNAP_361	0.653077	0.6975	0.621482	0.29	0.275	0.2825	0.61	0.3125	0.46125	1.12807	1.11936	1.12371
RNAP_362	0	0	0	0	0	0	0	0	0	0.03	0	0.015
RNAP_363	0.490417	0.5252	0.41875	3.4487	3.25783	3.35326	2.78913	2.64435	2.71674	2.4787	2.75783	2.61826
RNAP_364	1.8156	1.7032	1.6592	0.906957	0.932917	0.919937	1.33167	1.1687	1.25018	0.935652	1.09652	1.01609
RNAP_365	2.01731	1.9752	1.9548	0.916956	0.981304	0.94913	1.55708	1.57417	1.56563	1.08292	1.27542	1.17917
RNAP_366	2.1888	2.1712	2.1384	1.52739	1.33696	1.43217	1.45454	1.44087	1.44771	1.40217	1.4113	1.40674
RNAP_367	4.35346	4.3336	4.2712	2.36435	2.26652	2.31543	2.86864	2.81783	2.84323	2.76913	3.08542	2.92727
RNAP_368	4.5518	4.4259	4.381	1.83973	1.78513	1.81243	2.59568	2.6354	2.61554	2.86324	3.11308	2.98816
RNAP_369	3.3656	3.3376	3.1912	1.22087	1.24478	1.23283	1.82227	1.86	1.84114	2.33913	2.56696	2.45304
RNAP_370	1.1664	1.1252	1.1048	1.52	1.40739	1.4637	1.00773	1.00261	1.00517	1.45696	1.61522	1.53609
RNAP_371	0.202222	0.268	0.392	1.025	1.04826	1.03663	0.433478	0.783478	0.608478	0.875833	1.1113	0.993569
RNAP_372	1.3676	1.3756	1.32577	2.5	2.43167	2.46583	2.14954	2.08652	2.11803	1.79217	1.85826	1.82522
RNAP_373	1.1536	1.1316	1.01769	1.2387	1.17609	1.20739	1.375	1.45217	1.41359	0.824783	0.865652	0.845217
RNAP_374	0.5848	0.5712	0.4916	0.598182	0.566087	0.582134	0.473182	0.592609	0.532895	0.766522	0.855652	0.811087
RNAP_375	0.17	0.23	0.43	0	0	0	0	0.15	0.075	0	0	0
RNAP_376	0.9556	0.955	0.9224	0.194167	0.312857	0.253512	1.02727	0.984348	1.00581	0.442857	0.477273	0.460065
RNAP_377	0.98963	1.106	1.0288	0.41	0.485882	0.447941	0.875217	0.79125	0.833234	0.717391	0.780417	0.748904
RNAP_378	1.4384	1.3564	1.3128	1.48609	1.52292	1.5045	2.20348	2.08391	2.1437	1.10913	1.22739	1.16826
RNAP_379	1.33692	1.34308	1.2308	1.35044	1.29826	1.32435	2.05174	2.02565	2.0387	0.927391	0.877826	0.902609
RNAP_380	0.086	0.108333	0.05	0.454375	0.388235	0.421305	0.166667	0.250435	0.208551	0.22913	0.333043	0.281087
RNAP_381	0	0	0	0	0.15	0.075	0	0	0	0	0	0
RNAP_382	0.29	0.368333	0.16	0.366667	0.366667	0.366667	0.191667	0.152857	0.172262	0.395238	0.315294	0.355266
RNAP_383	0.102222	0.19	0.0988889	0	0	0	0.146667	0	0.0733333	0	0	0
RNAP_384	0.733043	0.735217	0.69	0.239412	0.2895	0.264456	0.562174	0.750435	0.656304	0.942083	1.06087	1.00148
RNAP_385	0.33375	0.33	0.35	0.0675	0.11	0.08875	0.355	0.108571	0.231786	0.630909	0.535652	0.583281
RNAP_386	0.595	1.18	0.48	0.02	1.2	0.61	0.22	0.644	0.432	1.49571	1.80524	1.65048
RNAP_387	0.186667	0.173	0.162	1.21593	1.11607	1.166	0.903704	0.835926	0.869815	1.04852	1.10963	1.07907
RNAP_388	1.53	1.61914	1.49111	1.69091	1.83273	1.76182	1.04969	1.16121	1.10545	2.18029	2.47588	2.32809
RNAP_389	1.1996	1.2856	1.1408	0.748696	0.838696	0.793696	0.345	0.255	0.3	1.29435	1.45083	1.37259
RNAP_390	0.7764	0.8532	0.7848	1.34956	1.3424	1.34598	0.997083	0.912174	0.954629	0.915652	1.07458	0.995118
RNAP_391	0.126667	0.07	0	0.519655	0.544595	0.532125	0.284706	0.34913	0.316918	0.204444	0.311724	0.258084
RNAP_392	0	0	0	0	0.12	0.06	0	0	0	0	0	0
RNAP_393	0.23	0.1625	0.123	0.377941	0.381176	0.379559	0.235625	0.3112	0.273413	0.599444	0.735278	0.667361
RNAP_394	0	0.07	0	0.16	0	0.08	0	0.1	0.05	0	0	0
RNAP_395	0	0	0	0.16	0.215	0.1875	0.15	0.12125	0.135625	0	0	0
RNAP_396	0.03	0.146	0.04	0.821304	0.8184	0.819852	0.22	0.414545	0.317273	0.318421	0.257059	0.28774
RNAP_397	0.044	0.02	0.0733333	1.13083	1.27565	1.20324	0.704348	0.906957	0.805652	0.811739	0.747826	0.779783
RNAP_398	0	0	0	0.758095	0.685417	0.721756	0.397368	0.497273	0.447321	0.447333	0.529545	0.488439
RNAP_399	0	0.19	0.05	0.0533333	0.146667	0.1	0	0	0	0.126667	0	0.0633333
RNAP_400	1.6532	1.6656	1.5572	2.54261	2.27522	2.40891	1.82045	1.83956	1.83001	0.958261	0.956522	0.957391
RNAP_401	1.8088	1.7544	1.7196	3.06667	2.94739	3.00703	2.04435	1.95391	1.99913	1.03292	1.09913	1.06602
RNAP_402	0.431579	0.502	0.416364	3.33458	3.08174	3.20816	1.80652	1.75652	1.78152	1.14217	1.17522	1.1587
RNAP_403	1.91806	1.92935	1.80161	3.227	3.09448	3.16074	2.74966	2.73793	2.74379	2.58379	2.81069	2.69724
RNAP_404	2.74627	2.67451	2.62647	2.519	2.53061	2.52481	2.84083	2.8276	2.83422	1.63306	1.79408	1.71357
RNAP_405	2.1736	2.2168	2.0616	1.87956	1.92956	1.90457	2.32591	2.53478	2.43035	2.25522	2.62956	2.44239
RNAP_406	0	0	0	0.226667	0.245	0.235833	0.26	0.045	0.1525	0	0.07	0.035
RNAP_407	0	0	0	0	0	0	0	0	0	0	0	0
RNAP_408	1.3092	1.3064	1.224	1.39565	1.45435	1.425	2.08478	2.12217	2.10348	0.993913	1.20435	1.09913
RNAP_409	1.46423	1.4292	1.3656	0.0633333	0.0466667	0.055	1.22571	1.28391	1.25481	0	0	0
RNAP_410	2.4056	2.3804	2.266	2.34087	2.06956	2.20522	1.92714	1.88739	1.90727	2.26826	2.40391	2.33609
RNAP_411	0.279	0.334286	0.196667	2.41292	2.37956	2.39624	2.397	2.15348	2.27524	1.50435	1.47435	1.48935
RNAP_412	0	0.03	0	2.47391	2.18958	2.33175	2.31591	2.14696	2.23143	1.6325	1.72609	1.67929
RNAP_413	0.218095	0.241875	0.2175	1.51457	1.45278	1.48368	1.16457	1.23143	1.198	1.70571	1.88528	1.7955
RNAP_414	1.3276	1.3452	1.32192	1.2613	1.15542	1.20836	1.33542	1.3108	1.32311	1.43783	1.5644	1.50111
RNAP_415	1.28029	1.16829	1.13	2.5803	2.53667	2.55849	1.9175	1.76151	1.83951	1.56788	1.60455	1.58621
RNAP_416	0.08	0.01	0	0.15	0.2	0.175	0.366667	0.455	0.410833	0.141111	0.270556	0.205833
RNAP_417	0.345454	0.376111	0.350455	0.681739	0.592174	0.636957	0.849545	0.74913	0.799338	0.356191	0.31875	0.33747
RNAP_418	0.795405	0.725135	0.695526	2.01057	1.97886	1.99471	1.30943	1.38543	1.34743	1.72657	1.87306	1.79981
RNAP_419	0.162857	0.217778	0.3875	0.785263	0.767027	0.776145	0.387714	0.332	0.359857	0.988649	1.02684	1.00774
RNAP_420	0.0966667	0.48	0.15	0.22	0.336667	0.278333	0.138571	0.23	0.184286	0.26125	0.356	0.308625
RNAP_421	0.4525	0.401818	0.426667	0.44625	0.447391	0.446821	0.475556	0.406191	0.440873	0.406667	0.732609	0.569638
RNAP_422	0.75913	0.722917	0.753636	1.35727	1.42727	1.39227	0.6045	0.562857	0.583679	0.909565	1.14727	1.02842
RNAP_423	0.584	0.504	0.490385	0.095	0.12	0.1075	0.29	0.321905	0.305952	0.354167	0.389286	0.371726
RNAP_424	0.8	0.771111	0.742593	0.04	0	0.02	0.236	0.222727	0.229364	0.4992	0.652	0.5756
RNAP_425	1.8948	1.8508	1.7984	0	0.431429	0.215714	0.298125	0.413636	0.355881	2.03333	2.14391	2.08862
RNAP_426	0.593913	0.592917	0.529583	1.17417	1.17261	1.17339	0.937273	0.926956	0.932115	2.04522	2.26217	2.1537
RNAP_427	0.08	0.048	0.2	1.09229	1.09914	1.09571	0.661176	0.554857	0.608017	1.17629	1.37343	1.27486
RNAP_428	0.724	0.6656	0.663462	0.3755	0.419375	0.397437	0.712174	0.647391	0.679783	0.708182	0.623043	0.665613
RNAP_429	0	0	0.015	0.476522	0.42625	0.451386	0.04	0.1	0.07	0.13875	0	0.069375
RNAP_430	0	0	0	0.22	0.108571	0.164286	0	0.04	0.02	0.2575	0.298	0.27775
RNAP_431	0.453158	0.4	0.365714	0	0	0	0	0.185	0.0925	0.306	0.408	0.357
RNAP_432	1.1068	1.04	1.0128	0.967273	0.865217	0.916245	0.748636	1.00958	0.87911	1.24	1.3487	1.29435
RNAP_433	0.286923	0.314706	0.211538	1.47609	1.31044	1.39326	0.8	0.826522	0.813261	0.669583	0.676522	0.673053
RNAP_434	1.698	1.674	1.6144	2.76167	2.78913	2.7754	3.3725	3.25261	3.31255	3.41	3.95217	3.68109
RNAP_435	1.41115	1.42903	1.32344	1.7083	1.70491	1.70661	2.22724	2.12203	2.17464	2.60373	2.95763	2.78068
RNAP_436	1.6832	1.7504	1.65808	2.2913	2.16667	2.22899	2.07826	1.90826	1.99326	2.31083	2.54458	2.42771
RNAP_437	3.77435	3.75708	3.68609	2.75333	2.59333	2.67333	2.63857	2.63524	2.63691	2.70364	2.90048	2.80206
RNAP_438	3.4948	3.4552	3.3412	2.53478	2.51375	2.52427	2.52476	2.52913	2.52695	2.38	2.72044	2.55022
RNAP_439	1.4648	1.5016	1.4396	0.382727	0.409444	0.396086	0.624783	0.6575	0.641141	0.455263	0.648333	0.551798
RNAP_440	1.172	1.098	1.01423	0.470435	0.428636	0.449536	0.732917	0.687826	0.710371	0.652609	0.732174	0.692391
RNAP_441	1.63907	1.65744	1.57953	0.854878	0.810976	0.832927	1.27667	1.31951	1.29809	1.07524	1.21071	1.14298
RNAP_442	2.2804	2.208	2.1504	1.52739	1.41	1.4687	2.04417	1.84739	1.94578	1.55217	1.77435	1.66326
RNAP_443	1.5732	1.5716	1.4456	0.162857	0.065	0.113929	1.01478	1.07261	1.0437	0.573044	0.619565	0.596304
RNAP_444	1.7228	1.64923	1.56692	2.16174	2.20708	2.18441	2.18435	2.12217	2.15326	1.74208	1.96696	1.85452
RNAP_445	0.9848	1.0616	0.9668	2.0787	1.87	1.97435	1.41435	1.375	1.39467	1.74208	1.96652	1.8543
RNAP_446	0.56	0.53	0.474286	0.221429	0.28	0.250714	0.3	0.14	0.22	0.312414	0.366667	0.33954
RNAP_447	0.60087	0.6312	0.652609	1.10174	1.00522	1.05348	0.778261	0.771304	0.774783	0.94	0.916087	0.928044
RNAP_448	0	0	0	0.350435	0.284737	0.317586	0.095	0.02	0.0575	0.275	0.412917	0.343958
RNAP_449	0.8204	0.7124	0.6968	1.065	0.913043	0.989022	0.8676	0.809167	0.838383	0.808261	0.784783	0.796522
RNAP_450	1.2536	1.2132	1.0648	2.17043	2.10348	2.13696	2.41182	2.3287	2.37026	2.4587	2.62333	2.54101
RNAP_451	1.20304	1.25826	1.18217	2.97565	2.87429	2.92497	3.14773	3.06476	3.10624	3.23667	3.65714	3.44691
RNAP_452	0.360556	0.384762	0.3284	0.123333	0.0733333	0.0983333	0.30125	0.296	0.298625	0.294	0.265625	0.279813
RNAP_453	2.1204	2.13154	2.0424	1.58826	1.55625	1.57225	2.08261	1.95304	2.01783	1.40174	1.62435	1.51304
RNAP_454	1.41178	1.34652	1.34467	0.2325	0.346667	0.289583	0.883256	0.789524	0.83639	0.1075	0.115	0.11125
RNAP_455	2.138	2.0916	1.9756	0.671429	0.662609	0.667019	0.783044	0.771304	0.777174	1.31044	1.41087	1.36065
RNAP_456	3.34962	3.3044	3.1828	1.82435	1.74043	1.78239	2.09348	2.11346	2.10347	2.5887	2.75043	2.66956
RNAP_457	3.09808	3.0768	2.998	2.49174	2.3025	2.39712	2.62609	2.47391	2.55	2.44462	2.67792	2.56127
RNAP_458	2.545	2.478	2.4712	2.28217	2.12044	2.2013	2.08348	2.11565	2.09957	2.0687	2.28583	2.17726
RNAP_459	1.1552	1.1476	1.10615	0.492778	0.393182	0.44298	0.7148	0.578696	0.646748	0.439048	0.491304	0.465176
RNAP_460	0.336087	0.396667	0.345	0.530555	0.5495	0.540028	0.4815	0.611364	0.546432	0.492727	0.657826	0.575277
RNAP_461	0.4165	0.389	0.346667	1.76043	1.59913	1.67978	0.882083	0.8325	0.857292	0.979565	0.958333	0.968949
RNAP_462	0.608333	0.633429	0.624286	0.614545	0.653529	0.634037	0.562647	0.522857	0.542752	0.583824	0.611143	0.597483
RNAP_463	0.715769	0.7372	0.692	1.96917	1.91292	1.94104	1.24227	1.29826	1.27027	1.83478	1.95174	1.89326
RNAP_464	2.05923	2.1112	2.0684	2.79261	2.69391	2.74326	2.47958	2.53565	2.50762	1.96208	2.26391	2.113
RNAP_465	2.5468	2.6788	2.5036	2.53174	2.39609	2.46391	2.14364	2.17609	2.15986	1.90435	1.93	1.91717
RNAP_466	2.6476	2.59538	2.51539	1.76696	1.80783	1.78739	1.93652	1.88217	1.90935	1.5272	1.58391	1.55556
RNAP_467	2.90609	2.99304	2.84333	3.01	2.80857	2.90929	2.00952	1.94046	1.97499	1.86696	2.12143	1.99419
RNAP_468	3.0756	2.8956	2.83731	1.49083	1.49167	1.49125	2.11609	2.11043	2.11326	1.90609	2.26044	2.08326
RNAP_469	2.10615	2.0888	2.02	1.60565	1.61478	1.61022	2.11409	2.00304	2.05857	1.69958	2.06217	1.88088
RNAP_470	0	0	0	0.287083	0.235807	0.261445	0.2725	0.12	0.19625	0.214	0.465	0.3395
RNAP_471	1.6344	1.6	1.54	0.318462	0.213846	0.266154	0.37	0.335385	0.352692	0.639565	0.655652	0.647609
RNAP_472	2.4256	2.4936	2.3488	1.81348	1.84913	1.8313	1.59435	1.59956	1.59696	1.81261	2.02625	1.91943
RNAP_473	1.14658	1.06805	1.07732	0.399167	0.42054	0.409854	0.618	0.5385	0.57825	0.610256	0.722	0.666128
RNAP_474	0.89	0.8368	0.7764	0.604118	0.523	0.563559	0.556818	0.54	0.548409	0.257778	0.24	0.248889
RNAP_475	1.5924	1.5884	1.54577	3.08739	2.9213	3.00435	2.08435	2.16783	2.12609	2.31826	2.48913	2.4037
RNAP_476	2.0732	2.12039	2.0136	2.60913	2.35375	2.48144	1.42818	1.6413	1.53474	2.48087	2.54956	2.51522
RNAP_477	1.8944	1.836	1.7136	1.52435	1.49609	1.51022	1.81565	1.73174	1.7737	1.57417	1.77261	1.67339
RNAP_478	3.116	3.0904	2.9892	3.05087	2.83913	2.945	2.97609	2.93609	2.95609	2.89696	3.34304	3.12
RNAP_479	1.29486	1.22971	1.18571	1.37606	1.3703	1.37318	1.13091	1.05824	1.09457	1.01909	1.22118	1.12013
RNAP_480	0.282778	0.297647	0.221111	0.324286	0.3	0.312143	0.176471	0.22	0.198235	0.3125	0.261765	0.287132
RNAP_481	0.391176	0.359524	0.359048	1.25391	1.18261	1.21826	0.975455	0.885652	0.930553	1.04261	1.22783	1.13522
RNAP_482	0.1375	0.235	0.0725	1.2213	1.24625	1.23378	0.546956	0.741429	0.644193	1.63261	2.00435	1.81848
RNAP_483	0.767778	0.766	0.752	1.72304	1.5348	1.62892	1.355	1.13391	1.24446	2.73478	2.94739	2.84109
RNAP_484	1.2056	1.1664	1.1508	0.703913	0.80875	0.756332	0.748095	0.8475	0.797798	1.02565	1.2787	1.15217
RNAP_485	2.4496	2.396	2.358	1.20417	1.16826	1.18621	2.34545	2.16261	2.25403	2.7487	2.9513	2.85
RNAP_486	3.80154	3.68923	3.64385	1.70784	1.65595	1.68189	2.9927	2.89108	2.94189	3.03289	3.41541	3.22415
RNAP_487	3.20346	3.1776	3.02	1.22542	1.1087	1.16706	1.8236	2.00913	1.91637	2.01913	2.14956	2.08435
RNAP_488	0	0	0	0.085	0.08	0.0825	0.03	0.0325	0.03125	0.07	0	0.035
RNAP_489	0	0	0	0	0.11	0.055	0	0.08	0.04	0	0	0
RNAP_490	0	0	0	0	0.07	0.035	0	0	0	0.035	0	0.0175
RNAP_491	2.352	2.3284	2.2156	1.43478	1.44087	1.43783	1.72	1.93043	1.82522	1.51875	1.90913	1.71394
RNAP_492	3.00148	2.98667	2.79556	2.9292	2.91077	2.91999	2.46423	2.4836	2.47391	2.2188	2.4736	2.3462
RNAP_493	1.95857	1.91714	1.811	2.33936	2.22468	2.28202	1.41553	1.37354	1.39454	1.62617	1.68915	1.65766
RNAP_494	0	0	0	0	0.065	0.0325	0	0	0	0.035	0.08	0.0575
RNAP_495	0	0	0	0	0	0	0	0.15	0.075	0.745862	0.872414	0.809138
RNAP_496	0	0.166667	0.085	1.52273	1.53879	1.53076	0.81129	0.747353	0.779322	0.574242	0.798182	0.686212
RNAP_497	0	0	1.51	0.12	0.164444	0.142222	0.12	0	0.06	0.173333	0	0.0866667
RNAP_498	0	0	0	2.12642	2.10981	2.11811	1.21444	1.23132	1.22288	1.67113	1.99094	1.83104
RNAP_499	0	0	0	1.31476	1.25429	1.28452	0	0	0	0	0	0
RNAP_500	0	0	0	1.69714	1.61914	1.65814	0.147143	0.0925	0.119821	0	0	0
RNAP_501	0.5	0.439583	0.449615	0.8905	0.898974	0.894737	0.445385	0.564231	0.504808	0.473571	0.415938	0.444754
RNAP_502	0.904615	1.01039	0.9276	0.647059	0.605625	0.626342	0.798636	0.928261	0.863449	0.11	0	0.055
RNAP_503	1.4684	1.4892	1.3624	0.407619	0.382941	0.39528	1.02348	0.900435	0.961956	0	0.08	0.04
RNAP_504	0.07	0.04	0.115	0.254167	0.175	0.214583	0.245	0.08	0.1625	0.01	0.02	0.015
RNAP_505	0.632128	0.735957	0.612979	2.53733	2.46578	2.50156	1.73477	1.57133	1.65305	1.32289	1.42778	1.37533
RNAP_506	0	0	0	0.03	0.1175	0.07375	0.08	0	0.04	0	0	0
RNAP_507	2.51	2.42651	2.42954	1.22975	1.14325	1.1865	1.11975	1.066	1.09288	1.41049	1.42976	1.42012
RNAP_508	0.8124	0.8508	0.719615	0.891304	0.866522	0.878913	0.867826	0.834783	0.851304	0.97913	1.12435	1.05174
RNAP_509	0.945769	0.9752	0.9508	1.28652	1.18826	1.23739	0.885833	0.917391	0.901612	1.00913	0.9684	0.988765
RNAP_510	0	0.237143	0.266667	2.05292	1.94915	2.00103	0.493684	0.270645	0.382165	0.981957	1.11128	1.04662
RNAP_511	0	0	0	0.0842857	0.128889	0.106587	0	0	0	0.195	0.025	0.11
RNAP_512	0.7004	0.706154	0.6472	1.00391	0.892609	0.948261	0.187	0.276364	0.231682	0.321304	0.393809	0.357557
RNAP_513	1.64885	1.6556	1.6668	2.46	2.36	2.41	2.33826	2.35304	2.34565	2.14391	2.37625	2.26008
RNAP_514	1.14423	1.06852	1.0388	0.755217	0.768333	0.761775	1.22261	1.18609	1.20435	1.14261	1.34087	1.24174
RNAP_515	0.463571	0.578333	0.491538	0.474667	0.42125	0.447958	0.655833	0.542	0.598917	0.866957	0.998696	0.932826
RNAP_516	0.378889	0.360455	0.336842	0.699583	0.70375	0.701667	0.410909	0.479565	0.445237	0.525417	0.801739	0.663578
RNAP_517	1.04765	1.02182	0.958235	0.579688	0.5175	0.548594	0.445	0.476667	0.460833	0.414	0.573333	0.493667
RNAP_518	0	0.343333	0.385	0.605714	0.478	0.541857	0.126667	0.2675	0.197083	0.318	0.545	0.4315
RNAP_519	0.967447	0.946596	0.899167	1.85422	1.67311	1.76367	0.777727	0.790652	0.78419	2.38267	2.584	2.48333
RNAP_520	1.838	1.8376	1.7148	1.05044	1.01435	1.03239	0.734167	0.716667	0.725417	1.01923	1.02652	1.02288
RNAP_521	1.6876	1.7052	1.6216	0.266667	0.33	0.298333	0.491905	0.43	0.460952	0.353809	0.372727	0.363268
RNAP_522	0.8656	0.9108	0.8448	0.682174	0.664615	0.673395	0.788571	0.716522	0.752547	0.473809	0.392727	0.433268
RNAP_523	0.400769	0.350667	0.318571	0.393	0.418571	0.405786	0.315714	0.334118	0.324916	0.098	0.248	0.173
RNAP_524	0.325151	0.361667	0.304571	1.67378	1.60658	1.64018	1.15556	1.22622	1.19089	0.684444	0.713784	0.699114
RNAP_525	1.12038	1.1748	1.0436	0.77	0.725652	0.747826	0.5565	0.579091	0.567796	0.533044	0.658696	0.59587
RNAP_526	2.82654	2.8632	2.7284	0.02	0	0.01	0	0	0	0	0	0
RNAP_527	3.01242	2.90545	2.79515	0	0	0	0	0	0	0	0	0
RNAP_528	2.348	2.3432	2.19769	0.38	0	0.19	0	0	0	0.05	0	0.025
RNAP_529	1.79269	1.86038	1.7272	0	0	0	0	0	0	0	0	0
RNAP_530	2.44522	2.39194	2.27015	2.01708	1.95	1.98354	2.12571	2.22723	2.17647	1.85308	2.01631	1.93469
RNAP_531	3.39106	3.4066	3.2834	2.31378	2.26711	2.29044	2.53089	2.43778	2.48433	2.02289	2.34778	2.18533
RNAP_532	3.82383	3.75167	3.69553	1.54778	1.51533	1.53156	2.40455	2.33511	2.36983	2.03311	2.19222	2.11267
RNAP_533	3.55608	3.45333	3.40078	2.79224	2.65878	2.72551	2.95367	2.93837	2.94602	2.7676	3.16571	2.96666
RNAP_534	1.6124	1.4656	1.4672	0.261765	0.297778	0.279771	0.501818	0.546364	0.524091	0.85	0.735217	0.792609
RNAP_535	0.5608	0.5544	0.5288	0.546087	0.510909	0.528498	0.50087	0.594348	0.547609	0.654783	0.595652	0.625217
RNAP_536	2.9	2.8528	2.70704	2.505	2.2296	2.3673	3.27652	3.13913	3.20783	2.66478	2.84826	2.75652
RNAP_537	0.1125	0.10375	0.06125	0.929565	0.888571	0.909068	0.801034	0.73931	0.770172	1.00069	1.34467	1.17268
RNAP_538	0.237	0.239375	0.228571	0.236667	0.115556	0.176111	0.158	0.0585714	0.108286	0.16	0.19	0.175
RNAP_539	0.484348	0.572	0.5196	1.45696	1.52652	1.49174	1.85304	1.75	1.80152	1.47348	1.77826	1.62587
RNAP_540	0.443636	0.433889	0.521875	1.18652	1.16565	1.17609	1.0045	0.933044	0.968772	0.961739	0.907391	0.934565
RNAP_541	0.0733333	0.0528571	0.0633333	0.271429	0.323571	0.2975	0.0433333	0.112	0.0776667	0.349474	0.285	0.317237
RNAP_542	0.28	0.438333	0.322353	2.5341	2.51205	2.52308	0.637297	0.613846	0.625572	1.567	1.898	1.7325
RNAP_543	0.296875	0.311818	0.361304	0.38375	0.34	0.361875	0.5375	0.634783	0.586141	1.57333	1.64826	1.6108
RNAP_544	0.25	0.355	0.3	0.032	0	0.016	0.294	0.232222	0.263111	1.21542	1.19292	1.20417
RNAP_545	1.04731	0.976667	0.891852	0.381429	0.500455	0.440942	1.0292	1.048	1.0386	0.8748	0.9432	0.909
RNAP_546	1.354	1.3208	1.2316	0.122222	0.47	0.296111	0.906957	0.698261	0.802609	0.085	0	0.0425
RNAP_547	0.498095	0.557727	0.482174	0	0.285	0.1425	0.248182	0.25	0.249091	0.45	0.25	0.35
RNAP_548	1.1476	1.1804	1.07692	0	0.15	0.075	0.313636	0.414348	0.363992	0.205	0.247778	0.226389
RNAP_549	1.06423	1.0228	0.9012	1.17174	1.13522	1.15348	1.41591	1.35	1.38295	1.29958	1.45348	1.37653
RNAP_550	1.0976	1.0772	1.0492	1.14435	0.978696	1.06152	1.39	1.48913	1.43956	0.797083	1.00261	0.899846
RNAP_551	1.45913	1.45217	1.3425	1.47333	1.50143	1.48738	2.02809	1.96136	1.99473	1.59857	1.85429	1.72643
RNAP_552	1.96	2.0164	1.9452	0.707391	0.763043	0.735217	1.2725	1.06783	1.17016	0.611818	0.627917	0.619867
RNAP_553	2.6776	2.6796	2.53885	1.39783	1.40917	1.4035	1.92667	1.86083	1.89375	1.21783	1.46913	1.34348
RNAP_554	1.91875	1.93739	1.87708	1.07435	1.10458	1.08947	1.42727	1.46913	1.4482	0.3565	0.441364	0.398932
RNAP_555	0.526087	0.540417	0.530769	1.07217	1.03783	1.055	0.693044	0.410476	0.55176	0.295714	0.261765	0.278739
RNAP_556	0	0.095	0.105	0.595385	0.5965	0.595942	0.266452	0.201667	0.234059	0.054	0.0933333	0.0736667
RNAP_557	0.0325	0.06	0.166667	0.727826	0.673913	0.70087	0.441818	0.386	0.413909	0.541739	0.501364	0.521551
RNAP_558	0.325	0.399429	0.299706	0.821351	0.756486	0.788919	1.15971	1.13378	1.14675	2.07189	2.19757	2.13473
RNAP_559	0.239	0.273	0.221818	0.467273	0.417619	0.442446	0.80913	0.722609	0.76587	0.647391	0.715652	0.681522
RNAP_560	0	0	0	0	0.09	0.045	0	0	0	0.126667	0.02	0.0733333
RNAP_561	0	0	0	0.1	0.0566667	0.0783333	0	0	0	0.13	0	0.065
RNAP_562	0	0	0	0.439091	0.491739	0.465415	0.235556	0.315455	0.275505	0.324286	0.43	0.377143
RNAP_563	0.2	0.545	0.201429	0.448571	0.395714	0.422143	0.21625	0.31	0.263125	0.114286	0.145	0.129643
RNAP_564	0.1	0.185	0.114	0.325	0.430526	0.377763	0.38	0.355	0.3675	0.92	0.77	0.845
RNAP_565	1.1624	1.1464	1.0592	0.490952	0.585217	0.538085	1.0625	0.823044	0.942772	0.514783	0.673044	0.593913
RNAP_566	1.5788	1.6684	1.496	1.57208	1.4587	1.51539	1.60261	1.35292	1.47776	1.33125	1.43652	1.38389
RNAP_567	0.383437	0.40625	0.389355	1.55077	1.53	1.54038	0.583947	0.460263	0.522105	0.99775	1.18179	1.08977
RNAP_568	0.23	0.71	0.01	0.595	0.479167	0.537083	0.266667	0.168182	0.217424	0.716818	0.833478	0.775148
RNAP_569	0.09	0.233333	0.28	1.48208	1.42375	1.45292	0.912609	0.705	0.808804	1.15833	1.3787	1.26851
RNAP_570	0	0	0	1.18667	1.08044	1.13355	0.391304	0.258462	0.324883	0.808696	0.808261	0.808478
RNAP_571	0	0	0.136667	0.414783	0.451818	0.4333	0.412381	0.262222	0.337302	0.427391	0.404167	0.415779
RNAP_572	0.251429	0.233333	0.208	0.405179	0.352456	0.378817	0.178182	0.242941	0.210562	0.7865	0.801642	0.794071
RNAP_573	1.59615	1.55051	1.47667	1.60605	1.57079	1.58842	1.96444	1.96054	1.96249	1.66514	1.88838	1.77676
RNAP_574	0.5916	0.526667	0.465385	1.91391	1.78087	1.84739	1.80348	1.72174	1.76261	0.974348	1.15792	1.06613
RNAP_575	0.7592	0.6728	0.693077	1.54696	1.47522	1.51109	1.04957	0.845652	0.947609	1.16696	1.40522	1.28609
RNAP_576	0	0.16	0.105	0.2825	0.328667	0.305583	0.1525	0.21	0.18125	0.394	0.478333	0.436167
RNAP_577	1.2504	1.346	1.2156	0.664348	0.527826	0.596087	0.687273	0.593478	0.640375	0.695217	0.785417	0.740317
RNAP_578	1.1964	1.2156	1.16038	1.6187	1.39348	1.50609	1.60217	1.66708	1.63463	1.14375	1.32292	1.23333
RNAP_579	0	0	0	2.11933	2.14522	2.13227	1.46454	1.42111	1.44283	0.403902	0.560652	0.482277
RNAP_580	0.59	0.6528	0.536	0.7025	0.789091	0.745795	0.770833	0.956	0.863417	0.558261	0.894783	0.726522
RNAP_581	1.21231	1.25487	1.09875	0.838649	0.832973	0.835811	0.857143	0.793846	0.825495	0.92	0.909459	0.91473
RNAP_582	1.492	1.3948	1.33885	0.772174	0.808636	0.790405	0.132	0.173333	0.152667	0.508182	0.59619	0.552186
RNAP_583	0.572	0.56	0.449167	1.05435	1.00478	1.02957	0.273333	0.20375	0.238542	0.688261	0.74375	0.716005
RNAP_584	0.44381	0.534375	0.513077	0.208	0.221429	0.214714	0.57	0.2825	0.42625	0.34	0.311667	0.325833
RNAP_585	0.762174	0.702273	0.716956	0	0	0	0.88	0.814583	0.847292	0.43	0.516364	0.473182
RNAP_586	0.4825	0.478095	0.416667	1.75217	1.67739	1.71478	0.676522	0.508696	0.592609	1.27826	1.36	1.31913
RNAP_587	1.1432	1.1192	1.00778	0.265	0.35	0.3075	0.6604	0.654783	0.657591	1.30917	1.31261	1.31089
RNAP_588	1.4536	1.4096	1.3332	1.70957	1.58435	1.64696	1.54522	1.58417	1.56469	1.55417	1.64348	1.59882
RNAP_589	2.3868	2.3336	2.2708	0.686956	0.5028	0.594878	1.30391	1.23625	1.27008	0.757826	0.672174	0.715
RNAP_590	3.0116	2.9952	2.90731	0.891667	0.801739	0.846703	1.87273	1.84348	1.8581	1.71783	1.86913	1.79348
RNAP_591	1.70756	1.67128	1.61578	1.55442	1.54844	1.55143	1.83429	1.92465	1.87947	1.5893	1.83767	1.71349
RNAP_592	1.4344	1.4344	1.3532	1.29739	1.25	1.2737	1.47478	1.4413	1.45804	0.991739	1.11391	1.05283
RNAP_593	1.5972	1.47704	1.4628	1.66696	1.53696	1.60196	1.33136	1.28304	1.3072	1.26304	1.3232	1.29312
RNAP_594	1.7644	1.722	1.698	2.2387	2.01435	2.12652	1.87913	1.91	1.89457	1.79174	1.83956	1.81565
RNAP_595	1.69852	1.64296	1.58519	2.2296	1.9788	2.1042	1.82961	1.9588	1.89421	1.796	1.8748	1.8354
RNAP_596	1.6344	1.682	1.594	2.18435	2.02542	2.10488	1.86652	1.9587	1.91261	1.7787	1.81957	1.79913
RNAP_597	0.214118	0.3016	0.201154	2.77217	2.76756	2.76986	0.804419	0.916087	0.860253	1.234	1.47622	1.35511
RNAP_598	0.404857	0.454062	0.349375	2.11857	2.052	2.08529	1.16	1.19314	1.17657	1.05371	1.164	1.10886
RNAP_599	0	0	0	0.307059	0.334545	0.320802	0.135714	0.066	0.100857	0.623913	0.575217	0.599565
RNAP_600	0	0	0.035	0.958696	0.9425	0.950598	0.558667	0.539375	0.549021	1.0524	1.08739	1.0699
RNAP_601	3.0756	2.9996	2.8848	0.16	0.078	0.119	0.576364	0.85375	0.715057	1.00762	0.957619	0.982619
RNAP_602	3.90961	3.83118	3.69471	0.842195	0.839302	0.840749	1.64417	1.77143	1.7078	1.87122	2.01286	1.94204
RNAP_603	1.8103	1.7003	1.66727	1.86903	1.9	1.88452	2.05323	1.91064	1.98194	1.79438	2.0471	1.92074
RNAP_604	0.918889	0.898571	0.824815	1.74	1.65	1.695	1.2064	1.0776	1.142	1.4632	1.5016	1.4824
RNAP_605	0.8836	0.8884	0.866	1.50783	1.50783	1.50783	0.860417	0.677826	0.769121	1.05208	1.28174	1.16691
RNAP_606	1.07017	1.05621	0.997333	2.27263	2.26772	2.27018	1.25518	1.06281	1.159	2.20561	2.52123	2.36342
RNAP_607	1.5848	1.5552	1.4732	0.628696	0.52	0.574348	1.42435	1.2325	1.32842	0.544348	0.608182	0.576265
RNAP_608	1.698	1.66886	1.61667	2.24394	2.07667	2.1603	3.40844	3.21909	3.31376	3.25273	3.56485	3.40879
RNAP_609	0.736531	0.810612	0.738571	2.33625	2.146	2.24112	1.52609	1.49479	1.51044	3.02808	3.42298	3.22553
RNAP_610	0.983333	0.9264	0.888846	0.3035	0.321304	0.312402	0.789167	0.625652	0.707409	1.34044	1.49217	1.4163
RNAP_611	1.52846	1.5176	1.46965	1.89083	1.93043	1.91063	2.09391	2.04478	2.06935	1.71957	1.95	1.83478
RNAP_612	1.06692	1.0828	1.1172	1.93783	1.79783	1.86783	1.74783	1.67174	1.70978	1.18	1.26957	1.22478
RNAP_613	1.14758	1.15853	1.08242	1.43064	1.49387	1.46226	2.41452	2.4275	2.42101	0.778387	1.00406	0.891225
RNAP_614	0.8936	0.816	0.892	0.825217	0.834783	0.83	1.11773	1.06957	1.09365	0.957826	0.987826	0.972826
RNAP_615	0.381739	0.429778	0.427234	0.816667	0.818	0.817333	1.18977	1.09689	1.14333	1.63933	1.81957	1.72945
RNAP_616	1.01348	1.07957	0.979565	0.463809	0.517778	0.490794	0.525455	0.652	0.588727	0.191429	0.465	0.328214
RNAP_617	1.6736	1.6016	1.4972	0.796522	0.65913	0.727826	0.70375	0.650833	0.677292	0	0	0
RNAP_618	1.89756	1.85415	1.70732	1.5915	1.556	1.57375	1.70703	1.79175	1.74939	0.045	0	0.0225
RNAP_619	1.06	1.0412	0.9856	0.898696	0.747826	0.823261	0.396364	0.427391	0.411878	0.244615	0.215714	0.230165
RNAP_620	0.5204	0.59375	0.4296	0.550476	0.517273	0.533875	0.712609	0.484091	0.59835	0.57125	0.72913	0.65019
RNAP_621	1.12717	1.08113	1.08453	0.743726	0.743137	0.743431	0.807647	0.887059	0.847353	0.683269	0.760588	0.721929
RNAP_622	0.5604	0.5108	0.418148	0.479091	0.611739	0.545415	0.817391	0.736522	0.776957	0.610435	0.718261	0.664348
RNAP_623	1.45795	1.42872	1.36128	0.736216	0.743784	0.74	1.11889	1.04784	1.08336	1.81027	1.99487	1.90257
RNAP_624	1.34652	1.37826	1.34	1.015	1.04478	1.02989	1.12044	1.08042	1.10043	1.47522	1.5387	1.50696
RNAP_625	2.424	2.31556	2.296	2.23348	2.15391	2.1937	1.85955	1.71913	1.78934	1.88304	2.12217	2.00261
RNAP_626	2.096	2.0528	1.9432	1.43956	1.38708	1.41332	1.25391	1.26696	1.26043	1.29217	1.66	1.47609
RNAP_627	1.0868	1.1388	1.03556	1.15956	1.12565	1.14261	1.13182	1.10875	1.12028	0.897917	1.04167	0.969792
RNAP_628	1.80615	1.8124	1.7636	2.56739	2.39435	2.48087	2.00524	2.15826	2.08175	3.06875	3.1587	3.11372
RNAP_629	1.5632	1.49926	1.455	0.445714	0.408	0.426857	0.696316	0.633913	0.665114	1.47609	1.86739	1.67174
RNAP_630	1.1496	1.104	1.1176	1.01522	0.956522	0.98587	0.964091	0.947391	0.955741	1.37783	1.57826	1.47804
RNAP_631	0.529444	0.591471	0.576	1.42059	1.31212	1.36635	1.57618	1.50324	1.53971	1.60441	1.80788	1.70615
RNAP_632	0.664783	0.716087	0.651739	0.824167	0.746818	0.785492	0.6835	0.55579	0.619645	1.27174	1.29217	1.28196
RNAP_633	1.5852	1.5256	1.494	0.0628571	0.126	0.0944286	0.786087	0.6576	0.721843	0.2475	0.2075	0.2275
RNAP_634	1.57708	1.57333	1.55542	1.62857	1.55524	1.5919	2.13191	2.14	2.13595	2.07	2.10762	2.08881
RNAP_635	0.425	0.4585	0.420769	0.285	0.233333	0.259167	0.0833333	0.06	0.0716667	0.1125	0.23	0.17125
RNAP_636	1.0096	1.0828	0.9136	0.637391	0.609565	0.623478	1.23542	1.24609	1.24075	1.44652	1.58696	1.51674
RNAP_637	0.7884	0.8368	0.682692	0.445263	0.458095	0.451679	1.03826	0.962609	1.00043	1.01043	1.15739	1.08391
RNAP_638	0.276	0.246	0.2325	0.401	0.433929	0.417464	0.233333	0.245	0.239167	0.025	0.02	0.0225
RNAP_639	0	0	0.03	1.26522	1.20348	1.23435	0.404762	0.335263	0.370013	0.338889	0.258823	0.298856
RNAP_640	0	0	0	0.367222	0.337857	0.35254	0.2775	0.334286	0.305893	0.98087	1.06304	1.02196
RNAP_641	0	0	0	0	0	0	0	0	0	0	0	0
RNAP_642	0	0	0.16	0.365833	0.249	0.307417	0.316667	0.1175	0.217083	2.46696	2.82174	2.64435
RNAP_643	0.102	0.02	0.171667	0.862917	0.864783	0.86385	0.765217	0.736522	0.750869	1.82044	1.95957	1.89
RNAP_644	1.5336	1.5036	1.4588	1.28	1.16391	1.22196	1.33591	1.24783	1.29187	0.808696	0.839167	0.823931
RNAP_645	0.236667	0.330909	0.232	0.876957	0.924348	0.900652	0.58125	0.707826	0.644538	0.663044	0.769565	0.716304
RNAP_646	0.13	0.28	0.09625	0.6375	0.424546	0.531023	0.355833	0.286364	0.321099	0.660417	0.746957	0.703687
RNAP_647	0.345909	0.452273	0.295455	1.34044	1.29217	1.3163	0.733158	0.712632	0.722895	1.1013	1.2313	1.1663
RNAP_648	0.364	0.289545	0.412143	0.599375	0.574848	0.587112	0.309	0.532	0.4205	0.420968	0.500714	0.460841
RNAP_649	2.054	1.9464	1.8872	1.35435	1.29739	1.32587	1.60095	1.57087	1.58591	0.607692	0.780555	0.694124
RNAP_650	2.7872	2.72704	2.6764	2.55708	2.40913	2.48311	2.19875	2.20522	2.20198	1.69043	1.7925	1.74147
RNAP_651	3.01696	2.94652	2.95783	2.51238	2.38809	2.45024	2.1745	2.1419	2.1582	1.73905	1.80238	1.77071
RNAP_652	1.00318	1.0485	1.005	0.593077	0.492	0.542539	0.336471	0.405238	0.370854	0.44125	0.34	0.390625
RNAP_653	0	0	0	0	0	0	0	0	0	0	0	0
RNAP_654	0.634146	0.59625	0.583415	0.866923	0.760256	0.81359	0.589474	0.422286	0.50588	0.977692	0.981538	0.979615
RNAP_655	0.121111	0.23	0.0675	1.72261	1.74783	1.73522	1.07909	1.22125	1.15017	1.62044	1.78174	1.70109
RNAP_656	0.225333	0.258571	0.178696	2.92837	2.8193	2.87384	3.02116	3.00636	3.01376	2.76116	3.04395	2.90256
RNAP_657	0.485	0.505	0.4	0.51	0.33	0.42	0.255714	0.235556	0.245635	0.69	0.634	0.662
RNAP_658	0.15	0.04	0.07	0.640909	0.63	0.635455	0.612609	0.33	0.471304	0.329444	0.2555	0.292472
RNAP_659	0	0.02	0	0.1525	0.104	0.12825	0	0	0	0.26375	0.245	0.254375
RNAP_660	1.9676	1.972	1.9348	1.68609	1.69	1.68804	2.05957	2.0413	2.05043	1.51174	1.64783	1.57978
RNAP_661	2.20811	2.23135	2.15351	2.10029	1.96314	2.03171	2.41571	2.34029	2.378	1.71543	1.85057	1.783
RNAP_662	0.544167	0.498	0.46	1.23857	1.09182	1.16519	0.7835	0.679524	0.731512	0.673333	0.6345	0.653917
RNAP_663	0.17	0.28	0.12	0.5935	0.42875	0.511125	0.393333	0.348125	0.370729	0.885	0.745417	0.815208
RNAP_664	0	0	0	0.705652	0.695652	0.700652	0.225	0.235833	0.230417	0.222778	0.294737	0.258757
RNAP_665	0.38	0.31	0.248333	0.545714	0.351429	0.448571	0	0	0	0.15	0.12	0.135
RNAP_666	0	0	0	0	0	0	0	0	0	0.28	0.264286	0.272143
RNAP_667	0	0	0	1.85956	1.88956	1.87457	0.994783	0.694348	0.844565	1.24913	1.55	1.39956
RNAP_668	0.242	0.268571	0.208571	1.93174	1.79478	1.86326	0.813913	0.584783	0.699348	1.06478	1.35261	1.2087
RNAP_669	0.947576	0.990606	0.940909	2.10875	2.1529	2.13083	1.5225	1.30394	1.41322	1.57774	1.77065	1.67419
RNAP_670	1.2052	1.238	1.1628	2.28261	2.18696	2.23478	1.54652	1.70957	1.62804	2.02913	2.34957	2.18935
RNAP_671	0.611364	0.609524	0.5344	2.06565	1.96217	2.01391	1.40636	1.4013	1.40383	1.77167	1.92348	1.84757
RNAP_672	0	0.04	0.01	0.26	0.307872	0.283936	0.135	0.21	0.1725	0.391111	0.29	0.340556
RNAP_673	0.618148	0.548	0.47129	1.62351	1.59973	1.61162	1.78919	1.72368	1.75644	1.63757	1.87811	1.75784
RNAP_674	0.528571	0.477222	0.523529	1.15167	1.04625	1.09896	1.30458	1.20087	1.25273	2.39435	2.55522	2.47478
RNAP_675	0	0.165	0.146667	0.5112	0.519643	0.515421	0.263333	0.362609	0.312971	2.13444	2.53963	2.33704
RNAP_676	0	0.085	0	0	0	0	0	0	0	0	0	0
RNAP_677	0	0	0	0.354	0.346667	0.350333	0.292	0.389	0.3405	0.417647	0.684667	0.551157
RNAP_678	0	0	0	0.096	0.12	0.108	0.03	0	0.015	0.18	0.03	0.105
RNAP_679	0.286	0.415	0.325	0.564546	0.685217	0.624881	0.872174	0.759545	0.81586	0.554348	0.837083	0.695716
RNAP_680	0	0.44	0	0.275882	0.378462	0.327172	0.146667	0.121429	0.134048	0.291177	0.313846	0.302511
RNAP_681	0.261429	0.325714	0.225833	1.19	1.27217	1.23109	1.06217	0.956087	1.00913	1.78875	2.10522	1.94698
RNAP_682	0	0	0	0	0.175714	0.0878571	0.08	0.08	0.08	0.085	0.0725	0.07875
RNAP_683	0	0	0	0	0	0	0	0	0	0.12	0.0833333	0.101667
RNAP_684	0	0	0	0	0	0	0	0.09	0.045	0	0	0
RNAP_685	0	0	0	0	0	0	0	0	0	0.085	0.125	0.105
RNAP_686	0.055	0.08125	0.126667	0.716087	0.73087	0.723478	0.338947	0.52087	0.429909	1.10917	1.26304	1.1861
RNAP_687	0.5	0.505238	0.435	0.311	0.260714	0.285857	0.385	0.316111	0.350556	0.506364	0.6235	0.564932
RNAP_688	1.2988	1.3304	1.2484	0.09	0.17	0.13	0.05875	0.185	0.121875	0.266667	0.107778	0.187222
RNAP_689	2.35946	2.38	2.24622	3.58314	3.46086	3.522	3.05471	3.00086	3.02778	3.09714	3.38286	3.24
RNAP_690	1.59897	1.70125	1.59385	2.41649	2.23568	2.32608	1.76528	1.7954	1.78034	1.85486	1.90263	1.87875
RNAP_691	1.3451	1.28061	1.29531	1.99417	1.85957	1.92687	1.42532	1.4683	1.44681	1.20544	1.20511	1.20527
RNAP_692	1.14487	1.15128	1.07667	0.235	0.2	0.2175	0.19625	0.27	0.233125	0	0	0
RNAP_693	0.215714	0.166667	0.121111	0.306667	0.30625	0.306458	0.292	0.3075	0.29975	0.723043	0.86087	0.791956
RNAP_694	0.42775	0.43561	0.38439	0.546	0.467561	0.50678	0.836585	0.789524	0.813055	0.601628	0.64775	0.624689
RNAP_695	0	0	0.17	0.833044	0.901667	0.867355	0.351818	0.317917	0.334867	0.543044	0.730909	0.636976
RNAP_696	0.316522	0.332632	0.307059	1.38286	1.43333	1.4081	1.0105	0.892857	0.951678	1.33546	1.60762	1.47154
RNAP_697	0.4896	0.48375	0.4568	0.91913	0.851739	0.885435	0.77913	0.559167	0.669149	0.808261	0.736957	0.772609
RNAP_698	0.316471	0.343889	0.365556	0.31	0.412222	0.361111	0.354	0.345	0.3495	0.35421	0.44625	0.40023
RNAP_699	0.662917	0.5652	0.564444	0.0866667	0.14125	0.113958	0.33	0.0966667	0.213333	0.224	0.254286	0.239143
RNAP_700	0.444706	0.413077	0.380833	0.19	0.1575	0.17375	0.288333	0.36	0.324167	1.25522	1.44042	1.34782
RNAP_701	0.046	0.07	0.07	0.318333	0.301429	0.309881	0.1125	0.104286	0.108393	0.497391	0.572174	0.534783
RNAP_702	0.11	0.025	0.125	0.352941	0.455	0.403971	0.266667	0.278889	0.272778	0.317333	0.352667	0.335
RNAP_703	0	0	0	0	0	0	0	0	0	0	0	0
RNAP_704	1.45689	1.45422	1.41622	1.54977	1.50535	1.52756	1.81071	1.71186	1.76129	2.12163	2.31454	2.21809
RNAP_705	0.625	0.34	0.4325	0.755	0.682174	0.718587	0.641	0.65	0.6455	0.470909	0.55	0.510455
RNAP_706	0	0	0	0.793044	0.736957	0.765	0.418696	0.346842	0.382769	0.864783	1.05652	0.960652
RNAP_707	0	0	0.06	0	0.01	0.005	1.12304	1.33739	1.23022	0	0	0
RNAP_708	0	0	0	1.1595	1.14333	1.15142	0.195	0.264138	0.229569	0.432286	0.500976	0.466631
RNAP_709	0	0	0	1.58087	1.49435	1.53761	0.290526	0.2844	0.287463	0.363333	0.512857	0.438095
RNAP_710	0.29	0.49	0.503333	0.647143	0.715238	0.681191	0.726957	0.611429	0.669193	0.98619	0.922273	0.954232
RNAP_711	0.308421	0.42875	0.295	0.469048	0.635556	0.552302	0.81	0.723913	0.766957	1.14174	1.22391	1.18283
RNAP_712	0	0	0	0.35875	0.4875	0.423125	0.277692	0.2175	0.247596	0.443636	0.845217	0.644427
RNAP_713	0	0	0	0.285	0.33	0.3075	0.142857	0.06	0.101429	0.37	0.573333	0.471667
RNAP_714	0	0	0	0	0	0	0	0	0	0	0	0
RNAP_715	0	0	0	0.564546	0.649565	0.607055	0.1	0	0.05	0.4	0.29	0.345
RNAP_716	0	0	0	0.288485	0.306177	0.297331	0.185625	0.195882	0.190754	0.834694	0.871224	0.852959
RNAP_717	0.515	0.50625	0.604	0.728947	0.640455	0.684701	0.585333	0.598889	0.592111	1.40826	1.46261	1.43544
RNAP_718	0.242857	0.271539	0.270769	1.05478	1.0013	1.02804	0.741364	0.616957	0.67916	1.9187	2.05435	1.98652
RNAP_719	0.02	0	0.03	0	0	0	0.105	0.1	0.1025	0	0	0
RNAP_720	0.32	0.418333	0.186667	1.61901	1.61914	1.61907	1.32085	1.16889	1.24487	1.27062	1.33346	1.30204
RNAP_721	0	0	0	1.62417	1.63522	1.62969	0.562609	0.702174	0.632391	0	0	0
RNAP_722	0	0	0	1.8313	1.65292	1.74211	0.29087	0.243636	0.267253	0	0	0
RNAP_723	0.228333	0.365	0.223333	1.3913	1.34783	1.36956	0.434706	0.509167	0.471936	0.192	0.311667	0.251833
RNAP_724	0	0	0.26	0.05	0.08	0.065	0.136	0.0875	0.11175	0.35	0.0866667	0.218333
RNAP_725	0	0	0.39	1.01905	1.08857	1.05381	0.433158	0.414615	0.423887	0.672857	0.816667	0.744762
RNAP_726	0	0	0	0.841739	0.733043	0.787391	0.3895	0.271579	0.330539	0.395714	0.27	0.332857
RNAP_727	0	0	0	0	0	0	0	0	0	0.116667	0	0.0583333
RNAP_728	0	0.69	0	0	0.0633333	0.0316667	0.43	0.173333	0.301667	0.612	0.328571	0.470286
RNAP_729	0	0.18	0	1.23304	1.05391	1.14348	0.22	0.133333	0.176667	0.3975	0.335	0.36625
RNAP_730	0	0	0	0.407368	0.482	0.444684	0	0	0	0.3925	0.422	0.40725
RNAP_731	0	0.306667	0.335	0	0.0233333	0.0116667	0.15	0.32	0.235	0.361875	0.358182	0.360028
RNAP_732	0	0	0	0	0	0	0.09	0	0.045	0.723043	0.83087	0.776957
RNAP_733	0	0	0	0	0	0	0.374286	0.24	0.307143	1.4987	1.74957	1.62413
RNAP_734	0	0	0	0.31	0.17	0.24	0.22	0.06	0.14	0.973043	0.870417	0.92173
RNAP_735	0	0.69	0	0.247	0.17625	0.211625	0.405	0.156667	0.280833	0.4	1.12	0.76
RNAP_736	0	0	0	0	0.183333	0.0916667	0	0	0	0.095	0	0.0475
RNAP_737	0	0	0	0.26	0.295714	0.277857	0	0	0	0.35125	0.304	0.327625
RNAP_738	0	0	0	0.350625	0.203571	0.277098	0.0314286	0.0575	0.0444643	0.862917	0.959565	0.911241
RNAP_739	0.309412	0.390667	0.264737	0.216	0.294	0.255	0.425789	0.311304	0.368547	0.78	0.764348	0.772174
RNAP_740	0.9276	0.9252	0.9212	0.4265	0.41875	0.422625	0.995238	0.958696	0.976967	0.318947	0.314737	0.316842
RNAP_741	0.23	0.295	0.247778	0.844783	0.787826	0.816304	0.14	0	0.07	0.06	0.09	0.075
RNAP_742	0	0	0.01	0.898182	0.900857	0.899519	0.08	0.0983333	0.0891667	0.264444	0.3175	0.290972
RNAP_743	0	0	0	0.292941	0.342	0.317471	0.146667	0.130769	0.138718	0.09	0.0666667	0.0783333
RNAP_744	0.295	0.35	0.062	1.24833	1.28391	1.26612	0.873	0.847083	0.860042	0.673478	0.736957	0.705217
RNAP_745	0.628286	0.608387	0.500606	0.330714	0.265172	0.297943	0.607187	0.502121	0.554654	0.3016	0.469	0.3853
RNAP_746	1.75767	1.75093	1.59884	1.0722	1.08366	1.07793	2.86205	2.52429	2.69317	2.3939	2.70902	2.55146
RNAP_747	0.065	0.0783333	0.0616667	0.625217	0.554167	0.589692	0.2875	0.335	0.31125	1.74739	1.81174	1.77957
RNAP_748	0	0.2025	0	0.851739	0.836087	0.843913	0.191429	0.13	0.160714	0.982609	1.07304	1.02783
RNAP_749	0.1675	0.25	0.246667	0.14	0.135	0.1375	0.19	0.398571	0.294286	0.694783	0.823044	0.758913
RNAP_750	0.639583	0.661429	0.58913	1.0013	0.972174	0.986739	0.972174	0.88913	0.930652	1.05391	1.17478	1.11435
RNAP_751	1.4604	1.43385	1.22769	1.97957	1.75957	1.86956	1.83	1.75125	1.79062	1.83826	1.97583	1.90705
RNAP_752	0.9848	1.0424	1.0012	1.71625	1.5887	1.65247	1.16	1.18125	1.17063	2.60565	2.70565	2.65565
RNAP_753	0.788333	0.793077	0.756364	1.95951	1.87415	1.91683	1.00359	0.965526	0.984558	1.4325	1.42929	1.43089
RNAP_754	0.192	0.398571	0.2975	1.93	1.83917	1.88458	0.774762	0.628696	0.701729	1.19348	1.38917	1.29132
RNAP_755	0	0	0	0.435	0.638182	0.536591	0.36421	0.407143	0.385677	0.85913	1.07348	0.966304
RNAP_756	0.222	0.3975	0.38	0.966667	0.849091	0.907879	0.769565	0.532857	0.651211	1.48333	1.53	1.50667
RNAP_757	0.04	0	0.05	0.925	0.77913	0.852065	0.283	0.12375	0.203375	0.813636	0.782609	0.798122
RNAP_758	0	0.13	0	0.796667	0.943044	0.869855	0.321765	0.259286	0.290525	0.373333	0.290625	0.331979
RNAP_759	1.2468	1.264	1.184	1.84783	1.65565	1.75174	0.966522	0.936087	0.951304	0.71	0.7875	0.74875
RNAP_760	2.72	2.65849	2.54212	3.02968	2.98774	3.00871	2.64	2.59161	2.61581	1.63516	1.90419	1.76968
RNAP_761	0.710976	0.772683	0.705366	0.842308	0.744872	0.79359	0.592703	0.645641	0.619172	1.41897	1.44667	1.43282
RNAP_762	0.3575	0.454737	0.3225	0.721304	0.668696	0.695	0.295	0.296842	0.295921	1.54739	1.61261	1.58
RNAP_763	0.575833	0.6048	0.5628	0.644348	0.644783	0.644565	0.524	0.397391	0.460696	1.64391	1.89348	1.7687
RNAP_764	1.1632	1.2228	1.1156	0.653913	0.693044	0.673478	0.415652	0.435714	0.425683	1.43478	1.41783	1.4263
RNAP_765	1.33615	1.3588	1.2928	0.792174	0.836956	0.814565	0.986364	1.13739	1.06188	1.22652	1.46391	1.34522
RNAP_766	1.8131	1.78517	1.74621	2.05926	1.98556	2.02241	2.34923	2.30111	2.32517	1.67889	1.82679	1.75284
RNAP_767	1.2575	1.24472	1.18849	1.2	1.08118	1.14059	1.2772	1.2302	1.2537	1.06	1.0583	1.05915
RNAP_768	0	0	0	0.054	0.065	0.0595	0.005	0.12	0.0625	0.335	0.395	0.365
RNAP_769	0	0	0	0.800435	0.694783	0.747609	0.400909	0.262941	0.331925	0.647826	0.617826	0.632826
RNAP_770	0	0	0	0.66619	0.60619	0.63619	0.199	0.123333	0.161167	0.393889	0.363571	0.37873
RNAP_771	0.7648	0.721667	0.7292	0.9	0.922609	0.911304	1.14652	1.33044	1.23848	1.15696	1.17956	1.16826
RNAP_772	1.23923	1.1768	1.19461	1.64565	1.6213	1.63348	1.84958	1.99826	1.92392	1.70261	1.87261	1.78761
RNAP_773	1.5972	1.5924	1.4808	2.05	2.11087	2.08044	2.5	2.43609	2.46804	2.08778	2.47478	2.28128
RNAP_774	0.252	0.3	0.338	1.27304	1.33522	1.30413	1.0813	1.09174	1.08652	1.72783	1.97174	1.84978
RNAP_775	0	0.15	0	0.293846	0.395	0.344423	0.275	0.136667	0.205833	0.87	0.96625	0.918125
RNAP_776	0	0	0	0	0	0	0	0	0	0	0	0
RNAP_777	0.11	0.07	0.0966667	0.44	0.27	0.355	0.05	0.12	0.085	0.265	0.0933333	0.179167
RNAP_778	0.305	0.315	0.164	0.281	0.241429	0.261214	0.195833	0.243846	0.21984	0.341053	0.305	0.323026
RNAP_779	0.996	1.04692	0.901154	2.46435	2.33348	2.39891	2.83609	2.67609	2.75609	2.82	3.09739	2.9587
RNAP_780	0.854	0.845417	0.826667	0.987083	0.972917	0.98	1.0687	1.01043	1.03957	2.30043	2.50565	2.40304
RNAP_781	0	0.115	0	3.20652	2.94087	3.0737	1.52435	1.59217	1.55826	0.365789	0.382353	0.374071
RNAP_782	0.459643	0.508518	0.491538	1.96241	1.81862	1.89052	1.00896	1.07759	1.04328	0.657586	0.559	0.608293
RNAP_783	0.19375	0.108333	0.278571	1.21243	1.23838	1.22541	0.646	0.768158	0.707079	0.841351	0.915946	0.878649
RNAP_784	1.6764	1.5716	1.55692	1.60087	1.47731	1.53909	1.67739	1.68435	1.68087	2.35696	2.64304	2.5
RNAP_785	1.88256	1.93051	1.75219	0.565135	0.59282	0.578978	1.11222	1.19757	1.1549	0.616216	0.865128	0.740672
RNAP_786	0.555909	0.524	0.478636	0.185714	0.143333	0.164524	0.0957143	0.25	0.172857	0.21	0.193333	0.201667
RNAP_787	1.7388	1.676	1.6152	1.67826	1.5687	1.62348	2.78696	2.73174	2.75935	1.76458	1.73391	1.74925
RNAP_788	0.7756	0.73875	0.7212	0.01	0	0.005	1.45318	1.32478	1.38898	0.409444	0.353	0.381222
RNAP_789	0.0966667	0.105	0.13125	0	0	0	0	0	0	0	0	0
RNAP_790	0.335238	0.407647	0.297273	0.956087	0.857391	0.906739	0.653636	0.72913	0.691383	0.472105	0.37	0.421053
RNAP_791	0.06	0.0971429	0.35	1.57478	1.44652	1.51065	1.16478	1.12375	1.14427	0.820435	0.83	0.825217
RNAP_792	0	0	0	0	0.12	0.06	0	0.32	0.16	0.41	0.255294	0.332647
RNAP_793	0.1125	0.065	0.17	0.304444	0.441818	0.373131	0.33	0.39	0.36	0.35	0.391	0.3705
RNAP_794	0.256154	0.238667	0.305714	1.14956	1.04217	1.09587	0.923044	0.704348	0.813696	1.04083	1.21217	1.1265
RNAP_795	0	0	0	0.686522	0.62125	0.653886	0.155	0.108333	0.131667	1.28043	1.4713	1.37587
RNAP_796	0	0	0	0	0	0	0	0	0	1.04333	1.22348	1.13341
RNAP_797	0	0	0	0.23	0.34	0.285	0.325625	0.223333	0.274479	0.3225	0.317	0.31975
RNAP_798	0.316087	0.3225	0.319565	1.96739	1.87739	1.92239	1.87	1.81826	1.84413	2.18609	2.21304	2.19957
RNAP_799	1.842	1.7948	1.7168	2.34609	2.30652	2.3263	2.18044	2.12783	2.15413	2.01304	2.31652	2.16478
RNAP_800	2.1412	2.19115	2.0616	2.9387	2.80304	2.87087	2.50565	2.43333	2.46949	2.52565	2.75304	2.63935
RNAP_801	2.53885	2.486	2.3908	2.64956	2.52739	2.58848	1.91913	2.08391	2.00152	2.22826	2.57	2.39913
RNAP_802	2.69538	2.56	2.52185	1.66913	1.63739	1.65326	1.71818	1.7013	1.70974	1.84913	2.03783	1.94348
RNAP_803	0.085	0.04	0.15	0.108	0.0844445	0.0962222	0.09	0	0.045	0.669583	0.721304	0.695444
RNAP_804	0.548824	0.607333	0.52	0.416111	0.604167	0.510139	0.649	0.72	0.6845	0.527727	0.681739	0.604733
RNAP_805	1.356	1.3604	1.3296	0.579167	0.556667	0.567917	0.753478	0.962174	0.857826	0.574545	0.642609	0.608577
RNAP_806	1.6476	1.5704	1.5528	1.51	1.33478	1.42239	1.17435	1.38652	1.28043	1.33087	1.34652	1.3387
RNAP_807	0.5936	0.591739	0.534	0.4495	0.301053	0.375276	0.501304	0.361364	0.431334	0.367895	0.235	0.301447
RNAP_808	0.237222	0.338667	0.257391	0.233636	0.26	0.246818	0.221667	0.244286	0.232976	0.235	0.184	0.2095
RNAP_809	1.8472	1.842	1.72423	2.34217	2.25609	2.29913	3.00435	3.05333	3.02884	2.7687	3.14174	2.95522
RNAP_810	2.1592	2.05462	2.054	2.81044	2.59304	2.70174	2.5636	2.56217	2.56289	2.70435	3.02	2.86217
RNAP_811	0	0	0	0.452273	0.454545	0.453409	0.195455	0.27	0.232727	0.298333	0.294	0.296167
RNAP_812	0	0.07	0	1.07	1.07558	1.07279	0.682683	0.680909	0.681796	0.893333	0.9575	0.925417
RNAP_813	0.295	0.433333	0.3625	0.15	0.254	0.202	0.408235	0.362105	0.38517	0.586087	0.753043	0.669565
RNAP_814	0.552917	0.579565	0.553478	0.338182	0.274545	0.306364	0.646087	0.626087	0.636087	0.798333	0.947391	0.872862
RNAP_815	2.29385	2.23769	2.157	2.35297	2.38216	2.36757	2.45556	2.45553	2.45554	2.11297	2.21676	2.16486
RNAP_816	1.5184	1.5268	1.42346	1.07375	1.02435	1.04905	1.11125	1.09739	1.10432	1.00652	1.14956	1.07804
RNAP_817	2.0025	1.92723	1.8966	1.80822	1.842	1.82511	1.71773	1.67533	1.69653	1.79178	1.85022	1.821
RNAP_818	0.292222	0.306667	0.463333	0.25	0.293333	0.271667	0.34	0.304615	0.322308	0.674167	0.5625	0.618333
RNAP_819	2.204	2.118	2.0992	3.26478	3.02652	3.14565	3.03217	3.01391	3.02304	2.92435	3.22913	3.07674
RNAP_820	1.42154	1.3232	1.3136	2.43652	2.3187	2.37761	1.85913	1.8587	1.85891	2.20522	2.52043	2.36283
RNAP_821	3.56772	3.51333	3.38474	1.23236	1.15071	1.19154	1.96377	1.99545	1.97961	2.39946	2.70436	2.55191
RNAP_822	2.43	2.3388	2.2368	1.6713	1.66	1.66565	1.15696	1.15826	1.15761	1.26875	1.66696	1.46785
RNAP_823	0.7925	0.850833	0.799167	2.19435	1.93	2.06217	1.11391	1.09261	1.10326	1.97917	2.03783	2.0085
RNAP_824	1.6866	1.68906	1.62906	2.91784	2.86902	2.89343	2.00224	2	2.00112	1.72558	2.0151	1.87034
RNAP_825	3.0192	3.04846	2.94923	3.41739	3.07792	3.24765	3.07273	3.19609	3.13441	2.69875	2.9625	2.83062
RNAP_826	0.493913	0.5355	0.531429	1.73391	1.56174	1.64783	0.815454	0.7456	0.780527	0.825217	0.72	0.772609
RNAP_827	0.381111	0.526	0.91	1.06957	0.9925	1.03103	0.817895	0.941739	0.879817	0.458571	0.629524	0.544048
RNAP_828	0.858077	0.896667	0.811176	1.6068	1.5674	1.5871	1.90333	1.89694	1.90014	0.854694	1.03612	0.945408
RNAP_829	0.8152	0.808	0.701538	0.40125	0.454444	0.427847	0.893043	0.896087	0.894565	0.585833	0.740833	0.663333
RNAP_830	0.0433333	0.236667	0.173333	0.621389	0.522432	0.571911	0.406667	0.407407	0.407037	0.717027	0.656053	0.68654
RNAP_831	0	0	0	0	0	0	0.07	0	0.035	0	0	0
RNAP_832	0	0	0	0.172	0.25	0.211	0	0	0	0.05	0	0.025
RNAP_833	1.17541	1.13737	1.10108	1.68324	1.63771	1.66047	0.516471	0.5325	0.524485	0.294545	0.362143	0.328344
RNAP_834	1.1388	1.2512	1.1504	1.17826	1.03913	1.1087	0.985217	1.06826	1.02674	0.432632	0.413182	0.422907
RNAP_835	1.4908	1.4908	1.3976	1.19917	1.17913	1.18915	1.59091	1.31958	1.45525	0.37	0.146667	0.258333
RNAP_836	1.0744	1.1128	0.994	1.57304	1.50304	1.53804	1.06045	0.954348	1.0074	0.92913	1.09167	1.0104
RNAP_837	1.4792	1.41	1.364	2.22783	2.12091	2.17437	1.57045	1.4968	1.53363	1.96957	2.1913	2.08044
RNAP_838	1.0924	1.1356	1.07192	1.45522	1.48261	1.46891	1.23682	1.2987	1.26776	1.64913	1.82167	1.7354
RNAP_839	0.7076	0.748333	0.6476	0.325714	0.498696	0.412205	0.4275	0.62087	0.524185	0.485909	0.626087	0.555998
RNAP_840	1.5844	1.64	1.5828	1.94087	1.77348	1.85717	1.69636	1.6313	1.66383	1.72478	1.7913	1.75804
RNAP_841	1.74231	1.7588	1.7296	1.94458	2.07435	2.00947	2.08261	2.07391	2.07826	1.85956	2.13261	1.99609
RNAP_842	3.0416	3.12423	3.0092	1.62522	1.62739	1.6263	2.12348	2.08044	2.10196	2.37956	2.64956	2.51457
RNAP_843	3.8456	3.7904	3.6748	2.43783	2.28083	2.35933	2.91391	2.84652	2.88022	2.81478	3.04125	2.92802
RNAP_844	4.1584	4.1044	4.0172	2.83478	2.70875	2.77177	3.31739	3.22	3.2687	2.92783	3.42565	3.17674
RNAP_845	4.2008	4.1	4.0404	2.9587	2.84609	2.90239	3.30455	3.27348	3.28901	3.07435	3.44	3.25717
RNAP_846	4.0588	3.94885	3.9112	2.69174	2.66696	2.67935	3.3295	3.3625	3.346	3.20217	3.58826	3.39522
RNAP_847	1.79981	1.83389	1.66604	1.33216	1.34588	1.33902	1.8354	1.71863	1.77701	1.12196	1.2375	1.17973
RNAP_848	0.7884	0.8252	0.798846	0.234286	0.36	0.297143	0.1075	0.045	0.07625	0.425	0.508421	0.46671
RNAP_849	1.82692	1.82	1.74769	1.39261	1.24913	1.32087	0.938636	0.934783	0.936709	1.53913	1.74261	1.64087
RNAP_850	0	0	0	0.78375	0.734783	0.759266	0.346842	0.35	0.348421	0.825217	0.973478	0.899348
RNAP_851	0.162	0.0916667	0.113333	0.671364	0.713044	0.692203	0.374286	0.407	0.390643	0.823913	1.05261	0.938261
RNAP_852	0.8612	0.7656	0.690385	1.2	1.2713	1.23565	1.36192	1.20957	1.28574	1.28087	1.42783	1.35435
RNAP_853	2.83185	2.87593	2.806	0.268667	0.331765	0.300216	1.91391	1.86304	1.88848	0.255	0.207692	0.231346
RNAP_854	1.20375	1.22739	1.20217	0.905909	0.847	0.876455	0.744286	0.657	0.700643	0.708095	0.68	0.694048
RNAP_855	0.593333	0.567778	0.573103	0.819474	0.838108	0.828791	0.621667	0.481111	0.551389	0.654872	0.811351	0.733112
RNAP_856	0	0	0	0	0	0	0	0	0	0	0	0
RNAP_857	0	0	0	0	0	0	0	0	0	0	0	0
RNAP_858	0	0	0	1.89826	1.92174	1.91	0.959091	0.856087	0.907589	1.35565	1.76	1.55783
RNAP_859	0.35	0.148	0.0757143	2.30565	2.19923	2.25244	1.53174	1.30833	1.42004	1.8324	2.09478	1.96359
RNAP_860	0.4632	0.4704	0.4796	0.851304	0.770435	0.81087	0.917391	0.808261	0.862826	0.675217	0.675652	0.675435
RNAP_861	0.8792	0.9304	0.83963	0.2575	0.13875	0.198125	0.095	0.098	0.0965	0.25	0.248	0.249
RNAP_862	0.21	0.1825	0.0942857	1.27391	1.2687	1.2713	0.158	0.3875	0.27275	0.285625	0.361875	0.32375
RNAP_863	0.283333	0.225714	0.244286	2.99469	2.87184	2.93327	0.245	0.189375	0.217188	0.19	0.187368	0.188684
RNAP_864	0.321667	0.241	0.194167	0.756364	0.89	0.823182	0.905909	1.05391	0.979911	0.844783	1.03043	0.937609
RNAP_865	0	0	0	0.275714	0.33	0.302857	0.294667	0.376364	0.335515	0.583044	0.651304	0.617174
RNAP_866	0	0	0	0.263333	0.168	0.215667	0.206364	0.28	0.243182	0.673478	0.722174	0.697826
RNAP_867	0.229	0.28	0.252	0.575652	0.470435	0.523043	0.095	0.28375	0.189375	0.458261	0.544783	0.501522
RNAP_868	0.561191	0.553913	0.499574	1.08244	0.983778	1.03311	0.400606	0.322414	0.36151	0.517333	0.498667	0.508
RNAP_869	0.578	0.5688	0.5076	0.285454	0.4225	0.353977	0.244286	0.35375	0.299018	0	0.07	0.035
RNAP_870	1.02	1.0384	0.9752	0.9075	0.974167	0.940833	1.35565	1.3213	1.33848	0.649167	0.7368	0.692983
RNAP_871	0.8888	0.9356	0.814	0.792273	0.790435	0.791354	1.06696	1.11217	1.08956	0.588261	0.670435	0.629348
RNAP_872	0.594167	0.577692	0.441539	0.1825	0.2375	0.21	0.47	0.296	0.383	0.29	0.215385	0.252692
RNAP_873	0.23	0.28	0.14	0.2675	0.308333	0.287917	0.243158	0.183333	0.213246	0.3375	0.186154	0.261827
RNAP_874	0	0	0	0.38	0.27	0.325	0.09875	0	0.049375	0.461364	0.453913	0.457638
RNAP_875	0	0	0	0.056	0.07	0.063	0.1275	0.09	0.10875	0.452632	0.733571	0.593101
RNAP_876	2.1368	1.9704	1.954	0.935652	1.05435	0.995	2.11174	1.96783	2.03978	1.44652	1.62174	1.53413
RNAP_877	2.7492	2.7732	2.64692	2.60304	2.52913	2.56609	3.242	3.13	3.186	3.29217	3.80609	3.54913
RNAP_878	2.0952	1.998	1.9728	1.67565	1.48087	1.57826	2.10435	2.115	2.10967	2.27	2.46609	2.36804
RNAP_879	0.41	0.453043	0.429167	0.414375	0.299333	0.356854	0.02	0	0.01	0.275	0.212	0.2435
RNAP_880	0.494839	0.505926	0.470714	3.29182	3.10576	3.19879	1.23727	1.13152	1.18439	0.67	0.757879	0.713939
RNAP_881	0.06	0.0566667	0.21	2.23609	2.04565	2.14087	1.33954	1.10609	1.22282	1.59	1.67261	1.6313
RNAP_882	0	0	0.31	1.29304	1.18	1.23652	0.31375	0.314737	0.314243	1.12333	1.21565	1.16949
RNAP_883	0.195714	0.228333	0.3125	0.328421	0.242222	0.285322	0.198421	0.27	0.23421	0.573044	0.563044	0.568044
RNAP_884	0.235	0.208667	0.223571	0.24	0.3775	0.30875	0.143333	0.254286	0.19881	0.27579	0.40125	0.33852
RNAP_885	0	0	0	0.01	0.01	0.01	0.075	0.145	0.11	0.266842	0.546522	0.406682
RNAP_886	0.615789	0.614706	0.548235	0.645217	0.616087	0.630652	0.653077	0.653077	0.653077	0.631429	0.5995	0.615464
RNAP_887	1.538	1.3972	1.368	1.0713	1.03087	1.05109	1.26478	1.09435	1.17956	0.967391	1.1387	1.05304
RNAP_888	1.1924	1.1536	1.0568	1.92739	1.88739	1.90739	1.49773	1.27043	1.38408	1.71458	2.00435	1.85947
RNAP_889	0.01	0.17	0	0.708696	0.634783	0.671739	0.12	0.0916667	0.105833	0.400869	0.62087	0.51087
RNAP_890	0	0.0985714	0.13	0.772609	0.830435	0.801522	0.415	0.298461	0.356731	0.542174	0.793478	0.667826
RNAP_891	0	0	0	0.1925	0.102	0.14725	0	0	0	0.095	0.303333	0.199167
RNAP_892	0	0	0.17	0	0.17	0.085	0	0.02	0.01	0.405	0	0.2025
RNAP_893	0.592581	0.595758	0.54	0.0675	0.08	0.07375	0.231429	0.235333	0.233381	0	0	0
RNAP_894	0.915769	1.0076	0.83	0.12	0.495	0.3075	0.261539	0.308823	0.285181	0.34	0.48	0.41
RNAP_895	1.052	1.1544	1.0096	0.09	0.14	0.115	0.285	0.25125	0.268125	0	0	0
RNAP_896	0.7964	0.8552	0.796539	0	0.04	0.02	0.12	0.0516667	0.0858333	0.16	0	0.08
RNAP_897	0.668846	0.718461	0.5816	0.402	0.603333	0.502667	0.532857	0.645	0.588929	0.514211	0.597895	0.556053
RNAP_898	0.86	0.8712	0.7812	1.54435	1.61167	1.57801	0.945454	0.923913	0.934684	1.27696	1.66391	1.47043
RNAP_899	0.760385	0.8884	0.712593	1.59826	1.55	1.57413	0.655909	0.796522	0.726215	1.2448	1.46	1.3524
RNAP_900	0.255385	0.397727	0.300952	0.410952	0.342632	0.376792	0.186667	0.32	0.253333	0.606522	0.543636	0.575079
RNAP_901	0.085	0.0833333	0.135	0.242	0.1125	0.17725	0.035	0.05	0.0425	1.08087	1.23917	1.16002
RNAP_902	0.052	0.103333	0.143333	0.306842	0.332941	0.319892	0.210769	0.349	0.279885	2.80565	3.27217	3.03891
RNAP_903	0	0	0	0.225333	0.308333	0.266833	0.08	0.12	0.1	2.25913	2.26261	2.26087
RNAP_904	1.8271	1.82	1.70161	0.355882	0.338636	0.347259	1.69276	1.65897	1.67586	1.65966	1.75414	1.7069
RNAP_905	2.20846	2.2408	2.1368	0.256364	0.305	0.280682	1.50333	1.44304	1.47319	1.75435	2.06174	1.90804
RNAP_906	1.7416	1.70346	1.6632	0	0	0	0.337826	0.266	0.301913	1.10217	1.25348	1.17783
RNAP_907	1.0772	1.07731	1.0536	0	0.402857	0.201429	0.438333	0.486667	0.4625	1.28957	1.18522	1.23739
RNAP_908	2.5396	2.5332	2.5088	2.35044	2.09826	2.22435	2.43609	2.22739	2.33174	1.685	1.77087	1.72793
RNAP_909	2.5844	2.54148	2.54269	2.5887	2.52956	2.55913	2.99609	2.87217	2.93413	1.98783	2.27565	2.13174
RNAP_910	2.3717	2.34532	2.26809	1.86891	2.02178	1.94535	3.42909	3.19067	3.30988	1.95533	2.34196	2.14865
RNAP_911	0.5155	0.352727	0.508823	0.57037	0.56963	0.57	0.624348	0.530385	0.577366	0.87	1.02226	0.946129
RNAP_912	1.8544	1.84333	1.72885	0.498636	0.515652	0.507144	1.74273	1.71348	1.7281	3.075	3.58783	3.33141
RNAP_913	2.4684	2.39154	2.41192	2.39956	2.19087	2.29522	2.19391	2.3	2.24696	2.32696	2.4087	2.36783
RNAP_914	2.01346	2.035	1.9884	2.22304	2.06478	2.14391	2.20826	2.30435	2.2563	2.25696	2.4587	2.35783
RNAP_915	0.5568	0.6264	0.538462	0.393913	0.312778	0.353345	0.496522	0.593043	0.544783	0.208235	0.312222	0.260229
RNAP_916	0.303636	0.300625	0.264762	0.0716667	0.0866667	0.0791667	0.25	0.242857	0.246429	0.984583	1.06739	1.02599
RNAP_917	1.08115	1.04211	0.998077	2.41531	2.3832	2.39925	1.89083	1.76061	1.82572	1.52796	1.6614	1.59468
RNAP_918	2.81043	2.75681	2.69937	2.71667	2.42889	2.57278	2.66978	2.42304	2.54641	1.65435	1.80467	1.72951
RNAP_919	2.49539	2.4972	2.4388	1.94826	1.87783	1.91304	2.00727	1.95	1.97864	1.13	1.26391	1.19696
RNAP_920	2.43837	2.38628	2.23488	1.8061	1.74781	1.77695	3.015	2.98561	3.0003	2.94829	3.4	3.17415
RNAP_921	1.3168	1.37	1.2928	0.920417	1.00261	0.961513	1.45174	1.34478	1.39826	2.10696	2.32174	2.21435
RNAP_922	0	0	0	0.138	0.28	0.209	0.0633333	0.02	0.0416667	0.632105	0.7525	0.692303
RNAP_923	0.488125	0.411053	0.460588	0.663044	0.714583	0.688813	0.5635	0.796522	0.680011	1.29375	1.55739	1.42557
RNAP_924	0.793636	0.789057	0.731698	0.718	0.663696	0.690848	0.548044	0.438667	0.493355	0.656818	0.785102	0.72096
RNAP_925	0	0	0.07	0	0	0	0	0	0	0.08	0	0.04
RNAP_926	0.238182	0.19625	0.22375	0.25125	0.242222	0.246736	0.335263	0.315417	0.32534	0.583333	0.718696	0.651014
RNAP_927	0.882368	0.932703	0.865676	1.70568	1.51622	1.61095	1.19514	1.24838	1.22176	1.12081	1.10243	1.11162
RNAP_928	0.997692	0.9848	0.9596	2.2313	2.03087	2.13109	1.99125	2.06	2.02562	2.05583	2.12217	2.089
RNAP_929	1.5112	1.41346	1.3524	0.635217	0.581304	0.608261	1.55217	1.46783	1.51	0.425	0.286	0.3555
RNAP_930	2.3164	2.292	2.19577	3.19522	3.12956	3.16239	3.22958	3.29217	3.26088	0.530476	0.632609	0.581542
RNAP_931	0.467046	0.448	0.39617	1.15778	1.054	1.10589	0.635227	0.604222	0.619725	1.314	1.40133	1.35767
RNAP_932	1.44286	1.482	1.4708	0.409	0.261053	0.335026	0.907273	0.843913	0.875593	0.608261	0.627727	0.617994
RNAP_933	1.71917	1.69639	1.57444	2.00882	2.02121	2.01502	1.76968	1.83882	1.80425	1.61242	1.90576	1.75909
RNAP_934	1.3363	1.3336	1.3148	1.60087	1.47391	1.53739	1.62136	1.63	1.62568	1.70348	1.80913	1.7563
RNAP_935	0	0	0	0	0	0	0	0	0	0	0	0
RNAP_936	0.6444	0.569231	0.523846	1.90042	1.73	1.81521	2.10478	1.95261	2.0287	0.883043	0.772917	0.82798
RNAP_937	0.872692	0.9124	0.8412	0.576087	0.635652	0.605869	0.769091	0.727391	0.748241	0.698696	0.844783	0.771739
RNAP_938	1.4444	1.4064	1.3452	0.734783	0.705833	0.720308	0.728261	0.537391	0.632826	0.73	0.872609	0.801304
RNAP_939	1.2448	1.2464	1.14808	0	0	0	0	0	0	0	0	0
RNAP_940	2.3392	2.2808	2.2364	0	0	0	0	0	0	0	0	0
RNAP_941	1.65242	1.72706	1.61909	0	0	0	0	0	0	0	0	0
RNAP_942	2.3944	2.4228	2.336	0	0	0	0	0	0	0.116667	0	0.0583333
RNAP_943	1.9932	1.94577	1.8532	1.13956	1.29217	1.21587	1.23652	1.19565	1.21609	1.18696	1.58783	1.38739
RNAP_944	0.510417	0.6252	0.4956	1.67956	1.64217	1.66087	1.37	1.26913	1.31957	1.36913	1.49783	1.43348
RNAP_945	0	0	0	1.75565	1.71217	1.73391	0.390952	0.582273	0.486613	1.21217	1.44261	1.32739
RNAP_946	0	0	0	1.56565	1.63391	1.59978	0.838261	0.81125	0.824755	1.1324	1.31304	1.22272
RNAP_947	0	0	0	0	0	0	0	0	0	0.176667	0.16	0.168333
RNAP_948	0.812	0.626667	0.72	0.737273	0.803333	0.770303	0.976842	0.890556	0.933699	1.80087	1.97174	1.8863
RNAP_949	1.2304	1.252	1.14962	1.5213	1.43435	1.47783	2.0287	1.94739	1.98804	2.78522	3.03348	2.90935
RNAP_950	1.98316	1.96854	1.88927	1.48849	1.42415	1.45632	0.896346	0.890755	0.89355	1.35283	1.47472	1.41377
RNAP_951	2.1404	2.0444	1.9944	1.54348	1.51652	1.53	0.38	0.3555	0.36775	2.13739	2.32739	2.23239
RNAP_952	1.4412	1.3704	1.3524	1.23217	1.21957	1.22587	0.603333	0.662222	0.632778	1.50783	1.6387	1.57326
RNAP_953	4.4308	4.3292	4.2092	1.57783	1.56957	1.5737	3.09783	3.03696	3.06739	2.96	3.41174	3.18587
RNAP_954	4.5644	4.49808	4.33926	2.2013	2.11913	2.16022	3.04625	3.03458	3.04042	3.10217	3.34174	3.22196
RNAP_955	3.13565	3.07	2.96391	1.18952	1.11143	1.15048	1.87905	1.96136	1.92021	1.55524	1.76333	1.65929
RNAP_956	2.31778	2.2372	2.2304	2.30739	2.26217	2.28478	2.02818	1.92391	1.97605	1.68696	1.85044	1.7687
RNAP_957	1.71653	1.77064	1.66245	2.29979	2.13917	2.21948	1.57489	1.62957	1.60223	1.38833	1.47979	1.43406
RNAP_958	0.697778	0.7964	0.75	1.11261	1.10217	1.10739	0.87	0.887391	0.878696	1.54	1.73087	1.63543
RNAP_959	2.1036	2.1396	2.086	1.72625	1.62667	1.67646	1.88435	1.6475	1.76592	1.19522	1.31652	1.25587
RNAP_960	3.0904	2.9576	2.9376	1.46043	1.4013	1.43087	1.94304	1.92261	1.93283	1.28652	1.37	1.32826
RNAP_961	2.97913	3.0113	2.95609	0.18	0.2975	0.23875	0.23	0.45	0.34	0.255	0.434286	0.344643
RNAP_962	2.77087	2.68583	2.63435	0.554444	0.552143	0.553294	0.3425	0.481429	0.411964	0.455714	0.4725	0.464107
RNAP_963	1.4844	1.53346	1.4828	0.1	0	0.05	0	0.025	0.0125	0.07	0.186667	0.128333
RNAP_964	0.8328	0.8844	0.7704	1.08696	1.19478	1.14087	1.02913	1.1787	1.10391	1.02783	1.35435	1.19109
RNAP_965	0	0	0	0.275	0.295833	0.285417	0.18	0.263333	0.221667	0.225	0.098	0.1615
RNAP_966	0	0.07	0.06	2.10739	1.97039	2.03889	2.06478	2.0013	2.03304	0.26	0.216667	0.238333
RNAP_967	2.8832	2.7908	2.7584	0.446667	0.534706	0.490686	0.188571	0.114	0.151286	0.186667	0.124286	0.155476
RNAP_968	3.33083	3.30306	3.23143	0.1	0	0.05	0	0	0	0	0	0
RNAP_969	2.882	2.9024	2.76731	0	0	0	0	0	0	0	0	0
RNAP_970	2.952	2.8636	2.8872	0	0	0	0	0	0	0	0	0
RNAP_971	1.3572	1.402	1.3812	0.365556	0.324	0.344778	0.2025	0.0825	0.1425	0.495	0.31625	0.405625
RNAP_972	0.9825	0.968064	0.96129	2.16276	2.07241	2.11759	1.52464	1.53448	1.52956	1.53241	1.62966	1.58103
RNAP_973	1.0388	1.03192	0.934	2.23826	2.05522	2.14674	1.66478	1.52565	1.59522	1.46826	1.55087	1.50957
RNAP_974	0.4976	0.497391	0.381923	1.40522	1.35792	1.38157	1.31174	1.39609	1.35391	1.50652	1.73652	1.62152
RNAP_975	0.352143	0.347368	0.267895	1.30217	1.26087	1.28152	0.948696	0.888696	0.918696	1.44783	1.40261	1.42522
RNAP_976	0	0.05	0.09	0.476562	0.516111	0.496337	0.213077	0.322083	0.26758	0.487742	0.509697	0.498719
RNAP_977	0.9984	0.9284	0.9116	1.48708	1.45304	1.47006	0.807391	0.805217	0.806304	0.826522	0.927826	0.877174
RNAP_978	0.32	0.383125	0.323571	1.98739	1.77478	1.88109	0.441905	0.34125	0.391577	0.855833	0.886087	0.87096
RNAP_979	2.22	0.861538	0.76625	1.27863	1.23231	1.25547	0.59549	0.694318	0.644904	0.849131	0.875217	0.862174
RNAP_980	0	0	0	1.33435	1.40609	1.37022	0.4035	0.431905	0.417702	0.849131	1.02826	0.938696
RNAP_981	0.44	0.302	0.131667	0.661739	0.622174	0.641957	0.52625	0.364762	0.445506	0.831739	0.786087	0.808913
RNAP_982	0	0	0	1.01478	0.818261	0.916522	0.219333	0.263529	0.241431	0.351364	0.487895	0.419629
RNAP_983	0.140625	0.33	0.186	3.45391	3.22261	3.33826	3.44217	3.34696	3.39457	0.312	0.302143	0.307071
RNAP_984	0.4288	0.377895	0.3628	2.3025	2.15783	2.23016	2.98727	2.82174	2.90451	0.332143	0.27579	0.303966
RNAP_985	2.41783	2.41739	2.27696	0.817826	0.894348	0.856087	1.98708	1.89435	1.94072	1.78652	1.97417	1.88034
RNAP_986	3.34378	3.32239	3.13933	1.272	1.13465	1.20333	1.90326	1.74279	1.82302	2.20977	2.44977	2.32977
RNAP_987	0.242727	0.321667	0.168571	0.732609	0.674783	0.703696	0.775217	0.47913	0.627174	0.795217	0.847826	0.821522
RNAP_988	0.296667	0.315	0.286667	1.0187	1.01348	1.01609	0.944783	0.784583	0.864683	0.938696	1.10565	1.02217
RNAP_989	0.642917	0.6332	0.578846	1.35696	1.34609	1.35152	1.2713	1.36696	1.31913	0.740435	1.02435	0.882391
RNAP_990	0.8776	0.8452	0.768	0.727391	0.703182	0.715287	1.05304	0.876087	0.964565	0.33	0.373333	0.351667
RNAP_991	1.5348	1.51	1.438	1.08261	1.08217	1.08239	1.09136	1.00667	1.04902	0.823478	0.9372	0.880339
RNAP_992	3.28091	3.35136	3.2519	1.50619	1.48333	1.49476	1.42571	1.42524	1.42548	1.645	1.65762	1.65131
RNAP_993	3.8613	3.6987	3.65391	2.55958	2.37458	2.46708	2.77348	2.69217	2.73283	2.58696	2.89783	2.74239
RNAP_994	2.0664	2.0332	1.86692	3.25583	3.08826	3.17205	2.35409	2.32261	2.33835	0.555833	0.698261	0.627047
RNAP_995	3.08209	2.9586	2.9307	3.10195	2.97268	3.03732	1.94925	1.84878	1.89901	1.73366	1.8439	1.78878
RNAP_996	1.28731	1.3092	1.2312	1.98391	2.00956	1.99674	1.43682	1.39044	1.41363	1.37217	1.69391	1.53304
RNAP_997	0.481053	0.433044	0.578	0.506222	0.484186	0.495204	0.2125	0.326429	0.269464	0.323889	0.229583	0.276736
RNAP_998	0.9772	0.9448	0.9108	1.55833	1.53043	1.54438	1.04208	0.951905	0.996994	1.1181	1.31609	1.21709
RNAP_999	2.0092	2.0292	1.85615	2.925	3.0187	2.97185	2.63913	2.40348	2.5213	2.40261	2.76565	2.58413
RNAP_1000	1.40676	1.4727	1.34108	2.17429	2.00371	2.089	1.89278	1.95429	1.92353	1.64314	1.898	1.77057
RNAP_1001	0	0.19	0.02	0.35375	0.394375	0.374063	0.28	0.324	0.302	0.375	0.349048	0.362024
RNAP_1002	0	0	0	0.219091	0.26	0.239545	0.146	0.255556	0.200778	0.334	0.43625	0.385125
RNAP_1003	0	0	0	0	0	0	0.323333	0.21375	0.268542	0.115	0	0.0575
RNAP_1004	0	0	0	0	0	0	0	0	0	0	0	0
RNAP_1005	0.1	0.11	0.21	0	0.0925	0.04625	0.12125	0.04	0.080625	0.21375	0.21	0.211875
RNAP_1006	0.8704	0.922083	0.804615	0.992174	0.895	0.943587	1.53652	1.36522	1.45087	1.16913	1.17167	1.1704
RNAP_1007	0.191111	0.162	0.09	0.935652	0.869565	0.902609	0.366111	0.289	0.327555	0.676087	0.695652	0.68587
RNAP_1008	0.074	0.0233333	0.03	0.67087	0.582273	0.626571	0.294118	0.262857	0.278487	0.540909	0.585	0.562955
RNAP_1009	0	0	0	0.0766667	0.0966667	0.0866667	0.462727	0.424	0.443364	0.11	0.201429	0.155714
RNAP_1010	1.218	1.2432	1.11231	1.22957	1.09652	1.16304	0.967391	0.974348	0.97087	0.8	0.21	0.505
RNAP_1011	1.9864	1.99	1.878	1.17826	1.20217	1.19022	0.9575	0.815217	0.886359	0.857826	0.919565	0.888696
RNAP_1012	1.8148	1.864	1.7524	1.88826	1.75913	1.8237	1.79636	1.74458	1.77047	1.95042	2.11652	2.03347
RNAP_1013	2.80315	2.84698	2.74528	2.70078	2.58098	2.64088	2.7826	2.80157	2.79208	2.55333	2.80569	2.67951
RNAP_1014	0.475	0.4828	0.4584	0.11	0.065	0.0875	0.357333	0.4375	0.397417	0	0	0
RNAP_1015	1.3236	1.3412	1.2636	0.144445	0.302857	0.223651	0.618696	0.768333	0.693515	0.196	0.278182	0.237091
RNAP_1016	2.1648	2.0868	1.966	1.22348	1.1387	1.18109	1.62565	1.46739	1.54652	1.47174	1.61435	1.54304
RNAP_1017	0.8468	0.8732	0.7852	1.14375	0.995652	1.0697	0.64913	0.555652	0.602391	0.599565	0.533182	0.566373
RNAP_1018	1.5528	1.5804	1.45731	1.43652	1.36826	1.40239	1.57565	1.40478	1.49022	1.53478	1.65522	1.595
RNAP_1019	1.2016	1.2352	1.1636	1.0287	1.09478	1.06174	1.0005	1.00545	1.00298	1.13111	1.45091	1.29101
RNAP_1020	0.86	0.8516	0.7728	1.02696	0.998261	1.01261	0.581	0.682727	0.631864	0.371818	0.615294	0.493556
RNAP_1021	1.9648	1.97615	1.8896	1.35217	1.37917	1.36567	1.89545	1.74826	1.82186	0.567391	0.79875	0.683071
RNAP_1022	1.7156	1.62519	1.6352	0.758696	0.714348	0.736522	1.25739	1.03583	1.14661	0.739565	0.77087	0.755217
RNAP_1023	3.1308	3.0404	2.97556	1.98304	1.74478	1.86391	2.29261	2.26435	2.27848	1.39542	1.46304	1.42923
RNAP_1024	2.4364	2.4516	2.3656	1.92913	1.8913	1.91022	1.92682	1.82565	1.87624	1.91667	1.99652	1.95659
RNAP_1025	0	0	0	0	0	0	0	0	0	0	0	0
RNAP_1026	0	0	0	0	0	0	0	0	0	0	0	0
RNAP_1027	0	0	0	0.399615	0.406552	0.403084	0.313333	0.208889	0.261111	0.19625	0.115	0.155625
RNAP_1028	1.3456	1.3152	1.19654	0.543333	0.700454	0.621894	0.82087	0.947826	0.884348	0.880435	1.06565	0.973043
RNAP_1029	0.983261	0.883696	0.876	0.635581	0.675581	0.655581	1.04238	1.01386	1.02812	1.01163	1.23651	1.12407
RNAP_1030	0	0	0	0	0	0	0	0	0	0	0	0
RNAP_1031	0	0	0	0.21	0.36	0.285	0.275	0.16	0.2175	0.246667	0.405	0.325833
RNAP_1032	1.79039	1.7541	1.71692	2.25173	2.09707	2.1744	2.4368	2.33893	2.38787	1.75453	1.7952	1.77487
RNAP_1033	0	0	0	0	0	0	0	0	0	0	0	0
RNAP_1034	0	0.02	0.035	0.568667	0.435789	0.502228	0.212857	0.26	0.236429	0.349091	0.345556	0.347323
RNAP_1035	0.514286	0.394286	0.438	1.24304	1.3087	1.27587	0.748333	0.821739	0.785036	0.85913	1.05652	0.957826
RNAP_1036	0.8328	0.7825	0.7472	1.51435	1.47261	1.49348	0.916956	0.959565	0.938261	1.14522	1.25609	1.20065
RNAP_1037	1.54885	1.6184	1.4837	0.344444	0.33625	0.340347	0.981739	0.770833	0.876286	0.787391	0.756522	0.771957
RNAP_1038	0.9912	1.0712	0.9692	0.206667	0.0825	0.144583	0.585714	0.493889	0.539802	0.510833	0.595455	0.553144
RNAP_1039	0	0.233333	0	0.103333	0.235	0.169167	0.03	0.155	0.0925	0.629167	0.749167	0.689167
RNAP_1040	0	0	0	0.16	0.165	0.1625	0	0.07	0.035	0.32625	0.418	0.372125
RNAP_1041	3.0432	2.9976	2.91808	0.738636	0.613913	0.676275	1.59783	1.51609	1.55696	0.773043	0.861304	0.817174
RNAP_1042	3.0828	3.098	2.9464	1.66217	1.54609	1.60413	3.10956	3.00522	3.05739	2.82391	3.05348	2.9387
RNAP_1043	0	0	0	0.275	0.353	0.314	0.408571	0.33	0.369286	0.375	0.59875	0.486875
RNAP_1044	0.1675	0.24	0.3325	0.173333	0.25	0.211667	0.286	0.195385	0.240692	0.055	0.32	0.1875
RNAP_1045	1.044	1.028	0.9852	0.15	0.255555	0.202778	0.512917	0.663478	0.588198	0.864783	1.02522	0.945
RNAP_1046	0.636818	0.636	0.5568	0.14	0.074	0.107	0.464286	0.435294	0.44979	0.552857	0.655	0.603929
RNAP_1047	0	0.035	0	0.154286	0.066	0.110143	0.235714	0.232	0.233857	0.578947	0.565	0.571974
RNAP_1048	0.513333	0.738333	0.399167	1.36091	1.07739	1.21915	0.737727	0.683684	0.710706	0.822174	0.688261	0.755217
RNAP_1049	0.817917	0.7564	0.686539	1.64913	1.60217	1.62565	1.24391	0.984348	1.11413	1.09	1.19087	1.14044
RNAP_1050	1.36519	1.3512	1.216	0.785217	0.75625	0.770734	1.09455	1.21565	1.1551	1.24083	1.40625	1.32354
RNAP_1051	0	0	0	0.14625	0.125556	0.135903	0.167143	0.042	0.104571	0.497143	0.530869	0.514006
RNAP_1052	0	0	0	0	0	0	0	0	0	0	0.15	0.075
RNAP_1053	0	0.36	0.46	0.276667	0.403846	0.340256	0.20125	0.102222	0.151736	0.397	0.438	0.4175
RNAP_1054	0.11	0.08	0.095	0.02	0.0833333	0.0516667	0.08	0.06	0.07	0.414667	0.398421	0.406544
RNAP_1055	0.9364	1.0488	0.9304	0.666667	0.533913	0.60029	0.850435	0.711304	0.78087	0.6212	0.753913	0.687557
RNAP_1056	0.8824	0.8132	0.8192	1.16696	1.32652	1.24674	1.44762	1.4975	1.47256	1.18542	1.36292	1.27417
RNAP_1057	0.772	0.661154	0.6644	0.814783	0.709583	0.762183	0.68	0.584348	0.632174	0.549	0.497368	0.523184
RNAP_1058	0	0	0	0.71	0.628696	0.669348	0.32	0.381429	0.350714	0.75913	0.757391	0.758261
RNAP_1059	0.251429	0.305556	0.309	1.20739	1.10217	1.15478	1.00136	0.952609	0.976986	0.92087	0.934348	0.927609
RNAP_1060	0.321818	0.301	0.214546	1.3387	1.16783	1.25326	0.65	0.728261	0.68913	0.723913	0.652609	0.688261
RNAP_1061	0	0	0.21	1.23486	1.19944	1.21715	0.233043	0.417059	0.325051	0.33	0.530882	0.430441
RNAP_1062	0	0	0	0.393333	0.398	0.395667	0	0	0	0.108333	0.045	0.0766667
RNAP_1063	0.2675	0.138571	0.1425	1.92739	1.87739	1.90239	0.662609	1.03043	0.846522	1.04	1.34739	1.1937
RNAP_1064	0	0.25	0	0.355556	0.512857	0.434206	0.173333	0.2	0.186667	0.7	0.5025	0.60125
RNAP_1065	0	0	0	0.972174	0.883478	0.927826	0.44381	0.495217	0.469513	1.16077	1.23	1.19538
RNAP_1066	1.0188	0.962	0.912	1.23826	1.25261	1.24544	1.08826	0.969565	1.02891	1.45875	1.54261	1.50068
RNAP_1067	0.7	0.695789	0.518636	0.47875	0.567647	0.523199	0.513571	0.635	0.574286	0.611905	0.759524	0.685714
RNAP_1068	1.21308	1.2732	1.2268	0	0	0	0	0	0	0.690833	0.543182	0.617008
RNAP_1069	1.2192	1.16538	1.1336	0	0	0	0	0	0	0	0	0
RNAP_1070	1.482	1.39461	1.3336	0	0	0	0.456	0.532857	0.494429	0	0	0
RNAP_1071	2.9085	2.89308	2.85154	1.50054	1.4146	1.45757	2.09861	2.07105	2.08483	0.813784	0.861081	0.837432
RNAP_1072	2.0556	2.0116	1.9188	0	0	0	0.988261	0.880417	0.934339	0.215	0	0.1075
RNAP_1073	2.3612	2.3972	2.3224	0.26	0.12125	0.190625	0.57	0.576087	0.573044	0.400455	0.5	0.450227
RNAP_1074	0.3875	0.744	0.36625	0.185	0.354286	0.269643	0.44	0.503333	0.471667	0.965	0.235	0.6
RNAP_1075	0.115	0.07	0.145	0.32	0.052	0.186	0.270625	0.35	0.310312	0.238889	0.144167	0.191528
RNAP_1076	0	0	0	0.06	0	0.03	0	0	0	0	0	0
RNAP_1077	0	0	0	0	0	0	0	0	0	0.24	0.06	0.15
RNAP_1078	0	0	0	0.01	0.065	0.0375	0.01	0.07	0.04	1.17454	1.18818	1.18136
RNAP_1079	0.760526	0.755405	0.626216	0.441333	0.404074	0.422704	2.11686	2.11029	2.11357	2.804	3.032	2.918
RNAP_1080	0.667778	0.70963	0.590714	0.055	0.025	0.04	0.0371429	0.253333	0.145238	0.38625	0.515652	0.450951
RNAP_1081	0.0775	0.112857	0.198	0	0	0	0	0	0	0.23	0.473333	0.351667
RNAP_1082	0	0	0	0	0	0	0	0.05	0.025	0.13	0	0.065
RNAP_1083	3.482	3.4916	3.352	1.50261	1.48043	1.49152	2.56958	2.51609	2.54284	2.06826	2.29739	2.18283
RNAP_1084	3.55231	3.5668	3.5404	0.745833	0.69913	0.722482	2.42261	2.07417	2.24839	1.83174	1.99739	1.91457
RNAP_1085	0.975385	1.0708	0.928	1.04304	0.948696	0.99587	0.64875	0.841304	0.745027	0.466956	0.595	0.530978
RNAP_1086	0.262	0.228182	0.245	0.065	0	0.0325	0.185	0.32	0.2525	0	0	0
RNAP_1087	2.7128	2.6776	2.6476	1.24826	1.27913	1.2637	2.00364	2.06217	2.0329	1.13542	1.23565	1.18553
RNAP_1088	1.1836	1.18423	1.07037	1.11478	1.15783	1.1363	1.16857	1.30261	1.23559	1.00261	1.37826	1.19043
RNAP_1089	3.01385	2.98231	2.86769	1.45391	1.51174	1.48283	1.75917	1.87348	1.81632	1.65042	1.81087	1.73064
RNAP_1090	1.7976	1.7856	1.68269	1.38304	1.3125	1.34777	1.47913	1.50609	1.49261	1.08625	1.27435	1.1803
RNAP_1091	3.14261	3.11565	2.94739	1.1419	1.01524	1.07857	1.74762	1.85913	1.80337	1.95905	2.01318	1.98612
RNAP_1092	0.220769	0.26	0.21	0.4385	0.564348	0.501424	0.766522	0.847391	0.806956	0.73	0.943913	0.836956
RNAP_1093	0.406571	0.364872	0.370526	0.5755	0.52913	0.552315	0.365476	0.345676	0.355576	1.36818	1.45809	1.41313
RNAP_1094	0	0	0.08	0.072	0.13	0.101	0.278	0.301333	0.289667	0.238	0.111429	0.174714
RNAP_1095	0.143684	0.184444	0.205714	0.270313	0.242812	0.256563	0.0914286	0.15875	0.125089	0.19	0.227931	0.208965
RNAP_1096	0.408	0.55913	0.419565	0	0.32	0.16	0.3985	0.3905	0.3945	0.77	0.734	0.752
RNAP_1097	0	0	0	0	0.3	0.15	0.134286	0.09	0.112143	0	0	0
RNAP_1098	0	0	0	0.03	0.0766667	0.0533333	0	0	0	0	0	0
RNAP_1099	1.67158	1.63895	1.58919	3.17829	2.94111	3.0597	2.775	2.78714	2.78107	2.565	2.724	2.6445
RNAP_1100	1.3144	1.37962	1.178	2.25522	2.28522	2.27022	2.0125	1.98043	1.99647	1.75261	1.96913	1.86087
RNAP_1101	1.7508	1.71538	1.70192	1.42087	1.40625	1.41356	2.24783	2.07696	2.16239	1.46148	1.59769	1.52959
RNAP_1102	0.12	0.03	0.055	0.13	0.3	0.215	0.234375	0.302857	0.268616	0.245	0.362	0.3035
RNAP_1103	0	0	0	0.13	0.2125	0.17125	0.055	0.12	0.0875	0.45	0.05	0.25
RNAP_1104	0	0	0	0	0	0	0	0	0	0	0	0
RNAP_1105	0	0	0.16	0.42375	0.34375	0.38375	0.405833	0.251538	0.328686	0.065	0.0825	0.07375
RNAP_1106	0.9128	0.905385	0.914615	0.285	0.22	0.2525	1.03318	1.0213	1.02724	1.33391	1.63304	1.48348
RNAP_1107	1.868	1.7036	1.7328	2.21739	2.2684	2.2429	2.24636	2.29913	2.27275	1.82174	2.18217	2.00196
RNAP_1108	0	0.29	0.163333	0.181429	0.386923	0.284176	0.251	0.116667	0.183833	0.4895	0.532174	0.510837
RNAP_1109	0.250625	0.339412	0.227	0.215	0.295385	0.255192	0.32	0.201429	0.260714	1.16929	1.20481	1.18705
RNAP_1110	0.7116	0.7528	0.6192	0.27	0.33625	0.303125	0.345	0.4715	0.40825	0.308571	0.332143	0.320357
RNAP_1111	0.34	0.293158	0.2628	0.580526	0.610833	0.59568	1.034	0.9316	0.9828	0.703913	0.918333	0.811123
RNAP_1112	0	0	0	0	0	0	0	0	0	0	0.015	0.0075
RNAP_1113	0	0	0.07	0.353125	0.299333	0.326229	0.196	0.298	0.247	0.266667	0.205	0.235833
RNAP_1114	0.13	0.106667	0.06	0.681944	0.650571	0.666258	0.236667	0.172941	0.204804	0.17125	0.183333	0.177292
RNAP_1115	0	0.4	0.28	1.59667	1.55636	1.57652	0.224286	0.27	0.247143	0.559032	0.630313	0.594672
RNAP_1116	0	0	0.02	0.270909	0.228333	0.249621	0.211429	0.33	0.270714	0.178571	0.0766667	0.127619
RNAP_1117	0	0	0	0.34	0.2225	0.28125	0.21	0.188333	0.199167	0.191667	0.2175	0.204583
RNAP_1118	0.439231	0.484	0.4664	0.748261	0.752083	0.750172	1.88739	1.72174	1.80456	1.44478	1.39458	1.41968
RNAP_1119	0	0	0.02	0	0	0	0	0	0	0.12625	0.02	0.073125
RNAP_1120	0.47375	0.4576	0.420769	1.45	1.35125	1.40063	1.06913	0.835652	0.952391	1.17391	1.19956	1.18674
RNAP_1121	0.575	0.4725	0.52	1.29304	1.16783	1.23043	0.851364	0.7525	0.801932	0.823044	0.973478	0.898261
RNAP_1122	0	0.07	0	0.666667	0.696087	0.681377	0.416667	0.575238	0.495952	0.357222	0.752381	0.554802
RNAP_1123	0	0.01	0	0.428965	0.390667	0.409816	0.135	0.253333	0.194167	0.406522	0.396429	0.401475
RNAP_1124	0	0	1.44	0.1225	0.01	0.06625	0.02	0.07	0.045	0.07	0	0.035
RNAP_1125	2.844	2.7716	2.62154	1.69696	1.58917	1.64306	2.10833	2.2187	2.16351	1.54875	1.67	1.60938
RNAP_1126	1.1708	1.10778	1.0924	2.1613	2.08217	2.12174	1.90348	1.74435	1.82391	2.34696	2.50956	2.42826
RNAP_1127	0.438696	0.416667	0.3832	1.24	1.26435	1.25217	0.950435	1.03609	0.993261	1.2113	1.32826	1.26978
RNAP_1128	0.2	0.25	0.148125	0.451818	0.466	0.458909	0.48	0.54375	0.511875	0.393333	0.412667	0.403
RNAP_1129	0.221176	0.330588	0.231111	0.58625	0.53	0.558125	0.882609	0.986087	0.934348	0.581739	0.515455	0.548597
RNAP_1130	1.0744	1.06846	1.07462	2.02043	1.93609	1.97826	1.19391	1.24391	1.21891	1.72087	1.86435	1.79261
RNAP_1131	1.33825	1.35095	1.27469	2.5529	2.39361	2.47325	2.32161	2.15918	2.2404	2.32	2.49	2.405
RNAP_1132	0.614583	0.8036	0.6232	0.444091	0.507368	0.47573	0.6665	0.6845	0.6755	1.27913	1.40478	1.34196
RNAP_1133	0.6	0.71	0.18	0.06	0.783333	0.421667	0.38	0.408333	0.394167	1.21261	1.20261	1.20761
RNAP_1134	0.7528	0.7216	0.6236	0.673044	0.640435	0.656739	0.354783	0.448182	0.401482	0.598261	0.479565	0.538913
RNAP_1135	0.426957	0.472222	0.440417	0.42087	0.476364	0.448617	0.322308	0.226875	0.274591	0.297647	0.323333	0.31049
RNAP_1136	0	0	0	0.237273	0.339231	0.288252	0	0.0466667	0.0233333	0.07875	0.300769	0.18976
RNAP_1137	0.504167	0.393529	0.346875	0.982174	0.873478	0.927826	0.592778	0.5345	0.563639	0.752609	0.744348	0.748478
RNAP_1138	0.5424	0.49125	0.3872	1.15348	1.02333	1.08841	0.638696	0.511739	0.575217	0.894783	0.913044	0.903913
RNAP_1139	1.3992	1.4288	1.3396	3.52956	3.22917	3.37937	1.70739	1.74783	1.72761	0.550455	0.629	0.589727
RNAP_1140	1.3584	1.3388	1.3272	2.74522	2.66783	2.70652	0.748636	0.706087	0.727362	0.12	0	0.06
RNAP_1141	2.2704	2.2404	2.14885	0.636667	0.57	0.603333	0.843478	0.796087	0.819783	0.166	0	0.083
RNAP_1142	2.5692	2.3976	2.3852	0.613529	0.595909	0.604719	1.11143	1.06792	1.08967	0.695217	0.7775	0.736359
RNAP_1143	1.2668	1.33808	1.2476	0.446364	0.343636	0.395	0.359333	0.498696	0.429015	0.31875	0.225714	0.272232
RNAP_1144	2.1232	2.0632	1.9728	1.19417	1.1613	1.17774	1.66913	1.48783	1.57848	1.3187	1.41609	1.36739
RNAP_1145	0.7404	0.752	0.658462	0.372	0.287333	0.329667	0.312727	0.357	0.334864	0.0955556	0.358889	0.227222
RNAP_1146	0.6976	0.7304	0.6484	0.437619	0.41	0.42381	0.514348	0.612174	0.563261	0.433478	0.47625	0.454864
RNAP_1147	0.57	0.6324	0.463333	0.748333	0.743478	0.745906	0.819565	0.866538	0.843052	0.408333	0.506957	0.457645
RNAP_1148	1.0736	1.0808	1.0328	1.7387	1.53	1.63435	1.11864	1.08783	1.10323	1.85304	1.86304	1.85804
RNAP_1149	0.6232	0.606667	0.641739	2.34609	2.38696	2.36652	1.66619	1.6784	1.6723	2.49957	2.83783	2.6687
RNAP_1150	1.1096	1.03115	1.0508	0	0	0	0.617273	0.694167	0.65572	0	0	0
RNAP_1151	1.1036	1.1476	1.042	0.533182	0.5444	0.538791	0.47	0.704545	0.587273	0.726522	0.818333	0.772428
RNAP_1152	0.536875	0.527059	0.4	0.910909	0.863913	0.887411	0.882273	0.982778	0.932525	0.931667	1.16565	1.04866
RNAP_1153	0	0	0	0.185	0.223333	0.204167	0	0	0	0	0	0
RNAP_1154	1.1216	1.1696	1.1092	1.73043	1.6487	1.68956	1.34565	1.37609	1.36087	1.73304	1.7813	1.75717
RNAP_1155	1.364	1.3136	1.2364	1.43565	1.14478	1.29022	0.961304	1.05522	1.00826	1.58304	1.53625	1.55965
RNAP_1156	0	0.03	0.15	2.13696	1.88174	2.00935	1.51864	1.31783	1.41823	1.11542	1.10044	1.10793
RNAP_1157	0.02	0.07	0	1.8869	1.75552	1.82121	1.20138	1.31897	1.26017	0.835714	0.997931	0.916823
RNAP_1158	0.065	0.126667	0.1925	0.296111	0.354706	0.325408	0.226667	0.195714	0.211191	0.3	0.108333	0.204167
RNAP_1159	0.752963	0.7748	0.606	0.641818	0.690435	0.666126	0.39	0.467826	0.428913	0.442273	0.707391	0.574832
RNAP_1160	1.94977	1.87651	1.82558	0.384242	0.36	0.372121	1.24366	1.03146	1.13756	1.23634	1.37244	1.30439
RNAP_1161	1.95	1.92231	1.7784	0.867826	0.79	0.828913	1.50217	1.33522	1.4187	1.62304	1.61769	1.62037
RNAP_1162	0.816667	0.822353	0.757059	0.918529	0.963333	0.940931	1.04485	0.920968	0.982908	0.946364	0.998485	0.972424
RNAP_1163	0	0	0	0	0	0	0	0	0	0	0	0
RNAP_1164	0.378605	0.386818	0.310238	1.1537	1.11044	1.13207	1.48289	1.28333	1.38311	0.881333	1.02067	0.951
RNAP_1165	0	0	0	0	0	0	0	0	0	0.168889	0.122857	0.145873
RNAP_1166	0	0	0	0	0	0	0	0	0	0.1	0.263333	0.181667
RNAP_1167	0	0	0	0	0.1075	0.05375	0	0	0	0	0	0
RNAP_1168	1.69629	1.62029	1.61086	3.00545	2.76818	2.88682	2.30656	2.07515	2.19086	1.34971	1.58061	1.46516
RNAP_1169	0	0	0.04	0.233	0.238182	0.235591	0	0	0	0.17	0.364286	0.267143
RNAP_1170	0	0	0	0	0	0	0	0	0	0.408696	0.55913	0.483913
RNAP_1171	0	0	0	0	0.203333	0.101667	0	0	0	0.1375	0.08	0.10875
RNAP_1172	0.551765	0.57	0.627778	1.03914	0.972286	1.00571	1.14857	1.10107	1.12482	1.13714	1.16743	1.15229
RNAP_1173	2.05242	2.05303	1.96206	1.97516	2.03313	2.00414	2.66625	2.56161	2.61393	1.62161	1.92258	1.7721
RNAP_1174	1.3025	1.31645	1.20581	0.416154	0.405714	0.410934	0.598276	0.477	0.537638	0.423448	0.500741	0.462095
RNAP_1175	0.957674	1.0107	0.93	1.61439	1.55	1.5822	1.61707	1.63561	1.62634	1.09024	1.27122	1.18073
RNAP_1176	0.23	0.213333	0.134444	0.983043	0.941739	0.962391	0.507273	0.528636	0.517954	0.784783	0.904348	0.844565
RNAP_1177	0.1625	0.07625	0.132857	0.6084	0.6092	0.6088	1.022	1.0904	1.0562	0.848846	1.0776	0.963223
RNAP_1178	0.035	0.13	0.192	0.754348	0.8044	0.779374	0.467895	0.435238	0.451566	0.46	0.25	0.355
RNAP_1179	0.9476	0.9644	0.8644	0.9408	0.99913	0.969965	1.5387	1.35304	1.44587	1.01083	1.17043	1.09063
RNAP_1180	0.513913	0.526316	0.47	0.56	0.371765	0.465882	0.511364	0.44125	0.476307	1.80773	2.1819	1.99482
RNAP_1181	3.76571	3.73312	3.62453	1.33016	1.20694	1.26855	2.12393	2.08194	2.10293	2.24705	2.40131	2.32418
RNAP_1182	4.3327	4.23919	4.12513	2.04333	1.98257	2.01295	2.80647	2.84686	2.82666	2.86686	3.17543	3.02114
RNAP_1183	2.3124	2.3272	2.1856	0.38	0.312308	0.346154	0.408889	0.43	0.419444	0.88	0.793182	0.836591
RNAP_1184	0	0	0	0	0	0	0.03	0.07	0.05	0.331579	0.450476	0.391028
RNAP_1185	0.286	0.251429	0.305	0.06	0.111111	0.0855555	0.235455	0.284783	0.260119	0.318	0.380833	0.349417
RNAP_1186	1.5584	1.45	1.46308	1.93522	1.71913	1.82717	1.10478	1.28875	1.19677	1.41391	1.44792	1.43091
RNAP_1187	1.92978	1.95867	1.79933	2.19861	2.06	2.1293	2.06535	2.15837	2.11186	1.97651	2.0893	2.03291
RNAP_1188	3.0208	3.0736	2.8828	1.50652	1.40739	1.45696	2.63333	2.60348	2.61841	0.976087	1.04783	1.01196
RNAP_1189	3.776	3.646	3.6316	2.51913	2.18913	2.35413	3.07652	3.06348	3.07	2.64522	2.88304	2.76413
RNAP_1190	2.8436	2.75115	2.65269	1.47	1.41956	1.44478	2.275	2.03217	2.15359	2.37783	2.86	2.61891
RNAP_1191	0.963429	0.929429	0.855946	0.355714	0.353226	0.35447	0.332	0.268214	0.300107	0.311905	0.248462	0.280183
RNAP_1192	1.88625	2.00261	1.83565	0.5575	0.529	0.54325	1.60682	1.69652	1.65167	0.515909	0.483182	0.499545
RNAP_1193	0.664348	0.753636	0.666087	0.16	0.13	0.145	0.5275	0.572778	0.550139	0.673636	0.706087	0.689862
RNAP_1194	0	0	0	0	0	0	0	0	0	0	0	0
RNAP_1195	0	0	0	0	0	0	0	0	0	0	0	0
RNAP_1196	0.7036	0.7972	0.746923	0.897391	0.836522	0.866957	1.01087	1.04652	1.0287	1.09826	1.09391	1.09609
RNAP_1197	0.89	0.9656	0.9252	0.70087	0.735652	0.718261	0.7975	1.0187	0.908098	1.4413	1.5213	1.4813
RNAP_1198	1.49111	1.40077	1.2608	1.54522	1.59174	1.56848	2.14	2.27391	2.20696	2.23833	2.60417	2.42125
RNAP_1199	2.32613	2.3129	2.25839	1.68552	1.50345	1.59448	2.19963	2.21621	2.20792	1.40724	1.44172	1.42448
RNAP_1200	0.5628	0.510435	0.461739	0	0	0	0.015	0.36	0.1875	0	0	0
RNAP_1201	0.375882	0.495385	0.40875	0.588636	0.481304	0.53497	1.35609	1.32	1.33804	1.24739	1.39087	1.31913
RNAP_1202	0	0	0	0	0	0	0.16	0.085	0.1225	0.29	0.192222	0.241111
RNAP_1203	0	0	1.3	0	0	0	0	0	0	0	0.16	0.08
RNAP_1204	0	0	0	0	0	0	0	0.54	0.27	0	0	0
RNAP_1205	0	0	0	0	0	0	0.1	0.164	0.132	0.133333	0.3	0.216667
RNAP_1206	0	0	0	0	0	0	0.0725	0.09	0.08125	0.126667	0.19	0.158333
RNAP_1207	0	0	0	0	0	0	0	0	0	0	0	0
RNAP_1208	0	0	0	0	0.86	0.43	0	0.73	0.365	0.07	0.28	0.175
RNAP_1209	0.09	0.124	0.131429	0.295556	0.323333	0.309444	0.157778	0.176	0.166889	0.225556	0.183333	0.204444
RNAP_1210	0.07	0.045	0.203333	1.35261	1.18913	1.27087	0.911304	0.783913	0.847609	0.847391	0.809167	0.828279
RNAP_1211	0	0	0	0	0.08	0.04	0.133333	0.13375	0.133542	0.235714	0.47	0.352857
RNAP_1212	0	0	0	0.02	0.22	0.12	0.07	0.13	0.1	0	0.17	0.085
RNAP_1213	0	0	0	0.445238	0.5425	0.493869	0.391429	0.376	0.383714	0.482381	0.703809	0.593095
RNAP_1214	0.005	0	0.03	0.235	0.23	0.2325	0.154444	0.18	0.167222	0.479524	0.438095	0.458809
RNAP_1215	0.423	0.338333	0.397143	1.49261	1.35783	1.42522	1.29304	1.16	1.22652	0.94	1.06044	1.00022
RNAP_1216	0.366154	0.446522	0.356923	1.41174	1.34826	1.38	0.913913	0.816522	0.865217	0.722174	0.991739	0.856957
RNAP_1217	0.30625	0.367895	0.25913	1.03696	0.85625	0.946603	0.525455	0.583044	0.554249	0.511818	0.440455	0.476136
RNAP_1218	0.191667	0.23	0.2475	0.171111	0.5	0.335556	0.0825	0.193333	0.137917	0.0816667	0.0275	0.0545833
RNAP_1219	1.50385	1.5016	1.3876	0.967826	0.963913	0.96587	1.06208	1.10391	1.083	0.568636	0.723913	0.646275
RNAP_1220	1.956	1.8632	1.848	1.22783	1.05609	1.14196	1.04739	1.01826	1.03283	0.866522	0.856522	0.861522
RNAP_1221	2.0478	1.8922	1.91195	2.03282	2.00561	2.01921	2.36487	2.4859	2.42538	1.86487	2.16795	2.01641
RNAP_1222	1.624	1.6148	1.562	1.80913	1.78522	1.79717	1.74455	1.81167	1.77811	1.37087	1.60609	1.48848
RNAP_1223	1.3876	1.3588	1.35423	1.47391	1.46304	1.46848	1.59174	1.56348	1.57761	0.903043	1.00217	0.952609
RNAP_1224	1.85519	1.8736	1.7724	0.756087	0.793636	0.774862	1.39522	1.49174	1.44348	1.28304	1.50522	1.39413
RNAP_1225	2.32826	2.41652	2.27739	0.722	0.621364	0.671682	0.49	0.431818	0.460909	0.604118	0.357895	0.481006
RNAP_1226	2.71281	2.69064	2.54636	0.97	0.944138	0.957069	1.09069	1.13379	1.11224	0.852333	1.00207	0.927201
RNAP_1227	2.2064	2.2296	2.1044	0.324444	0.314706	0.319575	1.09	1.13087	1.11044	0.488261	0.525217	0.506739
RNAP_1228	1.89512	1.94023	1.87698	3.0361	2.97929	3.00769	2.86211	2.74146	2.80179	2.71683	2.97707	2.84695
RNAP_1229	1.754	1.8288	1.6352	2.57783	2.30522	2.44152	1.95227	2.09652	2.0244	2.08696	2.28565	2.1863
RNAP_1230	1.9392	1.876	1.8256	0.246	0.271111	0.258555	1.01545	0.873913	0.944684	0.51	0.48	0.495
RNAP_1231	3.6144	3.48423	3.4336	3.15957	3.16739	3.16348	3.60136	3.4487	3.52503	2.938	3.47583	3.20692
RNAP_1232	1.9712	1.9644	1.9112	0.851739	0.834783	0.843261	1.38478	1.20478	1.29478	0.669565	0.698333	0.683949
RNAP_1233	1.778	1.7856	1.67577	0.841739	0.759583	0.800661	1.4005	1.24174	1.32112	0.878261	0.956522	0.917391
RNAP_1234	1.914	1.8544	1.82	0.786522	0.684091	0.735306	1.28261	1.27826	1.28043	0.596957	0.569565	0.583261
RNAP_1235	1.8284	1.8424	1.7788	1.83435	1.77652	1.80543	2.17864	1.98667	2.08265	1.64565	1.74696	1.6963
RNAP_1236	1.8528	1.76346	1.74346	0.576087	0.53875	0.557419	0.313478	0.461429	0.387453	0.52913	0.519048	0.524089
RNAP_1237	1.47692	1.50692	1.42296	0.2	0.21	0.205	0.233571	0.360909	0.29724	0.196667	0.246191	0.221429
RNAP_1238	0	0.1	0.15	0.17	0.15	0.16	0.146667	0.106667	0.126667	0	0	0
RNAP_1239	0.403043	0.402	0.291538	1.01	0.905833	0.957917	0.641905	0.658696	0.6503	0.593043	0.630435	0.611739
RNAP_1240	1.72886	1.83143	1.60278	2.48743	2.178	2.33271	1.48094	1.49714	1.48904	1.97257	2.01657	1.99457
RNAP_1241	0.595745	0.600435	0.502449	0.2332	0.192273	0.212736	0.892791	0.801304	0.847047	0.303333	0.211765	0.257549
RNAP_1242	0.875385	0.864231	0.870741	0.971739	0.87	0.92087	0.753913	0.771739	0.762826	0.469048	0.406471	0.437759
RNAP_1243	0.9536	0.937692	0.883462	0.849583	1.00391	0.926748	1.06	1.11375	1.08688	0.525217	0.696522	0.61087
RNAP_1244	1.56038	1.5856	1.4772	1.1387	1.12044	1.12956	0.950435	1.08435	1.01739	1.38208	1.46542	1.42375
RNAP_1245	2.8988	2.9424	2.7752	2.36609	2.2313	2.2987	2.21043	2.32348	2.26696	1.86391	2	1.93196
RNAP_1246	2.0736	2.1024	1.9592	0.624444	0.478	0.551222	0.58	0.386923	0.483462	0.469231	0.394286	0.431758
RNAP_1247	0	0	0	0.404286	0.317143	0.360714	0	0.02	0.01	0.094	0.251667	0.172833
RNAP_1248	0.409524	0.399545	0.3725	0.0933333	0.11	0.101667	0.04	0.07	0.055	0.11	0.11	0.11
RNAP_1249	0.07	0.305	0.112222	0	0	0	0	0	0	0	0	0
RNAP_1250	0	0	0	0	0.12	0.06	0.21	0	0.105	0.496875	0.425833	0.461354
RNAP_1251	0	0	0	0	0	0	0	0	0	0	0	0
RNAP_1252	0	0	0	0	0.01	0.005	0	0	0	0.095	0.0733333	0.0841667
RNAP_1253	0	0	0	0	0	0	0	0	0	0	0	0
RNAP_1254	2.37674	2.37182	2.24302	0.191667	0.22	0.205833	0.797838	0.94	0.868919	0.482727	0.571333	0.52703
RNAP_1255	0.6164	0.644	0.5804	0.266364	0.169231	0.217797	0.7815	0.6836	0.73255	0.37	0.373	0.3715
RNAP_1256	0.6972	0.724231	0.664	0.3525	0.25	0.30125	0.401579	0.262	0.33179	0.293333	0.447273	0.370303
RNAP_1257	3.05923	2.9948	2.98	1.82125	1.76652	1.79389	2.5575	2.54826	2.55288	1.75304	1.86478	1.80891
RNAP_1258	1.492	1.54269	1.39885	0	0	0	0	0	0	0.165	0	0.0825
RNAP_1259	0.9868	1.01	0.92	0.957826	0.839131	0.898478	1.31957	1.24087	1.28022	0.752174	0.711739	0.731957
RNAP_1260	0.284737	0.33375	0.280526	1.09174	1.1876	1.13967	1.53708	1.60652	1.5718	1.02522	1.17956	1.10239
RNAP_1261	1.1584	1.2224	1.10037	1.44391	1.49	1.46696	1.06455	0.773478	0.919012	1.44391	1.74696	1.59543
RNAP_1262	1.06667	1.06037	1.01259	1.332	1.344	1.338	0.82	0.75	0.785	1.1956	1.2668	1.2312
RNAP_1263	2.21	2.2216	2.10778	1.83565	1.7787	1.80717	1.6387	1.72783	1.68326	1.05261	1.12652	1.08956
RNAP_1264	1.8236	1.908	1.816	0.691667	0.731304	0.711485	1.64375	1.59739	1.62057	1.29913	1.31913	1.30913
RNAP_1265	1.97923	1.9508	1.9416	2.34435	2.3224	2.33337	2.74364	2.60696	2.6753	1.72	1.99957	1.85978
RNAP_1266	1.42814	1.4186	1.31773	1.98452	2.12683	2.05568	2.47564	2.43463	2.45514	1.29659	1.58024	1.43841
RNAP_1267	0.520952	0.541463	0.567857	0.288947	0.25	0.269474	0.205294	0.398846	0.30207	0.372647	0.463793	0.41822
RNAP_1268	0.0933333	0.21	0.166667	0.679565	0.714348	0.696956	0.57087	0.735455	0.653162	1.46174	1.82696	1.64435
RNAP_1269	1.12359	1.0965	0.981	2.28692	2.22487	2.2559	2.77641	2.57795	2.67718	3.03539	3.58769	3.31154
RNAP_1270	1.36971	1.28714	1.24	0.509697	0.560909	0.535303	1.21606	1.21758	1.21682	0.981212	1.11333	1.04727
RNAP_1271	1.5412	1.4936	1.466	0.816087	0.804783	0.810435	1.45	1.4213	1.43565	1.32958	1.37875	1.35417
RNAP_1272	1.43733	1.43467	1.35848	1.56837	1.50489	1.53663	1.43	1.39614	1.41307	1.68116	1.82023	1.7507
RNAP_1273	3.9876	3.926	3.82222	2.38348	2.40913	2.3963	3.12478	3.0987	3.11174	1.8587	2.27478	2.06674
RNAP_1274	4.1388	3.7688	3.89539	1.07913	1.03609	1.05761	3.18565	2.94	3.06283	1.98609	2.49565	2.24087
RNAP_1275	4.5648	4.1848	4.412	0.9672	1.03435	1.00077	3.13591	2.7475	2.9417	2.26583	2.87783	2.57183
RNAP_1276	4.3052	4.1244	4.1248	3.41826	3.12391	3.27109	3.09087	3.09435	3.09261	3.09609	3.39083	3.24346
RNAP_1277	0.775385	0.764167	0.737308	1.69783	1.63478	1.6663	1.47609	1.35826	1.41717	3.11478	3.53174	3.32326
RNAP_1278	1.5536	1.616	1.4876	1.84652	1.82348	1.835	2.01826	1.90783	1.96304	1.8687	2.06652	1.96761
RNAP_1279	2.1664	2.14555	2.0268	3.49375	3.31542	3.40458	3.73454	3.69391	3.71423	3.57261	4.03043	3.80152
RNAP_1280	2.03077	1.9972	1.942	3.1387	2.91696	3.02783	3.2087	3.32565	3.26717	3.24217	3.58125	3.41171
RNAP_1281	2.6868	2.6388	2.54192	2.40304	2.28565	2.34435	1.19364	1.10478	1.14921	1.09217	1.25174	1.17196
RNAP_1282	2.1588	2.0884	2.0484	2.79	2.55261	2.6713	1.97	1.72478	1.84739	1.38792	1.58174	1.48483
RNAP_1283	3.49961	3.4744	3.39154	2.90043	2.7016	2.80102	2.5387	2.6913	2.615	2.52478	2.6948	2.60979
RNAP_1284	1.4884	1.472	1.4364	1.19826	1.06174	1.13	1.34217	1.36958	1.35588	1.34956	1.48652	1.41804
RNAP_1285	0.646538	0.6604	0.558333	1.3125	1.24958	1.28104	0.895217	0.8352	0.865209	3.02087	3.55304	3.28696
RNAP_1286	0.274545	0.382308	0.254091	0.591667	0.5605	0.576083	0.386	0.429333	0.407667	0.732941	0.637647	0.685294
RNAP_1287	1.4836	1.4812	1.496	1.14391	1.2	1.17196	1.69217	1.52261	1.60739	1.28174	1.42043	1.35109
RNAP_1288	2.1292	2.1196	2.0688	1.8813	1.7413	1.8113	2.0725	2.06391	2.06821	1.70304	1.82375	1.7634
RNAP_1289	3.2636	3.2376	3.09815	2.80696	2.75783	2.78239	3.29458	3.13522	3.2149	2.38	2.73043	2.55522
RNAP_1290	3.1548	3.0396	3.0112	2.57125	2.44043	2.50584	3.12174	2.88304	3.00239	2.27478	2.56174	2.41826
RNAP_1291	0	0	0	0.127143	0.18	0.153571	0.07	0.01	0.04	0.05	0	0.025
RNAP_1292	0.2625	0.248571	0.188125	0.745217	0.644348	0.694783	1.25667	0.92125	1.08896	0.903043	0.970417	0.93673
RNAP_1293	0.486667	0.438696	0.422692	1.36826	1.48542	1.42684	1.61304	1.57435	1.5937	1.67522	2.16217	1.9187
RNAP_1294	0.826	0.8688	0.88	1.58522	1.49478	1.54	1.50909	1.36652	1.43781	1.6868	2.03	1.8584
RNAP_1295	1.7672	1.7792	1.8144	1.89087	1.83391	1.86239	2.0287	1.80435	1.91652	2.07478	2.41696	2.24587
RNAP_1296	1.30739	1.41652	1.34435	1.49348	1.3513	1.42239	1.47136	1.38217	1.42677	1.65087	1.77957	1.71522
RNAP_1297	0.065	0.0366667	0.226667	0.564546	0.465263	0.514904	0.290769	0.27	0.280385	1.03652	1.18478	1.11065
RNAP_1298	0.244167	0.297895	0.186	1.368	1.274	1.321	1.07879	0.998611	1.0387	0.866857	0.900286	0.883571
RNAP_1299	0.0833333	0.258	0.23	0.564286	0.589524	0.576905	0.433333	0.274545	0.353939	0.952609	0.966087	0.959348
RNAP_1300	0	0	0	0.085	0.0766667	0.0808333	0.155	0.338	0.2465	0.41	0.3175	0.36375
RNAP_1301	0	0	0	0.424762	0.501667	0.463214	0	0	0	0.844783	1.03458	0.939683
RNAP_1302	0	0	0	0.05	0.12	0.085	0	0	0	0.519131	0.608261	0.563696
RNAP_1303	0.32	0.323333	0.533333	0.45	0.344	0.397	0.42	0.506667	0.463333	1.196	0.982	1.089
RNAP_1304	0	0	0	0.29	0.345556	0.317778	0.21	0.23	0.22	0.21	0	0.105
RNAP_1305	0	0.09	0.24	0.125714	0.252	0.188857	0.171667	0.15	0.160833	0.23	0.3	0.265
RNAP_1306	0	0	0	0.306	0.253684	0.279842	0	0	0	0	0	0
RNAP_1307	0	0	0	0.859474	0.786667	0.82307	0.1825	0.176	0.17925	0.693571	0.638125	0.665848
RNAP_1308	0	0.0888889	0.104	1.43608	1.42288	1.42948	0.78098	0.837451	0.809216	1.63346	1.70314	1.6683
RNAP_1309	0.75	0.709574	0.710204	2.02316	1.8586	1.94088	0.999455	0.894386	0.94692	2.35193	2.54121	2.44657
RNAP_1310	0	0	0	1.86714	1.74286	1.805	1.17286	1.19657	1.18471	2.58229	2.88229	2.73229
RNAP_1311	0	0	0	1.70609	1.44391	1.575	1.36044	1.39261	1.37652	2.54043	2.83087	2.68565
RNAP_1312	0.22	0.148	0.115	1.19783	1.15565	1.17674	0.570476	0.465217	0.517847	0.8116	0.903478	0.857539
RNAP_1313	0.33	0.15	0.095	0	0	0	0.03	0.075	0.0525	0.25	0	0.125
RNAP_1314	0.9692	0.9136	0.9792	0.49	0.13375	0.311875	0.623478	0.780435	0.701956	0.700454	0.711739	0.706097
RNAP_1315	1.46	1.4908	1.3964	0.54375	0.606087	0.574918	1.15167	1.175	1.16333	0.325	0.378333	0.351667
RNAP_1316	0.316667	0.187778	0.184	0	0	0	0	0	0	0	0	0
RNAP_1317	1.04364	1.06455	1.00182	1.83394	1.74941	1.79168	1.94235	1.96091	1.95163	1.00545	1.01667	1.01106
RNAP_1318	2.208	2.1548	1.92231	0.812609	0.773478	0.793044	0.936956	0.94	0.938478	1.15833	1.26696	1.21264
RNAP_1319	3.9064	3.8492	3.67	1.02348	0.905217	0.964348	1.83304	2.06174	1.94739	2.28167	2.5987	2.44018
RNAP_1320	4.70308	4.49577	4.5248	2.02696	1.86565	1.9463	2.73478	2.81261	2.7737	2.89739	3.21348	3.05544
RNAP_1321	4.5264	4.5044	4.4656	2.8387	2.73043	2.78457	3.15391	3.18458	3.16925	3.0187	3.32167	3.17018
RNAP_1322	3.8456	3.7396	3.636	2.73652	2.78696	2.76174	3.2	3.13304	3.16652	2.535	2.99304	2.76402
RNAP_1323	1.14741	1.144	1.05889	0.3505	0.3495	0.35	0.723636	0.753043	0.73834	0.76	0.755217	0.757609
RNAP_1324	0.7564	0.8036	0.751538	0.487143	0.4145	0.450821	0.339583	0.523043	0.431313	0.533913	0.578333	0.556123
RNAP_1325	0.493182	0.43913	0.455714	0.335385	0.330667	0.333026	0.12	0.0725	0.09625	0.503182	0.432381	0.467781
RNAP_1326	0	0	0	0	0.13	0.065	0.29	0	0.145	0.0766667	0.43	0.253333
RNAP_1327	0.33	1.17	0.1	0	0.05	0.025	0.28	0	0.14	0.21	0.14	0.175
RNAP_1328	0	0	0	0	0.03	0.015	0.13	0.0733333	0.101667	0.309474	0.373333	0.341404
RNAP_1329	0	0	0	0	0	0	0.01	0	0.005	0.1775	0.135	0.15625
RNAP_1330	0	0	0	1.03364	1.03794	1.03579	0.289333	0.31	0.299667	0.356364	0.174545	0.265454
RNAP_1331	0	0	0	0.3125	0.176	0.24425	0	0	0	0.28	0.283333	0.281667
RNAP_1332	0.312	0.186667	0.25	0.2	0.16	0.18	0.157778	0.175455	0.166616	0.15	0.194286	0.172143
RNAP_1333	0	0	0	0	0.11	0.055	0	0	0	0	0.09	0.045
RNAP_1334	1.0988	1.0692	1.07	2.88609	2.89261	2.88935	2.10364	2.19652	2.15008	0.750833	1.0325	0.891667
RNAP_1335	0	0.04	0.19	0	0.08	0.04	0	0	0	0.058	0.02	0.039
RNAP_1336	0	0	0	0.204667	0.348461	0.276564	0	0.0866667	0.0433333	0.623043	0.547727	0.585385
RNAP_1337	0	0	0	0	0	0	0	0	0	0	0	0
RNAP_1338	0.115	0.305	0.135	0.02	0.17875	0.099375	0.19	0.115	0.1525	0.0885714	0.18	0.134286
RNAP_1339	0	0	0	0	0	0	0.1575	0.16	0.15875	0.303571	0.379286	0.341429
RNAP_1340	2.9548	2.9452	2.8844	2.17826	2.15217	2.16522	2.75583	2.7213	2.73857	1.98304	2.23913	2.11109
RNAP_1341	1.7288	1.8008	1.6856	1.24348	1.14956	1.19652	1.31364	1.33708	1.32536	1.04957	1.32542	1.18749
RNAP_1342	0.6776	0.6112	0.568077	0.2525	0.292	0.27225	0.352273	0.257273	0.304773	0.358095	0.33	0.344048
RNAP_1343	2.312	2.2212	2.1452	0.5205	0.7025	0.6115	1.83565	1.80826	1.82196	0.985	1.38217	1.18359
RNAP_1344	2.50692	2.3904	2.27778	0.326	0.3025	0.31425	1.72046	1.57148	1.64597	0.469565	0.505238	0.487402
RNAP_1345	1.69886	1.67771	1.61833	0.833939	0.85303	0.843485	1.90667	1.87364	1.89015	0.434762	0.38	0.407381
RNAP_1346	0	0	0	0	0.02	0.01	0	0	0	0.337368	0.450435	0.393902
RNAP_1347	0	0.391667	0.186	0.03	0.70625	0.368125	0.608333	0.33	0.469167	1.22	0.5525	0.88625
RNAP_1348	0	0	0	0.195	0.58	0.3875	0	0	0	0.06	0.55	0.305
RNAP_1349	1.01462	0.9384	0.9432	0.77	0.796522	0.783261	0.512	0.354	0.433	0.368182	0.414762	0.391472
RNAP_1350	1.9648	1.95115	1.8332	0.211	0.245556	0.228278	1.9113	2.01292	1.96211	0.0657143	0.1875	0.126607
RNAP_1351	0.403333	0.62	0.24	0	0.48875	0.244375	0.314667	0.309445	0.312056	0.431613	0.366667	0.39914
RNAP_1352	0.215	0.385	0.075	1.35696	1.22957	1.29326	0.492857	0.490455	0.491656	0.732917	0.663044	0.69798
RNAP_1353	0.206667	0.224	0.1725	1.57349	1.54465	1.55907	0.853571	0.777209	0.81539	0.406944	0.431622	0.419283
RNAP_1354	2.05	2.0596	1.9476	1.40739	1.27783	1.34261	2.19227	2.17087	2.18157	1.82739	2.03087	1.92913
RNAP_1355	2.216	2.29115	2.1436	1.60217	1.4687	1.53544	2.29454	2.17391	2.23423	1.87826	2.0713	1.97478
RNAP_1356	2.352	2.3576	2.2344	1.74826	1.63	1.68913	2.32391	2.36522	2.34456	2.34609	2.67261	2.50935
RNAP_1357	0.926923	0.861538	0.808519	1.90565	1.87261	1.88913	1.83261	1.64565	1.73913	0.78	0.7168	0.7484
RNAP_1358	0.8764	0.8404	0.7924	2.48956	2.46696	2.47826	1.83348	1.73609	1.78478	0.516364	0.45087	0.483617
RNAP_1359	0.5772	0.6816	0.4996	1.20783	1.1184	1.16311	1.06174	1.03087	1.0463	0.617917	0.599091	0.608504
RNAP_1360	2.62889	2.52346	2.5092	3.23667	3.23826	3.23746	2.75174	2.47391	2.61283	1.32087	1.53696	1.42891
RNAP_1361	2.4468	2.34154	2.27923	3.31217	3.03391	3.17304	2.69391	2.6287	2.6613	1.84522	1.90125	1.87323
RNAP_1362	1.656	1.65269	1.612	2.16826	1.99217	2.08022	2.08609	2.04083	2.06346	1.8787	1.96043	1.91956
RNAP_1363	0.5568	0.5456	0.4096	0.966956	0.914348	0.940652	0.93	0.788	0.859	0.484348	0.530869	0.507609
RNAP_1364	0.044	0.0955556	0.178333	0.322222	0.54	0.431111	0.19	0.1425	0.16625	1.35609	1.52913	1.44261
RNAP_1365	0	0	0	0	0	0	0	0	0	0	0	0
RNAP_1366	0	0	0	0.065	0.0275	0.04625	0.4	0.1	0.25	0.145714	0.305263	0.225489
RNAP_1367	0.233333	0.3825	0.323333	0.203571	0.262143	0.232857	0.36421	0.25125	0.30773	0.459545	0.472273	0.465909
RNAP_1368	0.3772	0.366875	0.392609	0.630833	0.616522	0.623677	0.476818	0.375652	0.426235	1.1725	1.27043	1.22147
RNAP_1369	0.376818	0.3495	0.2732	0.92125	0.931739	0.926495	1.00609	0.891667	0.948877	1.19417	1.38435	1.28926
RNAP_1370	0.303333	0.198	0.2175	0.576522	0.722609	0.649565	0.783158	0.613333	0.698246	0.799565	1.05292	0.926241
RNAP_1371	0.3475	0.377647	0.25875	0.198571	0.218333	0.208452	0.2625	0.39	0.32625	0.4	0.450952	0.425476
RNAP_1372	1.49654	1.392	1.3556	0.683478	0.683913	0.683696	0.960909	0.906957	0.933933	0.702727	0.731739	0.717233
RNAP_1373	4.17156	4.04467	4.04356	3.12535	3.09814	3.11174	2.7461	2.73488	2.74049	2.69682	3.05279	2.8748
RNAP_1374	2.30667	2.29277	2.17319	0.715227	0.651522	0.683374	0.552955	0.702	0.627477	2.84778	3.15244	3.00011
RNAP_1375	0.065	0.0916667	0.01	0	0	0	0.209231	0.2775	0.243365	0	0	0
RNAP_1376	0	0	0	0	0	0	0.044	0.0875	0.06575	0	0	0
RNAP_1377	0	0	0	0	0	0	0	0	0	0	0	0
RNAP_1378	1.4576	1.4296	1.4228	0.213333	0.31	0.261667	1.07708	1.15739	1.11724	0.605652	0.671905	0.638778
RNAP_1379	1.3692	1.3776	1.30308	1.11708	1.09833	1.10771	1.52857	1.55174	1.54015	0.896522	0.945217	0.92087
RNAP_1380	0.544286	0.56439	0.591707	0.601795	0.697436	0.649615	0.821795	0.878974	0.850385	0.624103	0.7825	0.703301
RNAP_1381	0.947917	0.9004	0.896	1.14696	1.06375	1.10535	0.794783	0.868461	0.831622	1.08696	1.0724	1.07968
RNAP_1382	0.645778	0.649778	0.640444	1.31341	1.25326	1.28333	1.46182	1.38705	1.42443	1.34326	1.40209	1.37267
RNAP_1383	0	0	0	0	0	0	0	0.1	0.05	0	0	0
RNAP_1384	0.05	0.08	0.14	0.280425	0.281915	0.28117	0.492034	0.475333	0.483684	0.212917	0.248571	0.230744
RNAP_1385	0.288571	0.3	0.3325	0	0	0	0.410714	0.350769	0.380742	0	0	0
RNAP_1386	0	0	0	0	0	0	0	0	0	0.255	0.04	0.1475
RNAP_1387	0	0.04	0.1	0.132857	0.386667	0.259762	0.204	0.39	0.297	0.484444	0.15375	0.319097
RNAP_1388	0	0	0	0.0975	0.125	0.11125	0.0475	0.11	0.07875	0.234118	0.339	0.286559
RNAP_1389	0.694091	0.5652	0.5688	0	0.245	0.1225	0.71	0.114	0.412	0.255	0.605	0.43
RNAP_1390	0	0	0	0.662609	0.638182	0.650395	0.34	0.213333	0.276667	0.163333	0.1	0.131667
RNAP_1391	0	0	0.12	0.501739	0.455909	0.478824	0.61	0.253333	0.431667	0.2825	0.653333	0.467917
RNAP_1392	0	0	0	0.434545	0.493636	0.464091	0.251177	0	0.125588	0	0	0
RNAP_1393	0	0.1	0	0.4845	0.437	0.46075	0.427826	0.085	0.256413	0.1525	0	0.07625
RNAP_1394	0	0	0	0.378182	0.4035	0.390841	0.188182	0	0.0940909	0	0	0
RNAP_1395	0	0	0	0.643043	0.633913	0.638478	0.298889	0.0375	0.168194	0.12	0.05	0.085
RNAP_1396	0.16	1.16	0.45	0.663913	0.602174	0.633043	0.656667	0.115	0.385833	0.23	0.445	0.3375
RNAP_1397	0	0.22	0	1.57478	1.32696	1.45087	0.596087	0.11	0.353044	0.362	0.176667	0.269333
RNAP_1398	0.315	0.285	0.114444	0.76	0.7925	0.77625	0.90913	0.759091	0.834111	0.607727	0.935	0.771364
RNAP_1399	0.396667	0.6125	0.5075	0.380952	0.4375	0.409226	0.394286	0.505	0.449643	0.6345	0.494783	0.564641
RNAP_1400	2.72051	2.7315	2.61974	2.06027	1.84108	1.95068	2.27778	2.24324	2.26051	2.33	2.42216	2.37608
RNAP_1401	1.09187	1.01314	0.953824	0.798919	0.841944	0.820432	1.02241	0.973125	0.997769	0.934231	0.967059	0.950645
RNAP_1402	0	0	0	0.555918	0.581132	0.568525	0.167647	0.192632	0.180139	0.57	0.18	0.375
RNAP_1403	0	0	0	1.33304	1.41609	1.37457	0.972273	0.730833	0.851553	1.3913	1.45667	1.42399
RNAP_1404	0.03	0	0.155	1.46696	1.43826	1.45261	0.808182	0.881739	0.844961	1.41542	1.6087	1.51206
RNAP_1405	0	0	0	0	0.17	0.085	0.04	0.1	0.07	0.33	0	0.165
RNAP_1406	0	0.05	0.08	0.565652	0.561304	0.563478	0.202143	0.208333	0.205238	0.801739	0.712609	0.757174
RNAP_1407	1.9068	1.94	1.8288	1.48348	1.49609	1.48978	1.76174	1.80522	1.78348	1.64417	1.89044	1.7673
RNAP_1408	0.9232	0.8064	0.7576	0.575652	0.663913	0.619783	0.775652	0.67375	0.724701	0.487727	0.608696	0.548211
RNAP_1409	0.77439	0.818537	0.723415	1.19923	1.30821	1.25372	1.17615	1.2875	1.23183	1.16461	1.33795	1.25128
RNAP_1410	0.596667	0.5624	0.5352	2.09783	1.88783	1.99283	1.33348	1.2613	1.29739	1.20087	1.27217	1.23652
RNAP_1411	0.18	0.25	0.33	1.34956	1.32	1.33478	0.511429	0.685217	0.598323	0.616957	0.758333	0.687645
RNAP_1412	1.74	1.7084	1.6484	0.4485	0.479	0.46375	0.348	0.337	0.3425	0.54	0	0.27
RNAP_1413	3.02302	3.01159	2.88746	2.85213	2.74459	2.79836	3.24367	3.10081	3.17224	2.48869	2.6518	2.57025
RNAP_1414	3.0484	2.9172	2.8652	2.98348	2.82522	2.90435	3.14261	2.86043	3.00152	2.38043	2.61826	2.49935
RNAP_1415	3.1388	3.04077	2.99	2.10292	1.95957	2.03124	2.17455	2.20833	2.19144	1.76391	1.87217	1.81804
RNAP_1416	1.0972	1.1356	1.0576	0.685	0.708261	0.696631	0.439565	0.488261	0.463913	0.463684	0.297	0.380342
RNAP_1417	0.5236	0.449583	0.444615	0.936956	0.906522	0.921739	0.292105	0.463636	0.377871	0.164286	0.256667	0.210476
RNAP_1418	0.167143	0.146	0.194	1.47826	1.32087	1.39956	0.492174	0.470435	0.481304	1.06087	1.17217	1.11652
RNAP_1419	0.0333333	0.0633333	0.2	1.39458	1.30391	1.34925	0.961818	1.10261	1.03221	1.46125	1.61522	1.53823
RNAP_1420	0.660909	0.6244	0.53375	1.28348	1.1287	1.20609	0.724091	0.732083	0.728087	1.70609	1.81652	1.7613
RNAP_1421	1.264	1.3232	1.22808	0.858696	0.705217	0.781957	0.883333	0.788696	0.836014	0.802609	0.7804	0.791504
RNAP_1422	1.9252	1.92	1.8708	1.34625	1.30783	1.32704	1.93087	2.00083	1.96585	2.35261	2.57958	2.4661
RNAP_1423	1.7688	1.66846	1.6184	0.866522	0.839131	0.852826	2.56095	2.58174	2.57135	2.50167	2.7687	2.63518
RNAP_1424	0.07	0.14	0.01	0.025	0.065	0.045	0.280588	0.203846	0.242217	0.269333	0.329	0.299167
RNAP_1425	0.532778	0.732105	0.698947	0.566667	0.405	0.485833	0.53	0.587143	0.558571	0.226667	0	0.113333
RNAP_1426	1.0196	0.992	0.890385	0.252941	0.311111	0.282026	0.8212	0.764783	0.792991	0.493044	0.672273	0.582658
RNAP_1427	0.976522	0.994783	0.927826	0.563333	0.447727	0.50553	0.365789	0.4715	0.418645	0.366087	0.3955	0.380794
RNAP_1428	2.34286	2.31187	2.22359	0.721852	0.736626	0.729239	1.13398	1.10101	1.11749	2.57618	2.78798	2.68208
RNAP_1429	1.10667	1.0936	1.0024	0.402	0.486	0.444	0.906522	0.945417	0.925969	2.00261	2.22	2.1113
RNAP_1430	0.115	0.14	0.088	0.318462	0.332727	0.325594	0.370952	0.35	0.360476	1.00917	1.04826	1.02871
RNAP_1431	0.233125	0.24	0.254445	0.668261	0.626087	0.647174	0.680435	0.7125	0.696467	0.87087	0.84625	0.85856
RNAP_1432	0.417083	0.487391	0.4	0.688696	0.617826	0.653261	0.610435	0.619565	0.615	0.246	0.298462	0.272231
RNAP_1433	0.08	0.0875	0.085	0.02	0.155	0.0875	0.0533333	0.0266667	0.04	0.132857	0.0816667	0.107262
RNAP_1434	0.281111	0.356875	0.295385	0	0.01	0.005	0.188333	0.3075	0.247917	0.776957	0.986957	0.881957
RNAP_1435	0.27	0.42	0.144445	0.5425	0.53	0.53625	0.489375	0.495	0.492188	0.551364	0.595652	0.573508
RNAP_1436	0.7184	0.7248	0.6324	0.811304	0.558261	0.684783	0.606522	0.600833	0.603677	0.58087	0.595652	0.588261
RNAP_1437	0.6816	0.7128	0.5956	0.56	0.588261	0.57413	0.486429	0.431333	0.458881	0.823913	0.906522	0.865217
RNAP_1438	0.369143	0.490588	0.380882	0.280417	0.271579	0.275998	0.0566667	0.178421	0.117544	0.544857	0.782571	0.663714
RNAP_1439	0.345556	0.304375	0.235455	0	0	0	0.366667	0.4275	0.397083	0.296667	0.293	0.294833
RNAP_1440	0.172	0.125556	0.345	0	0	0	0.162857	0.1025	0.132679	0.05	0	0.025
RNAP_1441	2.00148	1.91518	1.80889	0.325294	0.485294	0.405294	0.764815	0.937917	0.851366	0.760741	0.815185	0.787963
RNAP_1442	3.3776	3.3544	3.20259	1.50043	1.35609	1.42826	1.67696	1.61304	1.645	1.7113	1.83609	1.7737
RNAP_1443	3.2132	3.1764	2.98923	1.24174	1.19783	1.21978	1.71174	1.65783	1.68478	1.92956	2.05609	1.99283
RNAP_1444	0.366087	0.38	0.322963	0.13	0.08	0.105	0.218824	0.216667	0.217745	0.603913	0.586087	0.595
RNAP_1445	0.28	0.39	0.298333	0	0	0	0.215	0.22	0.2175	0.256842	0.407	0.331921
RNAP_1446	0	0	0	0.06	0	0.03	0	0	0	0.025	0.07	0.0475
RNAP_1447	0.0566667	0.118333	0.0575	0.549565	0.64	0.594783	0.517826	0.649565	0.583696	1.67522	1.68167	1.67844
RNAP_1448	0.04	0.05	0	0.606087	0.525652	0.56587	0.585909	0.415217	0.500563	0.85875	0.80125	0.83
RNAP_1449	0.29	0.265	0.305	0	0	0	0	0	0	0	0	0
RNAP_1450	0.716923	0.683333	0.79	1.01929	1.01867	1.01898	0.475455	0.364	0.419727	0.392222	0.692727	0.542475
RNAP_1451	0	0.09	0	0	0	0	0.55	0	0.275	0.02	0.26	0.14
RNAP_1452	0.195	0.5925	0.42	0.3625	0.455	0.40875	0.55	0.9	0.725	0.429231	0.594	0.511615
RNAP_1453	0	0	0	0.05	0.144	0.097	0.106667	0.18875	0.147708	0.1175	0.18	0.14875
RNAP_1454	0	0	0	0	0	0	0.0925	0.17	0.13125	0.08	0.12	0.1
RNAP_1455	0.05	0.08	0.05	2.55478	2.64044	2.59761	2.51727	2.56696	2.54211	1.8713	2.205	2.03815
RNAP_1456	0	0.16	0	2.12478	2.14304	2.13391	2.06217	1.99826	2.03022	1.31391	1.61083	1.46237
RNAP_1457	0	0	0	0.348889	0.479333	0.414111	0	0	0	0.02	0	0.01
RNAP_1458	0.434054	0.453529	0.441177	0.22	0.275667	0.247833	0.737949	0.769231	0.75359	0.442581	0.531622	0.487101
RNAP_1459	0.355714	0.472667	0.429286	0.7932	0.861739	0.82747	2.47957	2.48783	2.4837	0.312308	0.275714	0.294011
RNAP_1460	0.6136	0.6676	0.6024	1.15044	1.18	1.16522	1.32091	1.31435	1.31763	1.21917	1.41609	1.31763
RNAP_1461	0	0	0	0.5775	0.513913	0.545706	0.297619	0.25381	0.275714	0.711111	0.660909	0.68601
RNAP_1462	0	0.07	0	0	0	0	0	0	0	0.19	0	0.095
RNAP_1463	0	0	0.02	0.0375	0.0766667	0.0570833	0	0	0	0.01	0.136667	0.0733333
RNAP_1464	0.8544	0.8868	0.789615	0.0514286	0.205	0.128214	0.208667	0.286667	0.247667	0.04	0.08	0.06
RNAP_1465	1.0604	1.04704	0.9588	0.722609	0.627391	0.675	0.577826	0.624091	0.600958	0.656	0.622609	0.639304
RNAP_1466	0.865385	0.8108	0.8232	0.359048	0.3455	0.352274	0.898182	0.883913	0.891047	0.626957	0.703044	0.665
RNAP_1467	0.0125	0.14	0	2.43217	2.44217	2.43717	1.27957	1.32217	1.30087	1.99348	2.43391	2.2137
RNAP_1468	0	0	1.41	0.353	0.27875	0.315875	0	0	0	0.358	0.307778	0.332889
RNAP_1469	0.266667	0.242857	0.276667	1.10212	1.01121	1.05667	0.215882	0.228929	0.222406	0.306957	0.328571	0.317764
RNAP_1470	0.7196	0.74375	0.644	1.62458	1.52217	1.57338	1.10565	1.01565	1.06065	1.03565	1.06913	1.05239
RNAP_1471	1.3244	1.324	1.1884	0.7175	0.770435	0.743967	1.05455	0.962609	1.00858	0.986522	0.985217	0.985869
RNAP_1472	1.4896	1.5444	1.4488	1.54087	1.35478	1.44783	1.46955	1.32609	1.39782	1.51043	1.51348	1.51196
RNAP_1473	1.23385	1.19308	1.16949	2.28162	2.20297	2.2423	1.80611	1.79622	1.80116	1.34865	1.55351	1.45108
RNAP_1474	0.9376	0.917778	0.83	0.957391	0.979565	0.968478	0.954783	1.10833	1.03156	0.896087	1.04826	0.972174
RNAP_1475	0.285333	0.386923	0.334167	0.96	0.997391	0.978696	0.6825	0.787826	0.735163	0.62087	0.750435	0.685652
RNAP_1476	2.488	2.444	2.3996	2.20739	2.31913	2.26326	2.70136	2.67609	2.68872	1.91304	2.15304	2.03304
RNAP_1477	1.11174	1.0484	0.972273	1.12478	0.976087	1.05044	0.869545	0.991739	0.930642	0.7795	0.611304	0.695402
RNAP_1478	0.09	0.084	0.14	0.358621	0.377407	0.368014	0.2	0.085	0.1425	0.286	0.24625	0.266125
RNAP_1479	0.224	0.240714	0.336667	0.8725	0.981304	0.926902	1.25	1.075	1.1625	0.68913	1.02304	0.856087
RNAP_1480	0.0233333	0.345	0.37	1.4607	1.45186	1.45628	0.978333	0.840465	0.909399	1.27837	1.44773	1.36305
RNAP_1481	2.66	2.63885	2.6164	3.22087	2.99478	3.10783	3.06	3.01261	3.0363	2.91348	3.23522	3.07435
RNAP_1482	2.49192	2.4732	2.3808	2.94261	2.69	2.8163	2.80913	2.72217	2.76565	2.6113	2.81609	2.7137
RNAP_1483	0.33	0.31375	0.245625	0	0	0	0.238667	0.366818	0.302742	0.06	0.125714	0.0928571
RNAP_1484	0.195	0.126667	0.0685714	0.342632	0.309	0.325816	0.451	0.544783	0.497891	0.366	0.443478	0.404739
RNAP_1485	0.5375	0.626667	0.452308	0.936522	1.01478	0.975652	1.10091	0.994783	1.04785	0.767391	0.913478	0.840435
RNAP_1486	0.291389	0.293158	0.22093	0.378163	0.35449	0.366326	0.222222	0.535961	0.379092	0.715882	0.876078	0.79598
RNAP_1487	0.312222	0.319286	0.27625	0.715652	0.6775	0.696576	0.35	0.436957	0.393478	0.60913	0.717083	0.663107
RNAP_1488	0	0	0	0.613333	0.471579	0.542456	0.186667	0.315	0.250833	0.368571	0.429091	0.398831
RNAP_1489	3.69192	3.5988	3.5672	2.27826	2.2513	2.26478	2.60409	2.62696	2.61552	2.78217	3.1087	2.94543
RNAP_1490	1.6483	1.61226	1.47444	1.24882	1.26706	1.25794	1.14137	1.12706	1.13422	2.67231	3.03078	2.85155
RNAP_1491	1.7264	1.58577	1.5952	0.711739	0.800435	0.756087	1.7	1.73652	1.71826	2.54174	3.0187	2.78022
RNAP_1492	0.43913	0.4368	0.424286	0.29	0.28	0.285	0.365	0.273077	0.319039	0.437037	0.479167	0.458102
RNAP_1493	0.15875	0.28375	0.13	1.75837	1.67465	1.71651	0.281539	0.305385	0.293461	0.18	0.13	0.155
RNAP_1494	0	0	0	1.43139	1.48297	1.45718	0.367143	0.416667	0.391905	0	0	0
RNAP_1495	0	0	0	0	0	0	0	0	0	0	0	0
RNAP_1496	0	0	0	0	0.115	0.0575	0	0	0	0.22	0	0.11
RNAP_1497	0.06	0	0	0.06	0	0.03	0	0.15	0.075	0.0733333	0	0.0366667
RNAP_1498	0.21	0.306	0.218333	0.163333	0.45	0.306667	0.203333	0.396667	0.3	0.404546	0.408571	0.406558
RNAP_1499	0	0.08	0.06	0	0.2	0.1	0.07	0.156667	0.113333	0.1	0.1325	0.11625
RNAP_1500	0.123333	0.0866667	0.0766667	0	0	0	0.064	0.135556	0.0997778	0.3955	0.512174	0.453837
RNAP_1501	1.6044	1.6004	1.5704	0.393809	0.387391	0.3906	1.29957	1.37	1.33478	2.24261	2.27739	2.26
RNAP_1502	0.0357143	0.12	0.095	0.94913	1.01609	0.982609	1.12913	1.14522	1.13717	1.01478	1.21083	1.11281
RNAP_1503	0	0	0	0	0	0	0	0	0	0.198333	0.28	0.239167
RNAP_1504	0.652174	0.670476	0.687727	1.78261	1.70652	1.74456	1.44261	1.36667	1.40464	1.69652	1.79375	1.74514
RNAP_1505	1.16192	1.092	1.0848	1.58	1.4913	1.53565	1.53	1.52375	1.52687	1.94652	2.19174	2.06913
RNAP_1506	0.5368	0.59	0.527692	1.52957	1.45304	1.4913	1.14	1.10696	1.12348	1.42625	1.63956	1.53291
RNAP_1507	0.16	0.16625	0.138889	1.87826	1.8325	1.85538	1.00364	1.14478	1.07421	1.75826	2.03652	1.89739
RNAP_1508	0	0.21	0.18	1.02245	1.0351	1.02877	0.14	0.139231	0.139615	0.9392	1.00755	0.973376
RNAP_1509	0.126667	0.068	0.065	1.51957	1.62261	1.57109	0.78	0.821304	0.800652	1.3113	1.44043	1.37587
RNAP_1510	0.209231	0.477273	0.258462	1.53542	1.51043	1.52293	0.68913	0.863478	0.776304	1.32304	1.42783	1.37543
RNAP_1511	0.31	0.236667	0.146667	0	0.1075	0.05375	0.0555556	0.22	0.137778	0.359474	0.537273	0.448373
RNAP_1512	0.216667	0.293333	0.0933333	0	0	0	0	0	0	0.0877778	0.0666667	0.0772222
RNAP_1513	0	0	0	0	0.18	0.09	0	0	0	0.75	0	0.375
RNAP_1514	0	0.19	0.27	0.571667	0.574091	0.572879	0.316154	0.0875	0.201827	0.507143	0.6	0.553571
RNAP_1515	0	0	0	0.622174	0.57	0.596087	0.3	0.29	0.295	0	0.01	0.005
RNAP_1516	1.6904	1.7308	1.6012	0.246154	0.231429	0.238791	0.344	0.29125	0.317625	0.436667	0.351333	0.394
RNAP_1517	0	0	0	0	0.3725	0.18625	0.73	0	0.365	0.17	0.223333	0.196667
RNAP_1518	0.304	0.197143	0.293333	0.743889	0.644444	0.694167	0.484	0.553333	0.518667	1.26565	1.36458	1.31512
RNAP_1519	0.415714	0.498182	0.460667	0.7665	0.719131	0.742815	0.927619	0.951667	0.939643	0.712917	0.939	0.825958
RNAP_1520	0	0	0	0.201667	0.275	0.238333	0.205714	0.206	0.205857	0.733529	0.7935	0.763515
RNAP_1521	0	0	0	0.284167	0.237692	0.260929	0.121667	0	0.0608333	0.0325	0.04	0.03625
RNAP_1522	0	0	0	0.530435	0.475	0.502717	0.366087	0.253077	0.309582	0.552174	0.653478	0.602826
RNAP_1523	0.7488	0.8256	0.7072	1.37391	1.26391	1.31891	1.37682	1.3813	1.37906	1.12	1.36044	1.24022
RNAP_1524	0.7352	0.7344	0.7148	0	0	0	0.608696	0.717391	0.663044	0.206	0.094	0.15
RNAP_1525	0.767308	0.793462	0.733462	0	0	0	0.338095	0.353333	0.345714	0.08	0	0.04
RNAP_1526	0	0	0	0.2	0.0333333	0.116667	0	0	0	0.055	0	0.0275
RNAP_1527	0.237692	0.305714	0.23125	0.696364	0.77913	0.737747	0.482857	0.701818	0.592338	0.884783	1.16739	1.02609
RNAP_1528	0.278571	0.255556	0.203333	1.35826	1.43783	1.39804	2.02636	1.90458	1.96547	1.73542	1.9487	1.84206
RNAP_1529	0	0	0	0	0.07	0.035	0.185	0	0.0925	0.524286	0.316	0.420143
RNAP_1530	0.627308	0.5828	0.59	0.803044	0.795	0.799022	0.266667	0.177	0.221833	0.11	0.095	0.1025
RNAP_1531	3.6608	3.634	3.5132	2.6487	2.53957	2.59413	3.14174	3.05087	3.0963	2.57333	2.7125	2.64292
RNAP_1532	3.4128	3.3784	3.2456	2.485	2.4613	2.47315	2.90609	2.86125	2.88367	2.12391	2.29087	2.20739
RNAP_1533	2.85588	2.81394	2.5903	1.80194	1.62813	1.71503	1.88968	1.95161	1.92064	1.95312	2.01484	1.98398
RNAP_1534	3.0664	2.952	2.8496	2.4413	2.41956	2.43044	2.67864	2.69174	2.68519	2.54217	2.78609	2.66413
RNAP_1535	1.3972	1.3552	1.3808	0.305	0.33125	0.318125	0.644348	0.623478	0.633913	0.348	0.384783	0.366391
RNAP_1536	3.85267	3.8175	3.75186	3.49017	3.31965	3.40491	3.06298	3.23842	3.1507	3.27561	3.65403	3.46482
RNAP_1537	3.47885	3.4368	3.32	1.27261	1.22833	1.25047	1.98864	1.94478	1.96671	1.95609	2.1456	2.05084
RNAP_1538	4.36407	4.2628	4.23231	1.81417	1.90565	1.85991	2.92391	2.72087	2.82239	2.79	3.16956	2.97978
RNAP_1539	4.272	4.0928	4.09808	1.865	1.89739	1.8812	2.82565	2.71565	2.77065	2.69435	3.11957	2.90696
RNAP_1540	0.8148	0.772	0.7604	0.25375	0.28375	0.26875	0.50087	0.642609	0.571739	0.445714	0.417273	0.431493
RNAP_1541	2.0016	1.97115	1.88539	2.24913	2.21435	2.23174	2.24478	2.15739	2.20109	2.80542	3.28458	3.045
RNAP_1542	2.3044	2.24077	2.1516	2.51391	2.405	2.45946	2.37826	2.34217	2.36022	2.90478	3.36652	3.13565
RNAP_1543	2.21645	2.20806	2.09613	2.02	2.06276	2.04138	2.2869	2.33897	2.31293	1.8869	2.16931	2.0281
RNAP_1544	3.5936	3.506	3.4772	1.37783	1.29696	1.33739	1.53174	1.56696	1.54935	2.19783	2.25565	2.22674
RNAP_1545	3.69886	3.63814	3.52395	1.98634	1.88415	1.93524	2.259	2.16732	2.21316	2.68571	2.87122	2.77847
RNAP_1546	1.7056	1.6188	1.5456	0.56087	0.506667	0.533768	0.933182	1.04522	0.9892	0.873043	0.996957	0.935
RNAP_1547	1.3152	1.2648	1.1656	1.18217	1.04913	1.11565	1.22174	1.19667	1.2092	1.32217	1.29304	1.30761
RNAP_1548	0.8684	0.783846	0.7456	0.733478	0.707826	0.720652	0.906667	0.803478	0.855073	0.867391	0.910435	0.888913
RNAP_1549	1.4332	1.3556	1.252	0.653478	0.714167	0.683822	1.42826	1.45565	1.44196	0.973913	1.22	1.09696
RNAP_1550	1.278	1.26462	1.23	0.695652	0.667083	0.681368	1.2387	1.26435	1.25152	1.04565	1.16522	1.10543
RNAP_1551	1.1912	1.0904	1.0648	0.655652	0.648696	0.652174	1.00435	0.970435	0.987391	0.851304	0.991304	0.921304
RNAP_1552	1.38615	1.3216	1.225	1.33261	1.34826	1.34044	1.49136	1.44478	1.46807	1.16478	1.39565	1.28022
RNAP_1553	1.42385	1.5016	1.44615	0.544546	0.481304	0.512925	1.5487	1.50043	1.52456	0.501667	0.516957	0.509312
RNAP_1554	1.7368	1.7504	1.605	2.19913	2.16044	2.17978	2.33696	2.24	2.28848	1.4387	1.58044	1.50957
RNAP_1555	1.91115	1.912	1.7584	0.747917	0.647917	0.697917	2.00409	2.14652	2.07531	1.1987	1.19087	1.19478
RNAP_1556	0.279091	0.331	0.364	0	0	0	0	0	0	0	0	0
RNAP_1557	0.658095	0.614286	0.551364	0.32	0.288333	0.304167	0.346364	0.506957	0.42666	0.797826	0.940435	0.869131
RNAP_1558	3.21246	3.17614	3.07158	2.33127	2.17927	2.25527	2.87073	2.97618	2.92346	2.70673	2.99982	2.85327
RNAP_1559	1.0364	1.0276	0.988	0.301667	0.35	0.325833	0.903636	0.876522	0.890079	0.426	0.278235	0.352118
RNAP_1560	0.09	0.095	0.11	0.228571	0.906667	0.567619	0.105556	0.0975	0.101528	0.403333	0.236667	0.32
RNAP_1561	0	0.02	0	0.539	0.419565	0.479283	0.391905	0.316667	0.354286	0.643478	0.591739	0.617609
RNAP_1562	0.871	0.693333	0.6	0.8025	0.904545	0.853523	0.740588	0.59	0.665294	0.58	0.877273	0.728636
RNAP_1563	0.282	0.324118	0.228	1.51565	1.54478	1.53022	1.44652	1.36174	1.40413	1.31478	1.69522	1.505
RNAP_1564	0.3875	0.4155	0.343684	0.764737	0.562273	0.663505	0.315	0.279474	0.297237	0.4275	0.361053	0.394276
RNAP_1565	0.3675	0.375652	0.322273	0.685833	0.707179	0.696506	0.524444	0.565312	0.544879	0.615	0.7445	0.67975
RNAP_1566	3.296	3.2856	3.16615	2.91087	2.85458	2.88273	3.10348	3.01304	3.05826	2.33	2.70348	2.51674
RNAP_1567	3.8072	3.57333	3.6544	1.92217	1.84708	1.88463	2.29609	2.16044	2.22826	2.19957	2.35956	2.27956
RNAP_1568	1.01538	1.15051	1.0941	1.48865	1.53297	1.51081	1.17487	1.30568	1.24027	1.20487	1.25351	1.22919
RNAP_1569	0.9284	0.86	0.8148	1.71	1.62304	1.66652	1.07565	1.10435	1.09	1.27913	1.35261	1.31587
RNAP_1570	0.407826	0.418667	0.283333	0.23	0.056	0.143	0.246875	0.191053	0.218964	0.4245	0.412609	0.418554
RNAP_1571	1.93691	1.88463	1.80476	1.09667	0.947	1.02183	1.37846	1.26487	1.32167	1.85077	1.92641	1.88859
RNAP_1572	0.8875	0.937	0.7965	1.04792	1.06044	1.05418	0.662174	0.787619	0.724897	1.22652	1.30435	1.26544
RNAP_1573	0	0	0	0.306667	0.52	0.413333	0	0	0	0.48	0.456667	0.468333
RNAP_1574	0	0	0	0.588261	0.646957	0.617609	0.443333	0.417273	0.430303	0.725652	0.72913	0.727391
RNAP_1575	0.7964	0.792308	0.6764	0.906957	0.85913	0.883043	0.827273	0.884348	0.85581	0.733043	0.693809	0.713426
RNAP_1576	0.4448	0.424	0.41125	0.03	0.07	0.05	0.740435	0.6096	0.675017	0.14	0.17	0.155
RNAP_1577	1.65885	1.6408	1.54539	0.708696	0.728696	0.718696	1.12087	1.26913	1.195	1.11783	1.22957	1.1737
RNAP_1578	1.7376	1.6724	1.58	1.07261	1.09042	1.08151	1.21783	1.35696	1.28739	0.873043	0.931739	0.902391
RNAP_1579	1.7528	1.694	1.58	1.34	1.34913	1.34457	1.5887	1.66391	1.6263	1.49	1.70043	1.59522
RNAP_1580	0.124286	0.205	0.07	0.904167	1.0087	0.956431	0.607826	0.653478	0.630652	0.981304	1.10417	1.04273
RNAP_1581	0.4175	0.518182	0.502083	0.412727	0.447917	0.430322	0.909565	0.87913	0.894348	0.902609	1.05652	0.979565
RNAP_1582	1.6392	1.5724	1.53615	0.320909	0.360909	0.340909	1.12348	1.00348	1.06348	0.878261	0.912174	0.895217
RNAP_1583	0.5685	0.605263	0.52579	0	0.4	0.2	0.515	0.4	0.4575	0.32	0	0.16
RNAP_1584	1.69	1.57	1.602	1.76652	1.57174	1.66913	1.46381	1.20042	1.33211	1.20875	1.24348	1.22611
RNAP_1585	1.74	1.7032	1.64769	0.158571	0.09125	0.124911	0.387	0.446111	0.416556	0.473	0.587727	0.530364
RNAP_1586	0.278667	0.23	0.147143	0.1	0.05	0.075	0.116667	0.03	0.0733333	0.233333	0.473684	0.353509
RNAP_1587	0	0.16	0.17	0.06	0.348571	0.204286	0.2325	0.27	0.25125	0.55	0.21	0.38
RNAP_1588	0	0	0	1.96304	1.88783	1.92544	0.403182	0.476087	0.439634	0.0885714	0.06	0.0742857
RNAP_1589	0.12	0.293333	0.112	3.28478	3.00174	3.14326	0.969545	1.1287	1.04912	0.285	0.291538	0.288269
RNAP_1590	4.53692	4.2664	4.40115	0.858261	1.02087	0.939565	3.09818	2.70652	2.90235	2.235	2.90304	2.56902
RNAP_1591	4.01877	3.93286	3.91857	3.09723	2.80149	2.94936	2.78425	2.78	2.78213	2.69511	3.06298	2.87904
RNAP_1592	1.8632	1.9012	1.8108	2.85348	2.8887	2.87109	2.67455	2.46391	2.56923	2.17261	2.4113	2.29196
RNAP_1593	1.32539	1.27	1.2468	2.09478	2.11391	2.10435	2.08478	1.81783	1.9513	1.42042	1.65826	1.53934
RNAP_1594	0.8204	0.820741	0.678	1.75652	1.66174	1.70913	1.59954	1.56478	1.58216	1.18087	1.20217	1.19152
RNAP_1595	0.7084	0.7744	0.6704	1.14739	1.16636	1.15688	0.907273	0.913478	0.910376	1.33696	1.54348	1.44022
RNAP_1596	1.4272	1.2976	1.23808	1.54957	1.52957	1.53957	1.20273	1.16739	1.18506	2.10333	2.52654	2.31494
RNAP_1597	3.02478	2.98417	3.00217	1.1081	1.11429	1.11119	2.02667	1.87909	1.95288	2.13286	2.30667	2.21976
RNAP_1598	3.6316	3.6392	3.5168	1.05708	1.13261	1.09485	2.65	2.52565	2.58783	1.73783	2.00087	1.86935
RNAP_1599	4.2464	4.04462	4.066	2.38708	2.2713	2.32919	3.14125	3.03174	3.08649	2.30696	2.52739	2.41717
RNAP_1600	3.95346	3.83481	3.8328	2.87417	2.69652	2.78534	2.98818	2.89304	2.94061	2.74261	2.93565	2.83913
RNAP_1601	4.2088	4.08231	4.0428	2.25956	2.14522	2.20239	3.03957	3.00583	3.0227	3.07087	3.46217	3.26652
RNAP_1602	0.59	1.01571	0.598333	0.582857	0.7032	0.643029	0.334286	0.646667	0.490476	0.497368	0.527308	0.512338
RNAP_1603	0.236364	0.242667	0.265909	2.21229	2.126	2.16914	2.33971	2.30857	2.32414	1.17571	1.286	1.23086
RNAP_1604	2.2624	2.2004	2.0372	1.29095	1.1	1.19548	1.56304	1.56696	1.565	1.25917	1.17261	1.21589
RNAP_1605	3.2444	3.1124	3.08539	1.5913	1.44956	1.52043	2.44684	2.28304	2.36494	1.80435	1.8784	1.84137
RNAP_1606	3.68961	3.658	3.5752	1.63083	1.49478	1.56281	2.36261	2.18375	2.27318	2.70261	3.04826	2.87543
RNAP_1607	3.59964	3.55926	3.41828	1.85037	1.72667	1.78852	2.1863	2.03593	2.11111	2.76556	2.98963	2.87759
RNAP_1608	3.1948	3.122	3.0492	2.20087	2.20087	2.20087	2.455	2.35261	2.4038	2.90739	3.36409	3.13574
RNAP_1609	0.9008	0.9456	0.89	0.722083	0.618261	0.670172	0.912174	0.92913	0.920652	0.932174	0.93	0.931087
RNAP_1610	1.40512	1.42805	1.37707	1.43564	1.42256	1.4291	1.34897	1.47333	1.41115	1.4575	1.48872	1.47311
RNAP_1611	1.5492	1.5596	1.49346	1.66826	1.68913	1.6787	1.59739	1.67609	1.63674	1.42875	1.69391	1.56133
RNAP_1612	0.7348	0.6636	0.654	0.234545	0.29	0.262273	0.913044	0.939565	0.926304	0.410476	0.466191	0.438333
RNAP_1613	0.247778	0.264545	0.242857	0.13	0.135	0.1325	0.216667	0.35	0.283333	0.1375	0.145	0.14125
RNAP_1614	1.93518	1.85111	1.82393	2.2344	2.0392	2.1368	2.346	2.2808	2.3134	1.82923	1.8696	1.84942
RNAP_1615	1.8516	1.8352	1.7092	0.611667	0.583846	0.597756	0.048	0.146	0.097	2.2713	2.52261	2.39696
RNAP_1616	0.8692	0.7524	0.755385	1.04083	0.969565	1.0052	0.647273	0.606087	0.62668	1.26609	1.37956	1.32283
RNAP_1617	0.60625	0.691739	0.558182	0.785417	0.87087	0.828143	1.06913	1.13783	1.10348	1.62913	1.8487	1.73891
RNAP_1618	0	0	0	0.506364	0.506667	0.506515	0.404615	0.453333	0.428974	2.04739	2.36043	2.20391
RNAP_1619	0	0	0	0	0.12	0.06	0	0	0	0.235556	0.316667	0.276111
RNAP_1620	0.03	0.323333	0.245	0.222857	0.391875	0.307366	0.198	0.43	0.314	0.4296	0.465862	0.447731
RNAP_1621	0	0.18	0	0.08375	0.1925	0.138125	0.173333	0.26	0.216667	0.271429	0.343333	0.307381
RNAP_1622	0	0	0	0	0	0	0	0	0	0.1625	0.07	0.11625
RNAP_1623	0.7952	0.7756	0.78875	0.803044	0.717826	0.760435	0.697083	0.672174	0.684629	1.19227	1.1613	1.17679
RNAP_1624	1.8424	1.83846	1.8236	1.02957	1.0287	1.02913	1.265	1.28652	1.27576	0.6475	0.778696	0.713098
RNAP_1625	2.1276	2.1248	1.96037	0.780869	0.752174	0.766522	1.46818	1.61261	1.54039	1.70435	1.88174	1.79304
RNAP_1626	2.5584	2.5784	2.3952	1.92125	1.91826	1.91976	2.43739	2.37956	2.40848	2.06	2.21542	2.13771
RNAP_1627	0.203333	0.32	0.285556	0	0	0	0.02	0	0.01	0	0	0
RNAP_1628	2.1604	2.08	1.9788	1.31292	1.38667	1.34979	1.85773	1.79609	1.82691	1.52826	1.91292	1.72059
RNAP_1629	0.252	0.0711111	0.09	0.05	0.08	0.065	0.08	0.0666667	0.0733333	1.86422	2.11689	1.99056
RNAP_1630	0.226667	0.19	0.191	0.165	0.193333	0.179167	0.466087	0.467391	0.466739	0.505217	0.514783	0.51
RNAP_1631	0.391304	0.434545	0.3224	1.10217	1.06261	1.08239	1.14818	1.1575	1.15284	1.33375	1.42208	1.37792
RNAP_1632	0.195	0.236667	0.2375	0.510909	0.533913	0.522411	0.728261	0.585	0.65663	0.733478	0.921304	0.827391
RNAP_1633	0	0	0	2.12044	2.11667	2.11855	3.03435	3.0564	3.04537	0	0	0
RNAP_1634	0	0	0	0.711667	0.657059	0.684363	0.9195	1.02905	0.974274	0	0	0
RNAP_1635	0	0	0	0	0	0	0.161111	0.237143	0.199127	0.475	0.0475	0.26125
RNAP_1636	0	0	0	0.05	0.076	0.063	0	0.115	0.0575	0.373889	0.412	0.392944
RNAP_1637	0	0	0	0.362941	0.404375	0.383658	0.224	0.301429	0.262714	1.55348	1.78522	1.66935
RNAP_1638	0	0	0	0.727391	0.740833	0.734112	0.3	0.0988889	0.199444	1.9328	2.44913	2.19096
RNAP_1639	1.34768	1.40796	1.27618	0.703488	0.6294	0.666444	1.67654	1.70321	1.68987	1.01078	1.10942	1.0601
RNAP_1640	0	0	0	0.907619	0.833415	0.870517	0.25	0.085	0.1675	0.245	0.04	0.1425
RNAP_1641	0.9236	0.9416	0.9188	0.318182	0.204286	0.261234	0.198235	0.332273	0.265254	0.516667	0.656957	0.586812
RNAP_1642	0.9632	0.942	0.933846	0.478261	0.297273	0.387767	0.515714	0.569565	0.54264	1.07125	1.18652	1.12889
RNAP_1643	0.7	0.657917	0.641739	0.286364	0.377143	0.331753	0.530435	0.605417	0.567926	0.832174	1.0325	0.932337
RNAP_1644	0.340556	0.351177	0.333684	1.10952	1.05318	1.08135	0.815238	0.835238	0.825238	0.622222	0.659524	0.640873
RNAP_1645	0.251667	0.2975	0.222143	0.738696	0.71087	0.724783	0.990435	0.890417	0.940426	0.291053	0.264118	0.277585
RNAP_1646	0.174615	0.240625	0.1875	0.480952	0.517391	0.499172	0.776522	0.706522	0.741522	0	0	0
RNAP_1647	1.79393	1.842	1.8272	1.53522	1.42609	1.48065	1.93227	2.00217	1.96722	0.658261	0.686	0.67213
RNAP_1648	1.742	1.7052	1.74	2.03125	1.92478	1.97802	1.93391	2.0487	1.9913	1.54348	1.6287	1.58609
RNAP_1649	0.555	0.4964	0.5	0.06	0	0.03	0.954091	1.05696	1.00552	1.13391	1.3887	1.2613
RNAP_1650	0.5264	0.5268	0.5028	1.21696	1.17174	1.19435	1.50261	1.57478	1.5387	1.29	1.44739	1.3687
RNAP_1651	0	0	0	0.378	0.29087	0.334435	0.186	0.17875	0.182375	0	0.07	0.035
RNAP_1652	0	0	0	0.471579	0.401163	0.436371	1.7	1.52419	1.61209	0	0	0
RNAP_1653	0	0.455	0	0.636818	0.635217	0.636018	0.53	0.324615	0.427308	0.7	0.405	0.5525
RNAP_1654	1.77056	1.57	1.54211	1.16348	1.3013	1.23239	1.63565	1.61044	1.62304	1.02333	1.44478	1.23406
RNAP_1655	1.95263	1.7	1.72636	0.952295	1.02197	0.987131	0.781837	0.919302	0.850569	0.925294	0.884286	0.90479
RNAP_1656	0	0	0	1.35917	1.32435	1.34176	0.433333	0.4145	0.423917	0.496522	0.344546	0.420534
RNAP_1657	0.9696	0.968	0.9512	0.31	0.186667	0.248333	1.30522	1.39391	1.34956	0.24	0.16	0.2
RNAP_1658	1.55244	1.56067	1.47067	1.13744	1.18159	1.15952	1.48878	1.53907	1.51392	1.05628	1.08546	1.07087
RNAP_1659	1.8796	1.9152	1.87654	1.75	1.8613	1.80565	1.49091	1.85391	1.67241	2.08435	2.28696	2.18565
RNAP_1660	2.3564	2.33	2.248	3.03	2.7788	2.9044	2.66522	2.66478	2.665	2.88565	3.17043	3.02804
RNAP_1661	0.838846	1.0288	0.8116	1.24565	1.21174	1.2287	1.02696	1.19783	1.11239	0.898696	0.862174	0.880435
RNAP_1662	0.511482	0.512727	0.4792	0.717391	0.782174	0.749783	0.695	0.833478	0.764239	0.590435	0.816087	0.703261
RNAP_1663	0.0466667	0.125	0.13	0.4425	0.395294	0.418897	0.301111	0.309	0.305056	0.3625	0.273846	0.318173
RNAP_1664	0	0	0	0	0	0	0	0	0	0	0	0
RNAP_1665	0.8152	0.8384	0.7708	1.21522	1.20542	1.21032	1.22609	1.26609	1.24609	1.39652	1.60826	1.50239
RNAP_1666	0.7636	0.8068	0.7856	0.49	0.572174	0.531087	0.743913	0.913913	0.828913	0.693044	0.83375	0.763397
RNAP_1667	0.16	0.0466667	0.123333	0.3125	0.381818	0.347159	0.504286	0.557619	0.530952	0.38	0.323846	0.351923
RNAP_1668	0.164	0.256667	0.155	0.155	0.226667	0.190833	0.01	0.0983333	0.0541667	0.304546	0.265294	0.28492
RNAP_1669	0	0	0	0.766522	0.736522	0.751522	0.01	0.0766667	0.0433333	0.5025	0.4475	0.475
RNAP_1670	0	0	0	0.393333	0.372941	0.383137	0	0.015	0.0075	0.78	0.68	0.73
RNAP_1671	1.0228	1.0628	0.9376	1.15522	1.04304	1.09913	1.6713	1.54583	1.60857	1.05957	1.1013	1.08044
RNAP_1672	0	0	0	0.348333	0.282353	0.315343	0.101667	0.23	0.165833	0	0	0
RNAP_1673	0	0	0	0.376842	0.488261	0.432551	0.276087	0.170909	0.223498	0.085	0.138333	0.111667
RNAP_1674	0	0	0.08	0.331539	0.420667	0.376103	0.3	0.06	0.18	0.493333	0.312143	0.402738
RNAP_1675	1.45425	1.361	1.29026	1.19763	1.11474	1.15618	1.16838	1.20487	1.18662	1.59649	1.72487	1.66068
RNAP_1676	1.23356	1.20222	1.13511	2.49409	2.63256	2.56332	2.76571	2.78341	2.77456	2.29674	2.73116	2.51395
RNAP_1677	0.672143	0.601818	0.54375	1.7613	1.82125	1.79128	1.67909	1.76261	1.72085	1.36087	1.5987	1.47978
RNAP_1678	0.291818	0.268889	0.256667	0.783478	0.860417	0.821948	1.31682	1.31609	1.31645	2.31217	2.71261	2.51239
RNAP_1679	0.19	0.185	0.2525	0.115	0.114286	0.114643	0	0.085	0.0425	0.348095	0.27	0.309048
RNAP_1680	1.34857	1.36286	1.26254	1.95721	1.9023	1.92975	2.1345	1.98934	2.06192	1.7179	1.89984	1.80887
RNAP_1681	0	0	0	0	0	0	0	0	0	0.15	0.207143	0.178571
RNAP_1682	0	0	0.28	0.288421	0.450435	0.369428	0.294706	0.331111	0.312908	0.375	0.341333	0.358167
RNAP_1683	0.731538	0.762857	0.67	0.763929	0.869615	0.816772	0.364615	0.36	0.362308	0.432222	0.51	0.471111
RNAP_1684	0	0.1725	0.14	0.581739	0.722273	0.652006	0.481818	0.303077	0.392448	0.322222	0.1975	0.259861
RNAP_1685	0	0.08	0.08	0.557727	0.408095	0.482911	0.367647	0.234545	0.301096	0.215714	0.196667	0.20619
RNAP_1686	0.045	0.028	0.13	1.42454	1.38182	1.40318	1.45441	1.40121	1.42781	0.17625	0.156667	0.166458
RNAP_1687	0	0	0	1.76833	1.60875	1.68854	1.14913	0.907826	1.02848	0.23	0.07	0.15
RNAP_1688	0	0	0	0.418461	0.444375	0.431418	0.0833333	0	0.0416667	0	0	0
RNAP_1689	0.5604	0.5948	0.556539	2.91044	2.71348	2.81196	1.58087	1.38826	1.48456	1.81333	1.87044	1.84188
RNAP_1690	0.6925	0.681539	0.5436	3.05609	2.77391	2.915	1.92565	1.85261	1.88913	2.2287	2.45087	2.33978
RNAP_1691	0.45	0.56	0.12	0.377222	0.369375	0.373299	0.23	0.39	0.31	0.433333	0.273333	0.353333
RNAP_1692	0	0	0	0.434286	0.4525	0.443393	0.10625	0.18	0.143125	0.46	0.1525	0.30625
RNAP_1693	0	0	0	0.0725	0.15	0.11125	0.04	0.055	0.0475	0.326667	0.3	0.313333
RNAP_1694	0	0	0	0.597826	0.574348	0.586087	0	0.223333	0.111667	0.55087	0.742727	0.646798
RNAP_1695	0.8392	0.8628	0.811667	0.571818	0.56	0.565909	1.06045	1.24522	1.15284	0.493333	0.610455	0.551894
RNAP_1696	1.2368	1.2488	1.11885	0	0	0	0	0	0	0	0	0
RNAP_1697	1.02698	1.02704	0.98907	0	0	0	0	0	0	0	0	0
RNAP_1698	0.860769	0.916	0.8532	0.458636	0.41	0.434318	0.588095	0.702273	0.645184	0.381176	0.45	0.415588
RNAP_1699	0.7736	0.744231	0.6956	0	0	0	0.131429	0.0816667	0.106548	0	0	0
RNAP_1700	0.06	0.046	0	1.10391	1.02304	1.06348	0.28	0.262273	0.271136	0.771304	0.752727	0.762016
RNAP_1701	1.70774	1.73097	1.51968	3.86677	3.60839	3.73758	2.39839	2.43839	2.41839	1.9325	1.99281	1.96266
RNAP_1702	0.726829	0.685111	0.708837	0.995385	0.817805	0.906595	1.04854	1.10122	1.07488	0.850244	0.934878	0.892561
RNAP_1703	0.4596	0.536364	0.449167	0.08	0.04	0.06	0.178889	0.25579	0.217339	0.0716667	0.06	0.0658333
RNAP_1704	0.7516	0.768	0.6636	0.371429	0.383333	0.377381	1.02818	1.01957	1.02387	0.805	0.275556	0.540278
RNAP_1705	1.8004	1.78346	1.756	1.95609	1.87478	1.91543	1.90565	1.77435	1.84	1.42917	1.58087	1.50502
RNAP_1706	3.2104	3.2436	3.1392	2.20652	2.08783	2.14717	2.18524	2.05083	2.11804	2.18478	2.25348	2.21913
RNAP_1707	0.09	0	0	0	0	0	0.246667	0.315625	0.281146	0	0	0
RNAP_1708	0	0	0	1.34375	1.35217	1.34796	0.345	0.368889	0.356944	1.32565	1.36	1.34283
RNAP_1709	0	0.06	0.11	2.11	1.93056	2.02028	1.05314	0.982571	1.01786	1.77057	2.07	1.92029
RNAP_1710	0	0	0	0	0	0	0	0	0	0	0.01	0.005
RNAP_1711	0	0	0	0	0	0	0	0	0	0.0866667	0.14	0.113333
RNAP_1712	0.17	0.02	0.02	0	0.17	0.085	0	0	0	0.28	0.04	0.16
RNAP_1713	3.0993	3.01837	2.95768	2.27	2.13244	2.20122	2.09375	2.05	2.07187	1.63929	1.74214	1.69071
RNAP_1714	4.352	4.1812	4.1304	3.12391	3.0028	3.06336	3.5887	3.45174	3.52022	2.60375	3.09478	2.84927
RNAP_1715	3.64741	3.5137	3.48593	1.8636	1.7976	1.8306	1.995	1.9196	1.9573	1.37083	1.552	1.46142
RNAP_1716	0.291429	0.3575	0.2425	0.13	0.07	0.1	0.458182	0.181111	0.319646	0.311429	0.305	0.308214
RNAP_1717	1.16923	1.1672	1.01	1.41875	1.4087	1.41372	1.68304	1.55348	1.61826	1.3416	1.63261	1.4871
RNAP_1718	0.671905	0.56	0.6245	0.93087	0.987826	0.959348	1.36955	1.30174	1.33564	1.15217	1.35956	1.25587
RNAP_1719	0	0.09	0.05	0.26	0.566667	0.413333	0.06	0.3	0.18	0.1975	0.435	0.31625
RNAP_1720	0	0	0	0	0	0	0	0	0	0	0	0
RNAP_1721	0	0	0	0	0.1	0.05	0	0	0	0	0	0
RNAP_1722	0.80931	0.688667	0.674828	0.941111	0.836296	0.888704	1.24556	0.968518	1.10704	1.34	1.37111	1.35556
RNAP_1723	0	0	0	0	0	0	0	0	0	0	0	0
RNAP_1724	1.7625	1.76261	1.71435	1.9113	1.85609	1.8837	2.18167	2.17217	2.17692	2.0456	2.11913	2.08236
RNAP_1725	0.8456	0.824	0.7	0.0566667	0	0.0283333	0.412143	0.319474	0.365808	0	0	0
RNAP_1726	0	0	0	0	0	0	0	0	0	0	0	0
RNAP_1727	0	0.23	0.15	0.1	0.11	0.105	0.216667	0.203333	0.21	0.390454	0.443043	0.416749
RNAP_1728	0	0	0	0.04	0.11	0.075	0.165	0	0.0825	0.363333	0.21625	0.289792
RNAP_1729	0	0	0	0	0	0	0	0	0	0	0	0
RNAP_1730	0.5325	1.88	0.412222	0.09	0.563333	0.326667	0.414444	0.488889	0.451667	1.67	0.471111	1.07056
RNAP_1731	0.08	0.07	0.065	0.960435	0.973478	0.966956	0.762273	0.866522	0.814397	0.445909	0.439445	0.442677
RNAP_1732	0.095	0.0716667	0.0866667	1.01343	0.971714	0.992572	0.693448	0.839355	0.766401	0.68	0.626061	0.65303
RNAP_1733	0	0	0	1.01565	1.03	1.02283	0.195	0.25	0.2225	0.831304	1.06	0.945652
RNAP_1734	0	0.11	0	0.8825	0.876087	0.879293	0.228125	0.329333	0.278729	0.990435	0.890417	0.940426
RNAP_1735	0	0	0	0.573913	0.602609	0.588261	0.06625	0	0.033125	0.1275	0.06	0.09375
RNAP_1736	0	0.12	0.4	1.08522	0.9425	1.01386	0.317778	0.37	0.343889	0.369091	0.24	0.304546
RNAP_1737	0	0	0	0.66093	0.741628	0.701279	0.302857	0.3075	0.305179	0.700889	0.894419	0.797654
RNAP_1738	0.266667	0.69	0.34	0.333333	0.208333	0.270833	0.19	0.262	0.226	0.445	0.14	0.2925
RNAP_1739	0.319333	0.303333	0.311333	1.16087	1.1508	1.15583	0.844286	0.8825	0.863393	1.50125	1.74435	1.6228
RNAP_1740	0.0766667	0.085	0.15	0.377273	0.437692	0.407483	0.256667	0.2175	0.237083	0.382	0.527692	0.454846
RNAP_1741	0.145	0.136667	0.16	0.08	0.168333	0.124167	0.08	0.01	0.045	0.26	0	0.13
RNAP_1742	0.836	0.8688	0.7764	0.2875	0.39	0.33875	0.265217	0.287143	0.27618	0	0	0
RNAP_1743	1.2536	1.29038	1.21	1.09044	1.07696	1.0837	1.37739	1.43261	1.405	1.27783	1.43522	1.35652
RNAP_1744	1.2036	1.2768	1.11308	1.09174	0.999565	1.04565	1.14136	1.17826	1.15981	1.3175	1.36044	1.33897
RNAP_1745	0.909231	0.8028	0.8648	1.42304	1.44958	1.43631	1.72333	1.89522	1.80927	1.85478	2.1613	2.00804
RNAP_1746	1.1124	1.0136	0.9504	0.581304	0.36625	0.473777	0.60913	0.526522	0.567826	1.2187	0.981304	1.1
RNAP_1747	0.909615	0.8176	0.858	0.274	0.338333	0.306167	0.26	0.402667	0.331333	0.202	0.125556	0.163778
RNAP_1748	0	0.41	0	0	0.18	0.09	0	0	0	0.36	0.297273	0.328636
RNAP_1749	0.41	0.49	0.525	0.367143	0.397143	0.382143	0.358	2.19	1.274	0.486	0.470435	0.478217
RNAP_1750	1.0264	1.0744	0.9672	1.17739	1.26909	1.22324	1.78682	1.56417	1.67549	1.26957	1.5075	1.38853
RNAP_1751	0.7528	0.8792	0.7132	0.672273	0.623333	0.647803	0.7575	0.64087	0.699185	0.718261	0.927391	0.822826
RNAP_1752	0.3972	0.5828	0.453333	1.71125	1.48304	1.59715	1.14739	0.508333	0.827862	0.600556	0.535833	0.568194
RNAP_1753	0.28	0.415652	0.225	1.41792	1.29435	1.35613	0.868261	0.520435	0.694348	0.497826	0.496087	0.496957
RNAP_1754	0.346957	0.387619	0.319091	1.75	1.5387	1.64435	1.27818	0.482609	0.880395	0.36375	0.374545	0.369148
RNAP_1755	1.14077	1.08726	1.01941	0.731778	0.664681	0.698229	0.827273	0.7425	0.784886	0.8662	0.942041	0.90412
RNAP_1756	1.0384	1.0796	1.032	0.0871428	0.08	0.0835714	0.23	0.201429	0.215714	0.430909	0.318095	0.374502
RNAP_1757	3.072	3.0228	2.82538	1.62956	1.66391	1.64674	1.98167	1.95217	1.96692	2.32087	2.58565	2.45326
RNAP_1758	3.3624	3.24769	3.218	2.59458	2.5013	2.54794	2.81522	2.61348	2.71435	2.51739	2.77696	2.64717
RNAP_1759	1.6492	1.57	1.5244	0.861304	0.848261	0.854783	0.963333	0.725417	0.844375	0.796087	0.800909	0.798498
RNAP_1760	0.9764	0.8524	0.9004	0.0722222	0.108333	0.0902778	0.26875	0.339048	0.303899	0.26875	0.34	0.304375
RNAP_1761	0.541154	0.5736	0.5012	0	0.186667	0.0933333	0.0877778	0.402857	0.245317	0.263333	0.427	0.345167
RNAP_1762	0.12	0	0.11	0.03	0	0.015	0	0.11	0.055	0	0.0675	0.03375
RNAP_1763	1.28606	1.28121	1.17853	1.67806	1.65613	1.6671	1.58097	1.60323	1.5921	1.25879	1.45258	1.35568
RNAP_1764	2.25269	2.1704	2.1044	1.94435	1.92167	1.93301	1.75957	1.6987	1.72913	1.7513	1.84174	1.79652
RNAP_1765	1.93514	1.87343	1.82971	0.26	0.331923	0.295961	0.406923	0.3824	0.394661	0.495172	0.58	0.537586
RNAP_1766	1.5172	1.5352	1.42308	0.398571	0.27875	0.338661	0.403182	0.38375	0.393466	0.13125	0.0414286	0.0863393
RNAP_1767	0.883889	0.827037	0.818364	0.414	0.427292	0.420646	0.24359	0.325	0.284295	0.437447	0.46625	0.451848
RNAP_1768	0.186	0.22375	0.08	0.478261	0.462857	0.470559	0.03	0.015	0.0225	0.3925	0.290833	0.341667
RNAP_1769	0	0	0	0.339	0.232143	0.285571	0.16	0.0925	0.12625	0.37875	0.368333	0.373542
RNAP_1770	0.101429	0.23	0.1	1.04696	0.982917	1.01494	0.887083	0.759565	0.823324	0.2875	0.266111	0.276805
RNAP_1771	0.214546	0.254445	0.207143	0.4025	0.418095	0.410298	0.505	0.49625	0.500625	0.02	0.215	0.1175
RNAP_1772	0	0.07	0.1	0.096	0.1625	0.12925	0.1125	0.058	0.08525	0	0.05	0.025
RNAP_1773	0	0.27	0	0	0.285	0.1425	0.18	0.09	0.135	1.39	0.01	0.7
RNAP_1774	0	0	0	0	0	0	0	0	0	0	0	0
RNAP_1775	0.7696	0.73	0.690769	0	0	0	0.48	0.395	0.4375	0.363333	0.242308	0.30282
RNAP_1776	2.22362	2.16319	2.11333	2.00418	1.87119	1.93769	2.08936	2.23836	2.16386	1.71806	1.80209	1.76008
RNAP_1777	1.04409	1.12667	0.940417	0.9325	0.733913	0.833206	0.579375	0.84	0.709688	0.574615	0.482	0.528308
RNAP_1778	0	0	0	0.086	0.05	0.068	0	0	0	0.088	0.07	0.079
RNAP_1779	0	0	0	0	0	0	0	0	0	0	0	0
RNAP_1780	0	0.0733333	0	0.624118	0.544615	0.584367	0.775455	0.707826	0.74164	2.6287	3.21043	2.91956
RNAP_1781	0	0	0	1.5287	1.45348	1.49109	0.615833	0.565833	0.590833	3.27652	3.8513	3.56391
RNAP_1782	0.11	0.0266667	0.075	1.2635	1.21974	1.24162	0.915385	0.772821	0.844103	3.04461	3.61308	3.32885
RNAP_1783	0	0	0	0	0	0	0	0	0	0	0	0
RNAP_1784	0.0825	0.16	0.015	0.276	0.266667	0.271333	0.536522	0.248889	0.392705	0.29	0.260435	0.275217
RNAP_1785	0.206667	0.200909	0.203333	0.588571	0.583478	0.586025	0.392727	0.3776	0.385164	0.488182	0.4996	0.493891
RNAP_1786	0.6064	0.758333	0.644	0.55913	0.60375	0.58144	0.395217	0.441429	0.418323	0.657826	0.520417	0.589121
RNAP_1787	1.10095	1.0813	1.02	0.912857	1.06909	0.990974	1.447	1.46857	1.45779	1.66545	1.96095	1.8132
RNAP_1788	0.8724	0.8392	0.823846	0.547391	0.47	0.508696	0.383333	0.449565	0.416449	0.873043	0.88875	0.880897
RNAP_1789	3.41085	3.36723	3.30021	2.452	2.37045	2.41122	2.56333	2.49956	2.53145	2.65156	2.92422	2.78789
RNAP_1790	3.5992	3.45115	3.4448	1.30044	1.26739	1.28391	1.53917	1.73913	1.63915	2.07304	2.2387	2.15587
RNAP_1791	1.1572	1.196	1.1304	0.01	0.22	0.115	0.356429	0.305	0.330714	0.4025	0.44	0.42125
RNAP_1792	0.274737	0.345	0.19	0.06	0.223333	0.141667	0.426667	0.298889	0.362778	0.504634	0.586744	0.545689
RNAP_1793	0	0	0	0	0.28	0.14	0	0	0	0.195	0	0.0975
RNAP_1794	0.0425	0.153333	0.09	0.528636	0.5072	0.517918	0.722174	0.615217	0.668696	0.232222	0.34	0.286111
RNAP_1795	1.5156	1.4228	1.3188	0	0.045	0.0225	0.510952	0.498261	0.504607	0.3	0.275	0.2875
RNAP_1796	0.420952	0.466842	0.39913	0.0766667	0.16	0.118333	0.228	0.07	0.149	0.203333	0.24125	0.222292
RNAP_1797	0	0	0	0	0.025	0.0125	0	0	0	0.358333	0.355	0.356667
RNAP_1798	0	0	0	0	0	0	0	0	0	0	0	0
RNAP_1799	0.664348	0.820435	0.7512	0.23	0	0.115	0.463333	0.12625	0.294792	0.553571	0.523333	0.538452
RNAP_1800	0.263333	0.87	0.4225	0.06875	0.92	0.494375	0.292857	0.7275	0.510179	0.521429	0.67	0.595714
RNAP_1801	0.6312	0.7324	0.657917	0.279167	0.310769	0.294968	0.879474	0.813182	0.846328	0.434091	0.548	0.491045
RNAP_1802	2.3716	2.2712	2.21	0.986957	0.995652	0.991304	1.6113	1.71739	1.66435	1.22478	1.29	1.25739
RNAP_1803	2.5372	2.4968	2.395	0.19	0.365	0.2775	1.24522	1.34609	1.29565	0.105	0.112	0.1085
RNAP_1804	3.20922	3.15157	3.10588	0.520208	0.418085	0.469147	2.27122	2.19857	2.2349	1.70469	1.8272	1.76595
RNAP_1805	3.228	3.1088	3.0328	1.36348	1.41708	1.39028	2.09913	2.1113	2.10522	2.08417	2.57609	2.33013
RNAP_1806	1.1884	1.1368	1.1528	0.055	0.148	0.1015	0.58087	0.444167	0.512518	0.281429	0.187778	0.234603
RNAP_1807	1.675	1.6228	1.4948	0.2725	0.3775	0.325	0.837895	0.762353	0.800124	0.917391	1.01391	0.965652
RNAP_1808	1.4396	1.4512	1.36615	0.792917	0.755833	0.774375	1.4287	1.31708	1.37289	0.66913	0.743478	0.706304
RNAP_1809	0.937778	0.98963	0.924074	0.750385	0.6912	0.720792	1.58	1.6092	1.5946	0.28	0.316667	0.298333
RNAP_1810	0.748	0.6432	0.6568	0.678696	0.713913	0.696304	1.97217	1.84375	1.90796	0.11	0.212941	0.161471
RNAP_1811	0	0	0	0.301818	0.287143	0.29448	0.045	0	0.0225	0.0625	0.01	0.03625
RNAP_1812	0.146	0.0933333	0.243333	0.953478	1.05739	1.00544	1.20773	1.1075	1.15761	1.11391	1.28478	1.19935
RNAP_1813	1.28154	1.2836	1.2828	0	0	0	0.628636	0.609167	0.618901	0.08	0.06	0.07
RNAP_1814	1.018	0.9948	0.8992	0	0.13	0.065	0.414737	0.491177	0.452957	0.446875	0.419474	0.433174
RNAP_1815	0.402632	0.3305	0.263684	0	0	0	0.14	0.06	0.1	0	0	0
RNAP_1816	0.05	0	0	0	0	0	0.3	0.0566667	0.178333	0	0	0
RNAP_1817	4.0336	3.962	3.9248	3.39435	3.1425	3.26842	3.07409	3.02826	3.05118	3.01087	3.33174	3.1713
RNAP_1818	4.5336	4.1784	4.44039	0.90375	1.04783	0.975788	3.10333	2.72913	2.91623	2.23792	2.94783	2.59287
RNAP_1819	2.43346	2.3788	2.3092	0.588	0.533913	0.560956	0.83087	0.928696	0.879783	1.00217	1.12739	1.06478
RNAP_1820	3.09051	3.02831	2.91559	3.34263	3.17456	3.2586	3.40709	3.32276	3.36492	2.61017	2.87965	2.74491
RNAP_1821	1.91698	1.97219	1.8978	0	0	0	0.751081	0.883077	0.817079	0.608214	0.602069	0.605142
RNAP_1822	1.6976	1.62539	1.55923	1.29417	1.2825	1.28833	2.00565	1.82435	1.915	1.24739	1.40304	1.32522
RNAP_1823	0.553478	0.62	0.500435	0.6055	0.713889	0.659694	1.04929	0.858	0.953643	0.798571	0.86	0.829286
RNAP_1824	1.7352	1.6404	1.612	1.41333	1.28417	1.34875	1.28609	1.41696	1.35152	0.851538	1.02217	0.936856
RNAP_1825	2.79226	2.75642	2.62868	2.8398	2.76216	2.80098	2.827	2.88569	2.85634	2.87353	3.10941	2.99147
RNAP_1826	3.4248	3.3772	3.2652	3.41956	3.14478	3.28217	3.68682	3.55522	3.62102	3.46696	3.84348	3.65522
RNAP_1827	1.84458	1.78304	1.70609	1.25182	1.2345	1.24316	1.58105	1.59095	1.586	1.20905	1.23238	1.22071
RNAP_1828	1.3116	1.2772	1.2436	0.890435	0.85	0.870217	0.995217	1.03348	1.01435	0.866957	0.886087	0.876522
RNAP_1829	0.906539	0.8488	0.8568	0.23	0.07	0.15	0.343846	0.204286	0.274066	0.281667	0.14875	0.215208
RNAP_1830	0.516	0.574	0.4436	0.13	0.216	0.173	0.15625	0.35	0.253125	0.195	0.0944444	0.144722
RNAP_1831	4.4232	4.3376	4.2716	1.2956	1.29957	1.29758	2.39046	2.44478	2.41762	2.68217	2.92304	2.80261
RNAP_1832	4.56	4.4528	4.38154	1.04304	0.982273	1.01266	2.44783	2.47609	2.46196	2.74696	3.04652	2.89674
RNAP_1833	2.13707	2.13238	2.09463	1.98846	1.89282	1.94064	2.28053	2.24775	2.26414	1.34	1.41205	1.37603
RNAP_1834	0.562	0.5772	0.4656	0.55875	0.590435	0.574592	0.86087	0.752609	0.806739	0.838261	0.923044	0.880652
RNAP_1835	2.01439	1.93119	1.8961	2.44846	2.39718	2.42282	2.65	2.44538	2.54769	2.22923	2.51974	2.37449
RNAP_1836	0.901034	0.904737	0.830702	0.860182	0.962909	0.911546	1.06073	1.16945	1.11509	0.346078	0.542076	0.444077
RNAP_1837	0.9656	1.0312	0.962692	0.71	0.5025	0.60625	0.441	0.475	0.458	0.565833	0.555238	0.560536
RNAP_1838	1.48333	1.36978	1.28089	0.481081	0.385	0.43304	0.781191	0.734762	0.757976	1.18721	1.51465	1.35093
RNAP_1839	0.24	0.25	0.211538	0.925652	0.841739	0.883696	0.3725	0.14875	0.260625	0.558889	0.415294	0.487092
RNAP_1840	0.48421	0.481389	0.389714	0.2625	0.301579	0.282039	0.262353	0.28	0.271176	0.44	0.221667	0.330833
RNAP_1841	0.207333	0.270833	0.181176	0	0	0	0.01	0.23	0.12	0.0866667	0.075	0.0808333
RNAP_1842	0.749231	0.7616	0.7244	0.935652	1.03	0.982826	1.21682	1.2584	1.23761	0.682609	0.911304	0.796956
RNAP_1843	0.344546	0.339	0.228889	0	0	0	0.325714	0.420435	0.373074	1.00478	1.12391	1.06435
RNAP_1844	1.344	1.372	1.3368	0	1.125	0.5625	0.402667	0.489286	0.445976	2.53217	2.70174	2.61696
RNAP_1845	0.307	0.343636	0.378261	0.635091	0.654364	0.644727	1.10964	1.02	1.06482	0.987091	1.10873	1.04791
RNAP_1846	0.415	0.400556	0.255	0	0.05	0.025	0.31125	0.372353	0.341801	0.3075	0.379375	0.343438
RNAP_1847	1.3616	1.3592	1.3276	0.823044	0.868261	0.845652	1.36	1.31125	1.33563	1.27565	1.39696	1.3363
RNAP_1848	1.28133	1.20862	1.23172	1.34667	1.22815	1.28741	0.980769	0.998571	0.98967	1.14222	1.29259	1.21741
RNAP_1849	0.08	0	0.08	0	0.12	0.06	0.3525	0.355	0.35375	0.08	0.065	0.0725
RNAP_1850	4.2336	4.02731	4.01269	3.39583	3.37435	3.38509	3.07261	3.08217	3.07739	3.00304	3.50348	3.25326
RNAP_1851	4.48423	4.1708	4.438	1.00609	1.13417	1.07013	3.18208	2.90304	3.04256	2.2487	2.97783	2.61326
RNAP_1852	0.531887	0.492549	0.462549	0.272222	0.1335	0.202861	0.312391	0.202258	0.257325	0.588913	0.526538	0.557726
RNAP_1853	0.367368	0.328823	0.365556	0.270588	0.288235	0.279412	0.34087	0.335	0.337935	0.596087	0.615833	0.60596
RNAP_1854	0.551667	0.801667	0.372857	0.387273	0.41	0.398636	0.4	0.408571	0.404286	0.575625	0.524444	0.550035
RNAP_1855	0	0	0	0.29	0.18	0.235	0.025	0	0.0125	0.2425	0.244444	0.243472
RNAP_1856	0.22	0.0877778	0.1375	0.818857	0.787143	0.803	0.223182	0.221429	0.222305	0.418214	0.348889	0.383552
RNAP_1857	2.794	2.7616	2.6624	3.09304	2.82208	2.95756	2.99565	2.9487	2.97217	2.48583	2.71348	2.59966
RNAP_1858	1.23212	1.29151	1.17091	2.60065	2.57781	2.58923	1.02742	1.17258	1.1	0.913548	1.08194	0.997742
RNAP_1859	0.6044	0.602174	0.5944	2.46348	2.44565	2.45457	0.692917	0.804167	0.748542	0.757826	0.954783	0.856304
RNAP_1860	0.6316	0.5736	0.552692	1.76087	1.66792	1.71439	0.455455	0.575909	0.515682	0.955217	0.916087	0.935652
RNAP_1861	2.1256	2.1356	2.144	1.5125	1.49957	1.50603	2.29261	2.31826	2.30544	1.41348	1.37826	1.39587
RNAP_1862	2.994	2.92615	2.8844	2.7613	2.60217	2.68174	3.42227	3.27125	3.34676	0	0	0
RNAP_1863	3	2.82195	2.86561	2.74436	2.59128	2.66782	2.64316	2.39897	2.52107	1.15308	1.46026	1.30667
RNAP_1864	0.11	0	0.1	0	0	0	0	0	0	0	0	0
RNAP_1865	0	0	0	0	0.09	0.045	0	0	0	0	0	0
RNAP_1866	0	0	0	0.3	0.276429	0.288214	0	0	0	0.436667	0.3475	0.392083
RNAP_1867	0	0	0	0	0	0	0	0	0	0	0	0
RNAP_1868	0	0	0	0.310667	0.313125	0.311896	0.1975	0.233077	0.215288	1.03652	1.10087	1.0687
RNAP_1869	0.135	0.02	0.15	0.69913	0.64087	0.67	0.297895	0.389091	0.343493	0.831739	0.757826	0.794783
RNAP_1870	0	0.05	0	0.596522	0.636364	0.616443	0.19	0.2	0.195	0.42	0.18	0.3
RNAP_1871	0.215	0.126667	0.1375	0.365	0.252353	0.308677	0.01	0	0.005	0.07	0	0.035
RNAP_1872	1.3724	1.3556	1.25704	0.221538	0.294	0.257769	0.28875	0.2425	0.265625	0.19	0.18	0.185
RNAP_1873	2.07385	2.0996	2.0116	0.438571	0.563913	0.501242	1.52435	1.60913	1.56674	0.460526	0.440909	0.450718
RNAP_1874	0.630714	0.688235	0.485789	0.189231	0.332857	0.261044	0.475	0.345	0.41	0.201667	0.103333	0.1525
RNAP_1875	0	0	0	0	0.0966667	0.0483333	0	0	0	0.55	0	0.275
RNAP_1876	0.146667	0.12375	0.04	0	0	0	0.95913	0.995217	0.977174	0	0	0
RNAP_1877	0.14	0	0	0.2775	0.27	0.27375	0.205	0.29	0.2475	0.306842	0.518696	0.412769
RNAP_1878	0.4728	0.418333	0.445417	0.587391	0.605217	0.596304	1.55565	1.40826	1.48196	2.85542	3.31958	3.0875
RNAP_1879	0.58	0.5216	0.530769	0.579524	0.597826	0.588675	1.73182	1.7287	1.73026	2.75417	3.53174	3.14295
RNAP_1880	0.99	0.960769	0.945	1.47	1.47174	1.47087	1.93091	2.025	1.97795	2.36522	2.68333	2.52427
RNAP_1881	0.61125	0.660869	0.5576	1.12217	1.05333	1.08775	0.951364	0.948696	0.95003	1.52739	1.55044	1.53891
RNAP_1882	0	0.07	0	0.0744444	0.115714	0.0950794	0.01	0	0.005	0	0.06	0.03
RNAP_1883	0.45619	0.4084	0.360417	0.717826	0.6608	0.689313	1.54409	1.38304	1.46357	1.55708	1.65913	1.60811
RNAP_1884	0.18	0.2225	0.13	0.438205	0.567857	0.503031	0.380952	0.546046	0.463499	0.536512	0.728605	0.632558
RNAP_1885	0.075	0.0985714	0.0966667	0.992174	1.0687	1.03043	0.682609	0.71625	0.699429	0.865652	0.96	0.912826
RNAP_1886	0.24	1.24	0.57	0.085	0.158571	0.121786	0.123333	0.09	0.106667	0.178333	0.275	0.226667
RNAP_1887	0	0	0	0	0	0	0	0	0	0	0	0
RNAP_1888	0.815135	0.84	0.786829	1.04632	0.999211	1.02276	1.21711	1.27846	1.24778	1.1041	1.20256	1.15333
RNAP_1889	1.47808	1.3972	1.4076	2.09826	2.04609	2.07217	2.07217	2.07522	2.0737	1.80565	1.98043	1.89304
RNAP_1890	0.315294	0.2465	0.228333	0.372	0.293478	0.332739	0.285	0.199	0.242	0.898261	1.05435	0.976304
RNAP_1891	0.8912	0.8404	0.8136	1.11261	1.10087	1.10674	0.635	0.7125	0.67375	3.18435	3.50826	3.3463
RNAP_1892	1.1776	1.228	1.1028	0.525333	0.364286	0.44481	0.7975	0.718696	0.758098	0.940435	1.08478	1.01261
RNAP_1893	0.445714	0.446875	0.425	0	0	0	0.42	0.356	0.388	0.38875	0.331667	0.360208
RNAP_1894	2.5976	2.4508	2.3652	2.03625	2.06167	2.04896	2.00304	2.0587	2.03087	2.51609	2.94696	2.73152
RNAP_1895	1.68346	1.7568	1.6196	0.478	0.302	0.39	1.00318	0.86125	0.932216	2.83304	3.01348	2.92326
RNAP_1896	1.0852	1.0212	1	0.3075	0.246667	0.277083	0.991818	1.0687	1.03026	3.28391	3.83174	3.55783
RNAP_1897	1.3572	1.3144	1.2044	0	0	0	0.221538	0.395	0.308269	2.84609	3.3913	3.1187
RNAP_1898	1.5252	1.44037	1.4088	1.03348	0.947083	0.990281	1.68696	1.60478	1.64587	2.76833	3.05391	2.91112
RNAP_1899	0.228571	0.402	0.311429	0.476667	0.375	0.425833	0.76	0.33	0.545	0.16125	0.408333	0.284792
RNAP_1900	0.106667	0.08	0	0.04	0.08	0.06	0.102857	0.0366667	0.0697619	0.18	0	0.09
RNAP_1901	1.2772	1.3564	1.1288	0.700435	0.675652	0.688044	1.25478	1.33125	1.29302	1.2	1.33696	1.26848
RNAP_1902	1.5864	1.52192	1.4756	1.21261	1.17348	1.19304	1.32652	1.47696	1.40174	1.15956	1.24565	1.20261
RNAP_1903	1.83718	1.81256	1.75795	0	0.02	0.01	0.13	0.15	0.14	2.45769	2.74526	2.60148
RNAP_1904	1.1132	1.12346	1.04778	0.24	0.322857	0.281429	0.474348	0.542174	0.508261	0.773043	0.753478	0.763261
RNAP_1905	1.63047	1.58233	1.4893	1.22233	1.21439	1.21836	2.1618	2.22139	2.19159	1.26512	1.52561	1.39537
RNAP_1906	0.746923	0.6412	0.6068	0.472	0.405238	0.438619	0.58913	0.5236	0.556365	0.573333	0.666087	0.61971
RNAP_1907	1.5036	1.4688	1.37037	0.879565	0.805217	0.842391	1.00174	0.942609	0.972174	0.811739	0.85	0.83087
RNAP_1908	4.17885	4.106	4.07	3.46826	3.15435	3.3113	3.12	3.06667	3.09333	3.06478	3.3787	3.22174
RNAP_1909	4.5116	4.1868	4.3728	0.950435	1.12304	1.03674	3.16	2.83391	2.99696	2.3	2.92652	2.61326
RNAP_1910	3.23269	3.2044	3.1972	0.543044	0.586956	0.565	2.15652	2.28435	2.22044	1.46957	1.79609	1.63283
RNAP_1911	4.19718	4.07615	4.03897	2.05054	1.98811	2.01932	2.74135	2.6573	2.69932	2.31243	2.50081	2.40662
RNAP_1912	4.338	4.2716	4.1696	1.69304	1.58348	1.63826	2.58	2.59087	2.58543	2.51435	2.73043	2.62239
RNAP_1913	3.462	3.388	3.3172	1.63478	1.68875	1.66177	2.36524	2.42875	2.39699	2.32652	2.67261	2.49957
RNAP_1914	3.81269	3.824	3.66222	3.02043	2.96783	2.99413	2.95954	3.08565	3.0226	3.03348	3.41565	3.22457
RNAP_1915	4.0332	4.0164	3.90654	3.1413	2.97087	3.05609	3.2187	3.24478	3.23174	2.97087	3.3413	3.15609
RNAP_1916	3.6676	3.65385	3.56	1.84261	1.84391	1.84326	2.7587	2.65391	2.7063	2.61083	2.96696	2.7889
RNAP_1917	1.29727	1.35714	1.22238	0.983182	0.894762	0.938972	1.13944	1.21667	1.17806	0.7225	0.818	0.77025
RNAP_1918	1.69461	1.6192	1.5728	1.82174	1.75652	1.78913	2.15	2.06542	2.10771	1.37542	1.53217	1.45379
RNAP_1919	2.0068	1.89846	1.87923	1.87739	1.75304	1.81522	2.18	2.08348	2.13174	1.37435	1.40391	1.38913
RNAP_1920	1.5608	1.4856	1.46385	1.13261	1.06792	1.10026	1.2564	1.19333	1.22487	0.75375	0.780833	0.767292
RNAP_1921	0.344	0.3695	0.254545	0.391304	0.40087	0.396087	0.306	0.161333	0.233667	0.184	0.268333	0.226167
RNAP_1922	0.360455	0.411905	0.335217	0.469524	0.409091	0.439307	0.277647	0.298261	0.287954	0.349565	0.391429	0.370497
RNAP_1923	0.9096	0.954	0.838846	0.735652	0.663913	0.699783	0.5145	0.683182	0.598841	0.558696	0.526191	0.542443
RNAP_1924	1.558	1.51	1.3736	0.807391	0.83	0.818696	1.67364	1.58348	1.62856	1.19043	1.45583	1.32313
RNAP_1925	0.065	0.06	0.1775	1.28174	1.43043	1.35609	0.506522	0.563478	0.535	0.285	0.27	0.2775
RNAP_1926	0	0	0	0	0	0	0	0	0	0	0	0
RNAP_1927	3.93393	3.83127	3.80073	2.60145	2.47527	2.53836	2.52	2.52891	2.52446	2.23145	2.48145	2.35645
RNAP_1928	4.3844	4.1556	4.24	1.09913	1.10609	1.10261	3.12636	2.89826	3.01231	2.25913	2.81522	2.53717
RNAP_1929	3.7364	3.5344	3.6356	0.780909	0.672174	0.726541	2.68	2.61217	2.64609	1.75043	2.04652	1.89848
RNAP_1930	1.4656	1.4396	1.3392	0	0	0	0.331053	0.392857	0.361955	2.44652	2.7987	2.62261
RNAP_1931	2.2164	2.1608	2.1028	1.15087	1.19292	1.17189	1.36609	1.3287	1.34739	1.58261	1.65956	1.62109
RNAP_1932	2.3572	2.318	2.23	1.00174	1.05682	1.02928	1.73565	1.6213	1.67848	0.103333	0.08375	0.0935417
RNAP_1933	0.9468	1.1188	0.9912	0.506842	0.394762	0.450802	0.684348	0.658636	0.671492	0.29	0.3875	0.33875
RNAP_1934	1.57049	1.54561	1.49171	1.1139	1.06425	1.08908	1.65539	1.70897	1.68218	0.5825	0.581795	0.582147
RNAP_1935	0.363889	0.460588	0.290526	0.09	0.2	0.145	0.304444	0.331579	0.318012	0.115	0.15	0.1325
RNAP_1936	0.383333	0.356667	0.33	0.306111	0.410667	0.358389	0.36	0.43375	0.396875	0.514857	0.643823	0.57934
RNAP_1937	2.57	2.4776	2.3924	1.47087	1.46217	1.46652	2.16087	2.06435	2.11261	0.74087	0.688696	0.714783
RNAP_1938	2.30641	2.25077	2.19103	1.29649	1.2346	1.26554	2.17583	2.19081	2.18332	1.26211	1.34921	1.30566
RNAP_1939	0.50625	0.702143	0.58	0.353333	0.476	0.414667	0.698667	0.759333	0.729	1.45	0.716667	1.08333
RNAP_1940	0	0	0	0.925806	0.883871	0.904839	0.075	0.0925	0.08375	0.255556	0.232353	0.243954
RNAP_1941	0	0	0	0	0.04	0.02	0	0	0	0.115	0	0.0575
RNAP_1942	0.196667	0.37	0.135	0	0	0	0	0	0	0	0	0
RNAP_1943	0	0	0.14	0.632609	0.736522	0.684565	0.71	0.12125	0.415625	0.10125	0.31	0.205625
RNAP_1944	0.315714	0.329048	0.354762	0.796522	0.7575	0.777011	0.617	0.4884	0.5527	0.656522	0.629565	0.643043
RNAP_1945	1.06459	1.0927	1.02973	1.14629	0.957143	1.05171	1.08389	1.06	1.07194	1.29571	1.28829	1.292
RNAP_1946	1.2612	1.26231	1.30423	1.5328	1.43565	1.48423	1.13217	1.09391	1.11304	1.47565	1.42	1.44783
RNAP_1947	0.348421	0.307917	0.296	0.576191	0.552727	0.564459	0.545714	0.590714	0.568214	0.418125	0.495882	0.457004
RNAP_1948	0.246522	0.422	0.267895	1.19064	1.21871	1.20468	0.784194	0.735484	0.759839	0.392903	0.458667	0.425785
RNAP_1949	0.113333	0.175556	0.046	0.303571	0.375789	0.33968	0.248333	0.09125	0.169792	0.07	0.123333	0.0966667
RNAP_1950	0.4128	0.393636	0.3464	1.05478	0.980869	1.01783	0.408571	0.349565	0.379068	0.0371429	0.188	0.112571
RNAP_1951	0.7348	0.7232	0.7672	0.24875	0.366923	0.307837	0.3525	0.263333	0.307917	0.516522	0.663478	0.59
RNAP_1952	1.0948	1.076	0.9832	0.276667	0.14	0.208333	0.690435	0.683044	0.686739	0.570909	0.491739	0.531324
RNAP_1953	0.5892	0.6696	0.6028	0.20125	0.26	0.230625	0.474545	0.561739	0.518142	0.3	0.0971429	0.198571
RNAP_1954	0	0	0	0.813784	0.720278	0.767031	0.267778	0.17	0.218889	0.34	0.085	0.2125
RNAP_1955	0	0	0	0.4855	0.376818	0.431159	0.11	0.04	0.075	0.11875	0.022	0.070375
RNAP_1956	1.3496	1.3144	1.212	2.46522	2.31087	2.38804	2.12818	2.22565	2.17692	2.50391	2.83	2.66696
RNAP_1957	0.411786	0.374643	0.385294	2.72442	2.55581	2.64012	0.661163	0.606304	0.633734	1.11139	1.17614	1.14377
RNAP_1958	0.02	0.176667	0.12	0.4955	0.5145	0.505	0.135714	0.262	0.198857	0.510435	0.656522	0.583478
RNAP_1959	0.856216	0.774324	0.748378	0.932059	0.954118	0.943088	0.314074	0.258636	0.286355	0.630323	0.759722	0.695022
RNAP_1960	0.2225	0.2125	0.303333	0.075	0	0.0375	0.290556	0.278571	0.284564	0.255	0.0975	0.17625
RNAP_1961	0	0	0	0.606957	0.614783	0.61087	0.1775	0.0725	0.125	0.1025	0.06	0.08125
RNAP_1962	0	0	0	0.185	0.4425	0.31375	0.146667	0.306667	0.226667	0.23	0.044	0.137
RNAP_1963	0	0.055	0	0.266	0.408333	0.337167	0.344615	0.235	0.289808	0.746522	0.661739	0.70413
RNAP_1964	0.02	0.0683333	0.17	0.912174	0.758696	0.835435	0.316667	0.447727	0.382197	0.580435	0.558571	0.569503
RNAP_1965	0	0	0.01	2.31696	2.18217	2.24957	0.58913	0.666522	0.627826	0.325	0.342667	0.333833
RNAP_1966	0	0.213333	0.2675	0	0.61	0.305	0.2175	0.2575	0.2375	0.584	0.316667	0.450333
RNAP_1967	0	0	0	0	0	0	0	0	0	0	0	0
RNAP_1968	0	0	0	0	0	0	0	0	0	0	0	0
RNAP_1969	0	0.145	0.11	0.05	0.27375	0.161875	0.22	0.323333	0.271667	0.33	0.264615	0.297308
RNAP_1970	0	0	0	0	0	0	0	0	0	0.246667	0.103333	0.175
RNAP_1971	0	0	0	0	0	0	0	0	0	0.02	0	0.01
RNAP_1972	0.235	0.46	0.22	0.19	0.1125	0.15125	0	0.205	0.1025	0.05	0.04	0.045
RNAP_1973	0.572222	0.63	0.588929	1.33391	1.23304	1.28348	0.308421	0.397368	0.352895	0.608696	0.725217	0.666956
RNAP_1974	0.6064	0.546522	0.540909	0.18	0	0.09	0	0	0	0	0	0
RNAP_1975	1.75308	1.7324	1.6288	3.2613	3.11739	3.18935	3.00087	2.94087	2.97087	1.7504	2.03304	1.89172
RNAP_1976	0	0	0	0	0	0	0	0	0	0.095	0.16	0.1275
RNAP_1977	0	0.06	0.04	0.908333	0.967391	0.937862	0.2175	0.0666667	0.142083	0.432174	0.452778	0.442476
RNAP_1978	0	0	0	0.05	0	0.025	0	0	0	0	0	0
RNAP_1979	0	0	0	0	0.11	0.055	0.05	0.21	0.13	0.1725	0	0.08625
RNAP_1980	0	0	0	0.177143	0.22875	0.202946	0.198125	0.181429	0.189777	0.0971429	0.276667	0.186905
RNAP_1981	0	0.14	0	1.64044	1.6576	1.64902	0.33	0.2575	0.29375	0	0	0
RNAP_1982	0.101111	0.21	0.086	0	0	0	0.07	0	0.035	0.156667	0.095	0.125833
RNAP_1983	0	0	0	0.868572	0.782174	0.825373	0.228333	0.184167	0.20625	0.44125	0.479	0.460125
RNAP_1984	0	0	0	1.00435	0.911667	0.958007	0.345263	0.21	0.277632	0.80625	0.885	0.845625
RNAP_1985	0	0	0	0	0.38	0.19	0.13	0	0.065	0.0366667	0.0855555	0.0611111
RNAP_1986	0	0	0.04	0	0	0	0	0	0	0.04	0.11	0.075
RNAP_1987	0.16	0.45	0.37	0.075	0.117143	0.0960714	0.23	0.03	0.13	0.06	0.065	0.0625
RNAP_1988	2.3992	2.4136	2.2312	0.705652	0.664546	0.685099	0.83875	0.658261	0.748506	1.24348	1.18391	1.2137
RNAP_1989	3.43045	3.33046	3.26721	1.43619	1.29024	1.36322	1.64385	1.61146	1.62766	1.81122	1.95976	1.88549
RNAP_1990	2.512	2.325	2.3716	1.13696	0.912174	1.02456	0.765217	0.641304	0.703261	1.05522	0.829565	0.942391
RNAP_1991	0.536539	0.49125	0.4088	0.0275	0.126	0.07675	0.762727	0.77	0.766364	0.418	0.464375	0.441188
RNAP_1992	1.1192	1.1376	0.996	1.0887	1.12	1.10435	1.89348	1.97304	1.93326	1.83042	2.18261	2.00651
RNAP_1993	0.235	0.346667	0.205	1.43522	1.40956	1.42239	1.97042	1.7987	1.88456	3.12826	3.56083	3.34455
RNAP_1994	0.46	0.396571	0.395143	1.25257	1.31314	1.28286	0.895588	1.02811	0.961848	2.9325	3.51457	3.22354
RNAP_1995	0.0933333	0.0844444	0.09125	0.972174	0.975217	0.973696	0.6272	0.680435	0.653817	3.44174	4.05087	3.7463
RNAP_1996	1.2164	1.1168	1.1652	1.20913	1.18956	1.19935	1.3513	1.22217	1.28674	2.05652	2.39913	2.22783
RNAP_1997	0.8364	0.8788	0.8204	0.660869	0.672609	0.666739	0.76	0.633478	0.696739	0.638696	0.639565	0.639131
RNAP_1998	2.3348	2.2716	2.2672	2.18174	2.17696	2.17935	2.27348	2.26435	2.26891	1.91	1.98652	1.94826
RNAP_1999	2.46045	2.42723	2.39769	2.17563	2.05429	2.11496	2.32175	2.38206	2.3519	2.17508	2.33714	2.25611
[truncated: 130 more rows]

## Sheet: RpoD_Binding
Binding ID	exponential 1	exponential 2	exponential 3	stationary 1	stationary 2	glutamine 1	glutamine 2	heatshock 1	heatshock 2	iron 1	iron 2	ΔrpoS 1	ΔrpoS 2	ΔrpoN 1	ΔrpoS 1
SigD_1	2.86806	2.47968	2.62097	4.42677	4.42677	3.84742	3.92281	2.76032	2.62226	3.21032	3.14419	3.46387	3.32645	2.78839	3.01
SigD_2	0.36	0.454615	0.488889	0.0877778	0.0877778	0.307143	0.157692	0.262647	0.443611	0.15	0.23	0.0375	0.075	0.1025	0.0877778
SigD_3	2.02404	1.83604	1.77213	1.43188	1.43188	1.98708	2.13204	2.21	2.18915	2.12702	2.18638	0.812979	0.809388	1.6117	1.87298
SigD_4	0.355185	0.436563	0.354193	0.923226	0.923226	0.765	0.974839	0.695161	0.653871	0.645484	0.622	0.917097	0.92125	0.377895	0.399286
SigD_5	0.0644445	0	0	0.398182	0.398182	0.28	0.162963	0.475588	0.7384	0.145	0.1984	0.497111	0.553409	0.28875	0.182857
SigD_8	2.19414	1.96552	1.90467	3.26667	3.26667	2.69655	3.01793	2.24759	2.00448	2.99379	2.92724	2.8869	2.77586	2.46724	2.73207
SigD_8	2.19414	1.96552	1.90467	3.26667	3.26667	2.69655	3.01793	2.24759	2.00448	2.99379	2.92724	2.8869	2.77586	2.46724	2.73207
SigD_10	3.67977	3.51326	3.56605	4.58884	4.58884	4.45186	4.3907	4.45349	4.27023	4.35954	4.10535	3.585	3.51628	3.9586	4.15512
SigD_11	1.061	1.17275	1.37872	0.205	0.205	0.970513	1.12615	0.562432	0.903846	2.11564	2.1418	0.219412	0.3225	0.656923	0.685366
SigD_12	2.0837	1.682	1.66326	1.00822	1.00822	0.946222	1.16889	3.28	2.62267	1.28891	1.31444	0.838889	0.888889	0.849333	1.082
SigD_13	0	0	0	0.177143	0.177143	0	0	0	0	0.361111	0.291739	1.71853	1.70943	0.367368	0.305484
SigD_14	0	0	0	0.054	0.054	0	0	0	0	0	0.0333333	0.356842	0.4	0.045	0.0625
SigD_15	0.05	0.045	0.1	0	0	0	0	0.858	1.046	0.17	0.17	0	0	0	0
SigD_16	0	0	0	0.113333	0.113333	0	0.02	0	0	0.11	0.075	0.8285	0.878947	0.03	0.10125
SigD_17	0.0375	0.13	0.09	0	0	0.22	0.24	0.346154	0.28	0.216667	0.17	0	0.09	0.18	0.135
SigD_18	0.717949	0.646	0.513077	0.244286	0.244286	0.429167	0.642564	0.801795	0.760256	0.384474	0.41303	0.219333	0.282692	0.254545	0.187
SigD_19	0	0	0.0628571	0.0525	0.0525	0.177857	0.229423	0.08	0.228571	0.227833	0.201053	0.12	0.09	0.287969	0.215667
SigD_19	0	0	0.0628571	0.0525	0.0525	0.177857	0.229423	0.08	0.228571	0.227833	0.201053	0.12	0.09	0.287969	0.215667
SigD_21	1.61861	1.59116	1.56721	2.11455	2.11455	1.99	2.19326	1.81535	1.80159	1.99178	1.94605	0.845814	0.988605	1.78022	1.88605
SigD_22	1.72909	1.61484	1.56258	1.20323	1.20323	2.41032	2.52903	3.12387	2.71323	1.56613	1.51656	1.34645	1.41161	1.24188	1.31387
SigD_22	1.72909	1.61484	1.56258	1.20323	1.20323	2.41032	2.52903	3.12387	2.71323	1.56613	1.51656	1.34645	1.41161	1.24188	1.31387
SigD_23	1.11114	0.956111	0.888611	0.857429	0.857429	0.669714	0.853055	0.165333	0.206667	0.657222	0.512857	0.32	0.0944444	0.451143	0.606286
SigD_25	0.155714	0.086	0.226667	0.198333	0.198333	0.3775	0.226667	0.32	0	0.0725	0.108571	0.2025	0.196667	0.045	0.618571
SigD_26	0.126667	0.01	0	0.573333	0.573333	0.1	0	0.720667	0.788276	0.123333	0.10125	0	0	0.1	0
SigD_27	0.352174	0.205	0.13875	0.24	0.24	0.07	0.2955	0.472727	0.676956	0.0483333	0.09	0.018	0.0483333	0.125	0.16
SigD_28	0.21875	0.271818	0.231667	0.182857	0.182857	0.462069	0.558519	0.2676	0.248889	0.33625	0.292	0	0	0.1225	0.094
SigD_29	0.682787	0.579344	0.481613	0.271475	0.271475	0.586393	0.687869	1.48853	1.31803	0.827377	0.765484	0.161636	0.193404	0.5435	0.648871
SigD_30	3.34875	2.92826	3.06739	4.8325	4.8325	4.32261	4.37609	3.64565	3.25391	4.42652	4.19391	4.47304	4.31087	3.97174	4.15826
SigD_31	1.24478	1.15609	1.17739	1.53087	1.53087	1.34958	1.8125	0.73913	1.03435	1.63261	1.75958	1.61	1.57696	1.20217	1.48696
SigD_32	0.653513	0.671579	0.567895	1.05054	1.05054	0.74027	0.7	1.96649	1.82513	1.37135	1.2346	1.46973	1.39324	0.95	0.925946
SigD_33	1.90778	1.67771	1.854	2.568	2.568	2.59632	2.60343	3.264	3.04944	2.57229	2.37114	2.24343	2.14972	2.31286	2.35944
SigD_33	1.90778	1.67771	1.854	2.568	2.568	2.59632	2.60343	3.264	3.04944	2.57229	2.37114	2.24343	2.14972	2.31286	2.35944
SigD_36	0.194286	0.196	0.3	0.268	0.268	0.457333	0.456071	0.440937	0.434333	0.552258	0.495357	0.178333	0.319048	0.563	0.339643
SigD_37	2.92026	2.78625	2.94436	3.79225	3.79225	3.48179	3.4118	3.44775	3.34	3.93359	3.6759	2.61179	2.68923	3.5541	3.51385
SigD_38	1.13731	1.01231	1.2432	1.6124	1.6124	1.5876	1.63654	1.5056	1.4736	1.8868	1.9368	0.95	1.0292	1.5484	1.4396
SigD_39	3.38968	3.08516	3.19645	3.68161	3.68161	3.95581	4.11871	4.98903	4.67742	4.32844	4.15806	3.64935	3.60548	3.76097	3.89438
SigD_41	0.251605	0.331585	0.310769	0.225441	0.225441	0.232923	0.352338	0.955679	1.10841	0.476026	0.406914	0.170392	0.282807	0.265965	0.280417
SigD_42	1.99769	1.86081	1.93703	2.95486	2.95486	2.44526	2.64784	3.65811	3.43026	2.09432	2.08865	3.39026	3.34243	2.21622	2.24297
SigD_43	0.494792	0.424681	0.437609	0.495714	0.495714	1.5202	1.65592	0.268	0.346667	0.504048	0.415135	0.603265	0.700217	0.322941	0.207
SigD_44	3.27487	3.01564	2.95077	2.8341	2.8341	3.2841	3.50359	0.37	0.354167	1.95461	1.855	3.3518	3.29564	1.59025	1.95103
SigD_45	2.90119	2.81458	2.97339	2.91814	2.91814	2.8617	2.95305	2.553	2.56136	2.7085	2.56373	1.43136	1.49117	2.38186	2.38407
SigD_45	2.90119	2.81458	2.97339	2.91814	2.91814	2.8617	2.95305	2.553	2.56136	2.7085	2.56373	1.43136	1.49117	2.38186	2.38407
SigD_46	1.99163	1.88861	1.89116	1.62581	1.62581	1.70636	1.89651	2.27093	2.05318	2.06837	1.9786	1.36636	1.41295	1.58605	1.74535
SigD_47	1.504	1.32139	1.24543	1.284	1.284	1.58971	1.76629	0.696216	0.992286	0.806	0.845714	0.418	0.330606	0.571111	0.709445
SigD_48	0.412727	0.303462	0.15	0.22	0.22	0.432667	0.604545	0.245385	0.3	0.73697	0.777	1.57182	1.59485	0.527059	0.689697
SigD_48	0.412727	0.303462	0.15	0.22	0.22	0.432667	0.604545	0.245385	0.3	0.73697	0.777	1.57182	1.59485	0.527059	0.689697
SigD_49	2.43879	2.35371	2.41576	2.15485	2.15485	2.49636	2.44212	1.942	1.99273	2.51606	2.37118	0.604242	0.642424	2.09909	1.98394
SigD_50	1.21137	1.09231	1.10333	0.754314	0.754314	1.12882	1.09843	1.54038	1.28647	1.20333	1.16923	0.508628	0.582653	0.901154	0.875882
SigD_51	0.842973	0.358056	0.142	0.398108	0.398108	0.400606	0.604054	1.88027	1.4146	0.673158	0.791622	0.867949	0.710811	0.533784	0.871579
SigD_53	0.187727	0.085	0	0.206977	0.206977	0.462889	0.434667	1.30133	1.13444	0.714131	0.630222	0.417333	0.456	0.477674	0.421111
SigD_54	0.32	0.136667	0.29	0.18282	0.18282	0.144857	0.226177	0.0455556	0.0875	0.262564	0.304444	1.07359	1.06679	0.283333	0.333261
SigD_55	2.31357	2.39238	2.47186	1.81349	1.81349	2.49781	2.44902	3.00341	2.98463	2.37381	2.18561	0.501628	0.528537	1.65049	1.6261
SigD_56	1.12228	1.0679	1.10965	1.21175	1.21175	1.35193	1.50211	1.22018	1.19123	1.35638	1.28793	2.07544	2.11	1.04772	1.01842
SigD_57	0.645714	0.701628	0.802683	0.182812	0.182812	0.568571	0.751463	0.921707	1.21548	0.558333	0.521951	1.06976	1.07286	0.400588	0.358
SigD_58	0.175	0.015	0.21	0.128333	0.128333	0.253889	0.386087	1.10414	1.13233	0.633214	0.619259	0.263478	0.361	0.333333	0.247
SigD_59	2.88512	2.8193	2.97727	1.85953	1.85953	0.636098	0.804884	0	0	0.540238	0.514091	0	0	1.25349	1.29705
SigD_60	1.69796	1.689	1.93571	1.18388	1.18388	2.88367	3.13633	3.50306	3.5194	2.08694	1.983	0.9332	1.03163	1.7056	1.7802
SigD_61	2.466	2.27546	2.34786	2.80545	2.80545	2.75145	2.78346	0.981273	0.9275	1.29891	1.19418	0.974107	1.04364	0.6375	0.752182
SigD_62	0.679032	0.778065	0.793226	0.486452	0.486452	0.594194	0.583333	1.35375	1.15323	0.971613	0.832903	0.168	0.134444	0.7	0.659032
SigD_64	0.787162	0.741579	0.63171	0.581781	0.581781	0.314225	0.455294	0.530714	0.558286	0.731892	0.710548	1.25438	1.32452	0.662329	0.85473
SigD_65	2.67667	2.73923	2.81513	0.81075	0.81075	2.92	3.08795	0.829	0.706053	3.6175	3.34308	0.6725	0.77079	2.12923	2.04282
SigD_66	2.2841	2.26051	2.19436	3.48026	3.48026	2.90103	2.891	2.2465	1.9782	3.08846	2.89077	2.37795	2.44026	2.60436	2.5659
SigD_67	0.659333	0.578276	0.620667	0.899	0.899	0.83	1.17379	0.706552	0.595862	1.14138	1.16517	0.290667	0.349286	0.591379	0.867931
SigD_69	0.8444	0.577692	0.678077	1.3216	1.3216	0.9828	1.2584	0.472857	0.421765	1.2028	1.1828	0.9208	0.951923	0.749259	0.768518
SigD_70	0.428843	0.329912	0.333729	0.270364	0.270364	0.725462	0.823577	0.977355	1.06919	0.737581	0.716891	0.102414	0.133333	0.51161	0.436748
SigD_70	0.428843	0.329912	0.333729	0.270364	0.270364	0.725462	0.823577	0.977355	1.06919	0.737581	0.716891	0.102414	0.133333	0.51161	0.436748
SigD_71	2.14	1.96756	1.97283	1.68729	1.68729	2.37955	2.45178	3.22044	3.19444	2.90064	2.71311	1.14783	1.21622	2.32467	2.39422
SigD_73	0.4166	0.302245	0.375306	0.458125	0.458125	0.753265	0.887	0.558958	0.654082	0.853	0.844694	0.08	0.160909	0.297097	0.283182
SigD_74	0.075	0.0222222	0.104348	0.082	0.082	0.159091	0.141212	0.851587	0.955833	0.101111	0.15	0.02	0.05	0.0814286	0.055
SigD_74	0.075	0.0222222	0.104348	0.082	0.082	0.159091	0.141212	0.851587	0.955833	0.101111	0.15	0.02	0.05	0.0814286	0.055
SigD_75	0.791781	0.770137	0.719178	0.411467	0.411467	0.740676	0.849315	2.08233	2.02411	0.928219	0.850278	0.218308	0.222687	0.716438	0.812329
SigD_77	2.60349	2.55721	2.75133	2.08605	2.08605	3.09512	3.21954	3.23068	3.11023	2.96727	2.82674	0.953636	0.967907	2.23605	2.37023
SigD_78	1.60057	1.51629	1.56314	1.40806	1.40806	1.54086	1.546	1.69811	1.37143	1.674	1.51971	0.794167	0.791944	1.49417	1.716
SigD_79	2.48361	2.1821	2.3418	4.28557	4.28557	4.32311	4.29885	3.91131	3.66197	4.31229	4.00688	4.48115	4.21194	3.94623	4.01967
SigD_79	2.48361	2.1821	2.3418	4.28557	4.28557	4.32311	4.29885	3.91131	3.66197	4.31229	4.00688	4.48115	4.21194	3.94623	4.01967
SigD_82	0.490513	0.446579	0.4695	1.68775	1.68775	0.590513	0.737	1.14923	0.94475	1.30846	1.27564	0.736829	0.76175	0.86	0.853659
SigD_83	2.09736	1.93366	1.8607	3.55916	3.55916	2.06859	2.29197	3.14139	2.74732	2.5038	2.40845	1.01296	1.0862	2.01085	2.03634
SigD_84	1.67244	1.56978	1.34778	1.72622	1.72622	1.10467	1.21489	1.83128	1.65267	1.44622	1.46711	0.394444	0.434222	1.01622	1.12467
SigD_85	1.89256	1.77919	1.70282	1.81919	1.81919	1.86432	1.80568	2.07622	1.92243	2.01459	1.93649	0.761622	0.706053	1.52297	1.65162
SigD_87	1.74696	1.25381	1.21217	3.0076	3.0076	2.2204	2.5028	1.8764	1.69154	2.5692	2.63	2.1688	1.9788	1.9544	2.4436
SigD_88	0.123953	0.167857	0.128438	0.118	0.118	0.306327	0.334138	0.808226	0.82	0.383158	0.315962	0.18	0.167895	0.261667	0.243898
SigD_89	1.42308	1.42744	1.44707	1.64795	1.64795	1.53667	1.73732	1.31075	1.17769	1.62026	1.48075	3.21415	3.267	1.03225	1.02436
SigD_90	1.80253	1.62521	1.47972	2.26903	2.26903	1.62408	2.0075	1.76338	1.56139	1.84972	1.91028	1.93239	1.88831	1.51761	1.73901
SigD_90	1.80253	1.62521	1.47972	2.26903	2.26903	1.62408	2.0075	1.76338	1.56139	1.84972	1.91028	1.93239	1.88831	1.51761	1.73901
SigD_92	0	0	0	0.258214	0.258214	0.332857	0.298696	0.311951	0.247407	0.227143	0.299167	0.396667	0.394783	0.25	0.164
SigD_92	0	0	0	0.258214	0.258214	0.332857	0.298696	0.311951	0.247407	0.227143	0.299167	0.396667	0.394783	0.25	0.164
SigD_93	0.116	0.0916667	0.04	0.396667	0.396667	0.359048	0.410435	0.309167	0.113333	0.4084	0.358	0.715926	0.808889	0.371053	0.249524
SigD_94	2.58514	2.43571	2.40222	3.81229	3.81229	2.92429	2.99314	2.62	2.17086	3.11083	2.99029	1.38171	1.46829	2.87778	2.92286
SigD_95	1.10867	0.865867	0.878553	1.3824	1.3824	1.43267	1.4448	0.350278	0.234815	0.557778	0.590685	1.32747	1.31347	0.404849	0.514267
SigD_96	2.30333	2.34286	2.37667	2.28714	2.28714	2.98364	3.12905	3.105	3.14238	3.2887	3.0619	1.328	1.35526	2.24429	2.26333
SigD_97	2.93465	2.77023	3.01186	2.67419	2.67419	3.64349	3.6614	4.31209	4.00861	3.96047	3.80558	1.57023	1.54023	3.14977	3.17442
SigD_98	1.55049	1.18049	1.12171	1.07976	1.07976	1.11195	1.37756	2.1422	1.89244	1.63929	1.59366	1.75024	1.76146	1.16512	1.42537
SigD_99	0.580541	0.504706	0.45	0.314167	0.314167	0.390937	0.326842	1.04	0.99125	0.515517	0.502069	0.51875	0.443636	0.491818	0.40375
SigD_102	0.322807	0.471403	0.473965	0.53875	0.53875	1.01193	0.97931	2.51474	2.22912	0.567586	0.458214	0.77614	0.821071	0.9832	0.597407
SigD_107	0.564634	0.542619	0.997805	0.158333	0.158333	0.48921	0.410488	1.33419	1.56854	0.324	0.308182	0.55	0.33	0.226667	0.222
SigD_108	1.28435	1.00304	1.06833	0.837391	0.837391	0.362	0.547083	3.43739	3.16087	1.28652	1.32391	1.28696	1.23696	1.13667	1.36
SigD_109	2.6117	2.46509	2.51472	2.81704	2.81704	2.51472	2.60509	3.17	2.8783	2.81981	2.61906	2.13057	2.0263	2.65208	2.73679
SigD_110	1.08927	0.866727	0.680536	1.01821	1.01821	1.19345	1.15564	1.74636	1.30891	1.22582	1.23073	0.998545	1.00911	1.04018	1.06873
SigD_111	2.20108	1.89108	1.75622	1.95757	1.95757	2.46432	2.64649	2.99324	2.79243	2.77026	2.70622	1.86263	1.93081	2.25553	2.10868
SigD_112	1.07721	0.875455	0.691395	1.78395	1.78395	1.08432	1.23372	3.31326	2.53907	1.17907	1.18704	0.371875	0.4208	0.610698	0.95814
SigD_113	1.36721	1.16568	1.08311	1.17674	1.17674	1.30864	1.2993	1.68455	1.42047	1.63955	1.63233	2.19465	2.16698	1.66581	1.62767
SigD_114	0.6	0.570674	0.515172	0.617455	0.617455	0.538452	0.525942	1.02598	0.839663	0.515065	0.598461	0.911667	0.920426	0.415538	0.474426
SigD_116	0.550361	0.530244	0.518378	0.631046	0.631046	0.882988	0.98046	0.431333	0.443784	0.19575	0.231482	1.30149	1.18046	0.326591	0.328267
SigD_116	0.550361	0.530244	0.518378	0.631046	0.631046	0.882988	0.98046	0.431333	0.443784	0.19575	0.231482	1.30149	1.18046	0.326591	0.328267
SigD_117	2.04381	1.66825	1.54905	1.77651	1.77651	1.95762	2.05556	0.785	0.397091	0.249167	0.288974	2.49952	2.45127	0.7945	0.851111
SigD_118	0.545926	0.405926	0.292727	0.681509	0.681509	1.06444	1.18113	0.880566	0.590189	0.647358	0.67566	0.808148	0.792453	0.475208	0.605094
SigD_119	0.32	0.155333	0.114286	0.691176	0.691176	0.590217	0.524808	0.446346	0.375918	0.399556	0.439111	0.6318	0.6186	0.390714	0.422157
SigD_120	0.243214	0.27	0.08	0.45027	0.45027	0.368621	0.365714	1.12947	0.91	0.285263	0.304546	0.815405	0.742973	0.348947	0.342083
SigD_121	0.04	0.03	0	0.175714	0.175714	0.144	0.09	0.734348	0.635652	0.0344444	0.0575	0.566956	0.493044	0.055	0.0725
SigD_122	0	0	0	0.215	0.215	0	0.0433333	0	0	0	0	1.1732	1.2752	0.344286	0.208
SigD_123	0.0742857	0	0	0.079	0.079	0.243571	0.220615	0.1305	0	0.225217	0.2136	0.401805	0.347246	0.2288	0.231154
SigD_124	0.3255	0.378095	0.609767	0.0366667	0.0366667	0.295926	0.32575	0	0	0	0	0.04	0.026	0	0.23
SigD_125	0.690845	0.351429	0.315	0.626761	0.626761	1.50521	1.57718	1.66409	1.10085	0.372581	0.5464	0.752958	0.756197	0.444464	0.386604
SigD_126	0.2	0.076	0.01	0.296981	0.296981	0.29125	0.125	0.005	0	0.26875	0.176538	0.352075	0.302941	0.265833	0.132
SigD_127	0.0983333	0.0855555	0.21375	0.414286	0.414286	0.27	0.24	0.361177	0.3575	0.24	0.32	0.255	0.138571	0.293333	0.17
SigD_128	0	0	0.0375	0.23	0.23	0	0	0.63087	0.899565	0	0	0	0	0	0
SigD_129	0.518974	0.44675	0.407381	0	0	0.108889	0.260417	1.02429	0.933902	0.0642857	0.056	0	0.04	0.41	0.018
SigD_130	1.9216	1.6376	1.5604	1.696	1.696	1.992	2.2072	2.9884	2.81692	2.8196	2.7272	2.1644	2.1976	1.8336	2.00923
SigD_131	2.38867	2.324	2.43289	0.261429	0.261429	4.17356	4.13867	0.948667	0.722889	1.07804	1.01556	1.46111	1.39133	0.29129	0.486667
SigD_133	0.424828	0.4275	0.283333	0.429667	0.429667	0.489649	0.407963	1.38035	1.05138	0.393529	0.416546	0.743965	0.748947	0.551636	0.618246
SigD_134	0.567429	0.409583	0.340139	0.407586	0.407586	0.324286	0.467571	1.68986	1.70676	0.412656	0.465161	1.3393	1.36042	0.436226	0.492879
SigD_136	0	0	0	0	0	0	0	0	0	0	0.04	0	0	0	0
SigD_137	0.318333	0.273333	0.21	0.323684	0.323684	0.537059	0.375555	0.258125	0.22125	0.215	0.252857	0.54375	0.531429	0.13	0.308
SigD_139	1.54805	1.62	1.5961	1.50732	1.50732	2.73244	2.56024	2.80049	2.64878	1.51024	1.29488	0.933171	0.988718	1.34405	1.34512
SigD_140	0.3686	0.3682	0.315455	0.187143	0.187143	0.486735	0.426863	0.884423	0.71875	0.340454	0.313	0.3368	0.384694	0.465135	0.29325
SigD_142	0.092	0	0	0.15	0.15	0.307857	0.180408	0.075	0	0.155	0.176	0.555616	0.568056	0.29931	0.2612
SigD_143	0.808352	0.476703	0.268823	0.663626	0.663626	0.611209	0.802308	1.10571	0.658913	0.888571	0.910659	1.04055	1.01989	0.915385	1.16022
SigD_145	0.598163	0.477451	0.368235	0.400769	0.400769	0.735385	0.809804	0.94451	0.550189	0.59098	0.542449	0.499808	0.513922	0.391064	0.5544
SigD_146	0.25463	0.342321	0.398628	0.113333	0.113333	0.605091	0.50459	0.378913	0.316042	0.71322	0.606786	0.0642857	0.2175	0.477222	0.264259
SigD_147	0.2675	0.244	0.11	0.174445	0.174445	0.192308	0.234444	1.54077	1.19554	0.941538	0.842	0.26234	0.322745	0.662222	0.611077
SigD_148	1.35829	1.16914	1.14389	1.41829	1.41829	1.42229	1.63029	1.51657	1.62194	1.19943	1.174	1.00943	0.998056	0.802973	1.084
SigD_149	0.2625	0.276667	0.123333	0.16	0.16	0.052	0.32	0	0.18	0.164286	0.106	0.06	0.0683333	0.13	0.12
SigD_150	1.3441	1.32744	1.26949	2.12461	2.12461	0.835263	0.912051	1.67026	1.57462	2.042	2.009	3.39333	3.34615	1.67179	1.87539
SigD_151	0.987385	0.814769	0.785846	1.93815	1.93815	2.78862	2.91615	1.11985	0.982879	1.99446	1.99754	3.32712	3.246	1.84246	1.99277
SigD_152	0.661667	0.54	0.650182	0.373095	0.373095	0.261539	0.463636	1.57528	1.79755	0.285	0.347333	0.03	0.0977778	0.19	0.152222
SigD_153	2.81691	2.782	2.93655	2.18473	2.18473	2.60145	2.8725	2.15564	1.89454	2.78455	2.71745	2.23527	2.23418	2.39	2.55236
SigD_154	2.48171	2.326	2.28171	1.66571	1.66571	2.19211	2.32829	1.76229	1.53722	2.27343	2.27029	2.112	2.1	2.084	2.075
SigD_154	2.48171	2.326	2.28171	1.66571	1.66571	2.19211	2.32829	1.76229	1.53722	2.27343	2.27029	2.112	2.1	2.084	2.075
SigD_155	1.58312	1.40021	1.24042	1.58979	1.58979	1.22333	1.27596	1.14938	1.08894	1.57298	1.62312	1.22255	1.11813	1.2966	1.43957
SigD_156	1.3782	1.20275	1.0885	1.89385	1.89385	1.514	1.57026	1.27923	1.1765	1.8	1.79	1.17825	1.14949	1.42205	1.476
SigD_157	0.8608	0.692	0.6612	1.334	1.334	0.9488	1.1328	0.9436	0.872	1.15308	1.13154	0.9616	0.953846	0.691154	0.896539
SigD_158	0.112143	0.155333	0.0978261	0.183448	0.183448	0.172273	0.105	0.388095	0.289375	0.10875	0.31	0.100882	0.178889	0.145	0.0942857
SigD_159	0.355435	0.253333	0.211667	0.262813	0.262813	0.271481	0.235455	0.224118	0.290909	0.401765	0.329714	0.2	0.275	0.264194	0.199143
SigD_160	1.14453	1.02415	1.0583	1.40906	1.40906	0.821509	1.02547	1.87509	1.65755	1.62793	1.68685	0.824445	0.747963	1.29352	1.69
SigD_161	0.663064	0.705	0.802295	0.481667	0.481667	0.857419	0.937903	1.24229	1.19754	1.24082	1.10323	0.559508	0.532833	1.07984	1.17175
SigD_162	1.78774	1.66938	1.69839	1.97387	1.97387	1.91968	2.05031	1.72613	1.48562	1.46097	1.4771	0.631613	0.628333	1.09419	1.21594
SigD_163	1.99	1.89	1.83846	1.41513	1.41513	2.33171	2.43872	3.34538	2.8815	2.55513	2.40462	1.29692	1.2525	2.04154	2.036
SigD_164	0.04	0.0566667	0.025	0.1325	0.1325	0.25	0.3	0.73475	0.740513	0.328	0.2875	0.09	0.0533333	0.23625	0.220909
SigD_165	0.456739	0.3896	0.166279	0.581311	0.581311	0.669672	0.646415	1.14246	0.976885	0.903898	0.81	0.59	0.622623	0.702623	0.595738
SigD_166	1.19293	1.02537	0.934762	0.936428	0.936428	0.967805	1.11146	2.13195	2.03098	2.2161	2.18024	1.70634	1.79881	0.943658	0.914634
SigD_167	1.11245	1.04226	1.06774	0.629434	0.629434	1.18755	1.13811	1.77547	1.71792	1.74509	1.59774	0.973208	1.02094	1.19759	1.04906
SigD_168	2.11757	2.12025	2.33816	2.74676	2.74676	2.29838	2.47395	1.36474	0.970789	2.32595	2.18	0.926486	0.924595	2.0046	2.07838
SigD_169	0.95697	0.968824	0.983636	1.02121	1.02121	1.23657	1.2203	2.13118	1.72182	1.80727	1.6903	0.817941	0.908485	1.55706	1.61515
SigD_170	0.522432	0.651351	0.708919	0.948108	0.948108	1.13324	1.2427	1.21324	1.23684	1.20282	1.09649	0.557297	0.606316	0.940541	0.864054
SigD_171	2.37526	2.29053	2.36684	2.05158	2.05158	2.7021	2.86905	2.59263	2.444	3.01429	2.89737	1.72684	1.70789	2.60895	2.613
SigD_172	1.87128	1.7841	1.75513	1.91949	1.91949	1.72949	2.04205	1.26487	1.76615	1.74795	1.72615	1.12026	1.12805	1.415	1.58385
SigD_173	0.62	0.498378	0.410833	0.555833	0.555833	0.863243	0.934595	0.590278	0.587143	1.00892	0.874211	0.185	0.247857	0.618857	0.59973
SigD_174	0.17	0	0	0	0	0.28	0.234	0	0.155	0.0133333	0.164444	0.35	0.316667	0.104444	0.265714
SigD_176	1.51153	1.17267	1.27932	1.62475	1.62475	1.33576	1.38169	0.02	0	0.425652	0.461304	2.54034	2.51102	0.701667	0.547778
SigD_178	2.90245	2.70472	2.7417	3.2583	3.2583	3.2066	3.15585	2.90321	2.63537	3.15094	2.96604	1.80717	1.83623	2.71943	2.69185
SigD_178	2.90245	2.70472	2.7417	3.2583	3.2583	3.2066	3.15585	2.90321	2.63537	3.15094	2.96604	1.80717	1.83623	2.71943	2.69185
SigD_179	0.942881	0.82918	0.894407	1.35783	1.35783	1.31729	1.33082	1.44475	1.51203	1.30831	1.24508	0.437627	0.564068	1.37085	1.21644
SigD_180	1.19695	1.15475	1.19644	0.492459	0.492459	1.17152	1.19898	1.48593	1.50864	1.10683	0.991356	0.170526	0.209	0.577679	0.525763
SigD_181	2.22163	1.98512	1.96279	1.85837	1.85837	2.30488	2.62046	2.885	2.68256	3.06279	2.97837	2.17977	2.14826	2.33864	2.42884
SigD_181	2.22163	1.98512	1.96279	1.85837	1.85837	2.30488	2.62046	2.885	2.68256	3.06279	2.97837	2.17977	2.14826	2.33864	2.42884
SigD_182	1.10469	1.20429	1.15373	0.164359	0.164359	0.746123	0.86449	1.46041	1.54429	0.9704	0.838367	0.1556	0.213684	0.497143	0.516863
SigD_183	0.340882	0.306825	0.235439	0.587576	0.587576	0.576154	0.635588	0.233571	0.301163	0.310333	0.257222	0.51058	0.510286	0.293125	0.238302
SigD_184	0	0	0	0	0	0.391379	0.305926	0	0	0	0	0	0	0	0
SigD_185	2.76667	2.75	2.91268	1.98923	1.98923	2.90275	3.00256	3.47487	3.40487	3.27675	3.07564	1.17795	1.25718	2.60744	2.68333
SigD_186	2.31178	2.024	1.94978	2.22911	2.22911	2.29044	2.14733	1.34956	1.33711	1.31	1.32956	1.92355	1.96733	1.72178	1.80067
SigD_187	2.45743	2.14514	1.99143	3.58057	3.58057	3.42257	3.52195	3.29514	2.88417	3.05371	2.95286	3.35629	3.17444	2.958	3.048
SigD_188	2.90656	2.65563	2.51375	2.63187	2.63187	2.87903	3.04613	3.38903	2.92097	3.28452	3.21387	2.20742	2.21576	2.75581	2.90677
SigD_190	3.31746	3.2606	3.46821	2.18582	2.18582	2.7197	2.75179	3.74544	3.78701	3.09412	2.91015	1.00373	1.02735	2.3694	2.31881
SigD_190	3.31746	3.2606	3.46821	2.18582	2.18582	2.7197	2.75179	3.74544	3.78701	3.09412	2.91015	1.00373	1.02735	2.3694	2.31881
SigD_191	0.334	0.372	0.422692	0.36	0.36	0.305	0.294167	0.328333	0.312308	0.237143	0.224615	0.03	0.13	0.04	0.115
SigD_192	2.4	2.33191	2.32638	2.17383	2.17383	2.41617	2.44872	2.93936	2.83255	2.63128	2.46687	1.44347	1.47708	1.73468	1.79234
SigD_193	0.729565	0.733913	0.592609	0.613043	0.613043	0.409524	0.353158	0.539583	0.363333	0.683478	0.653913	0.541818	0.633478	0.642609	0.537391
SigD_195	0.834706	0.690385	0.644314	0.581961	0.581961	0.530784	0.768823	2.13212	1.73365	0.857843	0.815882	0.04	0.065	0.284074	0.375
SigD_196	0.211795	0.244667	0.245526	0.123158	0.123158	0.204828	0.271628	1.6883	1.70151	0.120588	0.185385	0.117778	0.142222	0.0425	0.0885714
SigD_197	1.80385	1.72385	1.77513	2.18103	2.18103	2.01026	1.96525	1.95128	1.88975	2.07975	1.9582	1.39769	1.491	1.7741	1.85077
SigD_198	1.45984	1.45574	1.43778	1.52115	1.52115	1.83246	1.79902	1.66656	1.40131	1.45607	1.34754	0.574839	0.668333	1.4659	1.4918
SigD_199	0.400652	0.32	0.278654	0.761754	0.761754	1.13719	1.20053	0	0	0.409091	0.338605	0	0	0.31617	0.296808
SigD_200	0.219	0.153333	0.145	0.2408	0.2408	0.304688	0.357561	0.259	0.350811	0.29375	0.268387	0	0.01	0.391163	0.311522
SigD_201	0.15	0.106667	0.15	0.444545	0.444545	0.357719	0.449491	0.568305	0.396111	0.5705	0.516271	0.470492	0.594407	0.461296	0.376071
SigD_202	2.36359	2.28868	2.50296	0.996792	0.996792	2.2983	2.50453	3.28566	3.06226	2.68887	2.52796	0.963774	1.06906	2.1066	2.23868
SigD_202	2.36359	2.28868	2.50296	0.996792	0.996792	2.2983	2.50453	3.28566	3.06226	2.68887	2.52796	0.963774	1.06906	2.1066	2.23868
SigD_203	0.402075	0.456875	0.609028	0.718358	0.718358	0.378475	0.391467	0.717297	0.405	0.475385	0.590952	0.59375	0.801667	0.176667	0.4115
SigD_204	1.33066	0.909839	0.798033	2.09758	2.09758	1.07656	1.42033	0.784032	0.646885	1.37164	1.61754	2.33148	2.27689	1.53581	1.8677
SigD_204	1.33066	0.909839	0.798033	2.09758	2.09758	1.07656	1.42033	0.784032	0.646885	1.37164	1.61754	2.33148	2.27689	1.53581	1.8677
SigD_205	2.53143	2.14056	2.12486	3.30114	3.30114	2.506	2.71971	3.17857	2.82857	3.22694	3.23143	2.94771	2.86029	2.83657	3.206
SigD_206	0.560426	0.65234	0.7075	0.467826	0.467826	0.33	0.318158	2.28277	2.08575	1.11851	1.0487	0.164474	0.307209	0.844681	0.67
SigD_207	0	0	0	0.261429	0.261429	0	0	0	0	0	0	0.722609	0.625238	0	0.21
SigD_208	0.376949	0.317833	0.250364	0.196	0.196	0.285172	0.203333	1.17016	0.846229	0.2	0.221429	0.652742	0.617333	0.240909	0.194444
SigD_211	1.74231	1.73026	1.95923	0.221923	0.221923	1.8241	1.7818	0	0	0.2648	0.237619	0	0.034	0.409524	0.231
SigD_212	2.16818	1.95333	1.86636	2.26546	2.26546	2.02061	2.30364	2.1803	2.09121	2.26939	2.13515	1.22	1.29394	1.83676	1.9097
SigD_214	0.267541	0.330364	0.429592	0.416119	0.416119	0.540758	0.540133	0.389118	0.77	0.595069	0.557067	0.480652	0.378723	0.542154	0.362105
SigD_216	0.128182	0	0.06	0.235581	0.235581	0.324524	0.348889	1.65851	1.62592	0.322045	0.357955	0.61375	0.610425	0.348684	0.2305
SigD_217	2.52024	2.2559	2.21564	2.33974	2.33974	2.66077	2.8582	2.95513	2.66641	2.82769	2.69154	1.873	1.92897	1.99049	2.06846
SigD_218	1.38242	1.23151	1.02303	0.793636	0.793636	1.38333	1.57273	1.51471	1.34727	1.62471	1.63606	1.33121	1.26182	1.33727	1.58147
SigD_219	0.365	0.36	0.0942857	0.03	0.03	0.415	0.404	0.04	0.103333	0.335	0.4	0.0811111	0.2575	0.6	0.413333
SigD_220	0.798837	0.382791	0.297857	0.867442	0.867442	0.939535	1.20395	1.2707	0.913864	1.18186	1.25698	1.40744	1.47442	0.967442	0.977954
SigD_222	1.18973	0.835206	0.664054	1.46986	1.46986	1.45507	1.59055	2.71589	2.15893	1.81192	1.86329	1.71095	1.63446	1.45699	1.60068
SigD_222	1.18973	0.835206	0.664054	1.46986	1.46986	1.45507	1.59055	2.71589	2.15893	1.81192	1.86329	1.71095	1.63446	1.45699	1.60068
SigD_223	0.256286	0.300526	0.355	0.331379	0.331379	0.292222	0.293902	0.891569	0.83814	0.404324	0.475405	0.8552	0.877447	0.37	0.207561
SigD_224	0.429048	0.405122	0.476098	0.537805	0.537805	0.768571	0.673171	1.12048	0.856585	0.779268	0.68575	1.23732	1.29902	0.91439	0.722927
SigD_225	2.894	2.64657	2.57	3.01686	3.01686	2.48229	2.69429	4.356	3.90686	3.68486	3.55	3.94	3.81028	3.12	3.222
SigD_226	1.01238	0.661111	0.551587	0.864286	0.864286	0.755846	0.911791	2.40047	2.03651	1.88859	1.93619	1.27254	1.21313	1.20524	1.27667
SigD_226	1.01238	0.661111	0.551587	0.864286	0.864286	0.755846	0.911791	2.40047	2.03651	1.88859	1.93619	1.27254	1.21313	1.20524	1.27667
SigD_227	0.730857	0.390556	0.197692	0.869714	0.869714	0.526286	0.886857	1.656	1.49361	1.39743	1.46257	1.17595	1.24343	1.04543	1.06694
SigD_229	0.904524	0.421667	0.3	1.41098	1.41098	0.905366	1.40756	1.46405	1.29488	2.65902	2.74976	2.19268	2.19976	1.86429	2.16786
SigD_229	0.904524	0.421667	0.3	1.41098	1.41098	0.905366	1.40756	1.46405	1.29488	2.65902	2.74976	2.19268	2.19976	1.86429	2.16786
SigD_230	2.0602	1.72196	1.66608	2.20353	2.20353	2.20922	2.5102	2.72706	2.38196	2.38039	2.36451	1.6451	1.65098	1.53529	1.78942
SigD_231	1.10439	1.06927	1.08262	0.639524	0.639524	0.847561	0.99439	1.20927	1.4039	0.850465	1.00219	0.248421	0.331081	0.490244	0.561951
SigD_232	0.54075	0.583626	0.563636	0.372065	0.372065	0.472051	0.62759	0.542674	0.638154	0.419306	0.374928	0.143939	0.218889	0.227857	0.154583
SigD_233	0.2385	0.256429	0.396452	0.0825	0.0825	0.268261	0.3376	0.615161	0.455185	1.43844	1.37452	0.111111	0.308461	0.305	0.105714
SigD_234	0.161111	0.106579	0.0955556	0.207838	0.207838	0.264638	0.244583	0.324706	0.333692	0.359867	0.306269	0.394605	0.478493	0.323333	0.241304
SigD_235	0.075	0.06	0.055	0	0	0.14	0.35	1.15727	1.10273	0.01	0.14	0	0	0	0.05
SigD_236	0.585738	0.607213	0.413333	0.404516	0.404516	0.558525	0.676613	0.463387	0.492712	0.690492	0.648033	0.147895	0.219412	0.410364	0.475806
SigD_237	1.44316	1.50947	1.32905	0.843333	0.843333	1.42316	1.801	0.934737	0.743684	1.13368	1.05579	0.573684	0.579	0.574737	0.627778
SigD_238	1.72543	1.54412	1.42364	1.60323	1.60323	1.97394	2.08727	1.74758	1.57636	2.02424	1.97454	1.89273	1.90606	1.74706	1.86941
SigD_242	2.34861	2.1575	2.40086	2.83514	2.83514	0.233889	0.463636	1.17457	1.10286	0.256774	0.2444	0.143125	0.313571	0.334286	0.4644
SigD_243	1.68364	1.42167	1.62273	2.37909	2.37909	0	0.0816667	0	0	0	0	0.09	0.14625	0	0
SigD_244	0.0625	0	0	1.48786	1.48786	0.0666667	0.0966667	0	0	0.08	0.0975	1.38231	1.52385	0	0
SigD_246	0.657742	0.710645	0.77375	0.374138	0.374138	0.618387	0.859688	3.37097	3.31788	0.2425	0.2	0.613226	0.626333	0.04	0.13
SigD_248	0.638158	0.335833	0.26	0.964054	0.964054	0.715714	0.838947	0.558108	0.309048	0.744737	0.946487	1.67054	1.51757	0.800278	1.05784
SigD_249	1.29757	1.11359	1.02737	1.05946	1.05946	1.70811	1.93622	1.95405	1.62895	1.45297	1.47108	0.93027	0.984595	0.86027	1.0129
SigD_250	0.808235	0.764545	0.585882	0.665	0.665	0.700303	0.852424	1.39454	1.2503	1.17485	1.05455	0.904242	0.951515	0.935758	0.917879
SigD_251	2.1368	1.96792	1.93188	2.4517	2.4517	1.54333	1.77511	2.49688	2.345	3.39404	3.27787	3.53021	3.42979	2.84702	3.11787
SigD_252	1.5347	1.3394	1.25711	1.00084	1.00084	1.20795	1.32687	0.851852	0.678235	1.4853	1.50333	1.20458	1.24084	1.25374	1.43687
SigD_252	1.5347	1.3394	1.25711	1.00084	1.00084	1.20795	1.32687	0.851852	0.678235	1.4853	1.50333	1.20458	1.24084	1.25374	1.43687
SigD_253	2.05522	1.67696	1.52478	3.44	3.44	1.61417	2.11478	1.87	1.85217	2.71583	2.94652	3.65435	3.56217	2.39478	2.81739
SigD_254	2.68582	2.36636	2.34564	4.386	4.386	2.85684	3.08036	3.35418	3.29309	3.93345	3.842	4.12564	3.97571	3.41745	3.68291
SigD_255	1.08081	1.21838	1.32616	1.28794	1.28794	1.18562	1.13243	1.17676	1.40918	1.04945	1.07753	1.08458	1.07722	1.12486	1.02
SigD_256	1.08	1.04698	0.946415	1.83868	1.83868	1.24604	1.08	1.45358	1.18302	1.28037	1.21811	2.35679	2.4317	1.25434	1.12906
SigD_257	0.97561	0.772683	0.683902	1.19098	1.19098	0.834146	0.8	0.73878	0.52475	0.952195	1.02143	1.53429	1.41951	0.989024	0.969512
SigD_258	1.42569	1.33059	1.20385	2.26039	2.26039	1.6266	1.48373	1.68549	1.62865	1.72115	1.66471	1.05902	1.08712	1.80373	1.73615
SigD_259	0.868	0.856444	0.831778	0.94413	0.94413	1.22378	1.404	1.58133	1.62711	1.02222	0.966	0.106	0.173636	0.542143	0.486
SigD_260	0.282419	0.323333	0.453385	0.471194	0.471194	0.549048	0.617121	0.503881	1.01927	0.548333	0.550606	0	0.05	0.38	0.322459
SigD_261	1.82	1.81024	1.76452	1.41829	1.41829	1.73585	1.79317	1.90171	1.69561	1.91366	1.72902	1.27634	1.3461	1.49659	1.53171
SigD_262	0.315769	0.191111	0.105	0.11	0.11	1.23978	1.45089	0.12	0.390323	0.36	0.24	0	0.09	0.231905	0.276667
SigD_263	3.41684	3.426	3.33842	3.38895	3.38895	3.5945	3.74632	3.46421	3.40421	3.7521	3.51	2.16368	2.2721	3.46	3.48263
SigD_264	0.84619	0.836667	0.743696	0.477808	0.477808	0.985467	0.974079	0.407763	0.380278	0.399412	0.507059	0.711067	0.654605	0.461296	0.468125
SigD_265	0.416197	0.303857	0.201385	0.519577	0.519577	0.515692	0.464412	1.61465	1.35592	0.466522	0.491015	0.98338	0.952535	0.373404	0.349062
SigD_265	0.416197	0.303857	0.201385	0.519577	0.519577	0.515692	0.464412	1.61465	1.35592	0.466522	0.491015	0.98338	0.952535	0.373404	0.349062
SigD_266	0	0	0	0.075	0.075	0.01	0	0.522414	0.256818	0.232	0.235	0.279655	0.377857	0.276667	0.173333
SigD_267	0.46375	0.325	0.22	0.68125	0.68125	0.12625	0.125714	0.48	0.065	0.04	0.02	0.426667	0.416667	0.136667	0.23
SigD_268	0.492162	0.496216	0.542432	0.988649	0.988649	0.836316	0.862368	0.985135	0.759429	0.551351	0.505	1.54649	1.61054	0.835625	0.590541
SigD_269	0.131667	0.06	0.08	0.292222	0.292222	0.386429	0.379333	0.16	0.320909	0.562759	0.421154	0	0.05	0.412273	0.211667
SigD_270	0.33641	0.361163	0.346111	0.229091	0.229091	0.411277	0.492264	0.13439	0.229211	0.3952	0.334286	0	0	0.309429	0.226129
SigD_271	2.269	2.319	2.4179	3.0315	3.0315	2.7665	2.96526	2.37	2.20105	2.59053	2.51105	0.995263	1.26474	2.22632	2.41737
SigD_272	1.42052	1.13961	1.38385	3.03922	3.03922	3.30377	3.22662	3.61961	3.71312	3.37714	3.21026	2.41467	2.42584	2.80805	2.59833
SigD_273	0.155	0.085	0.15875	0.33875	0.33875	0.422692	0.5704	0.29	0.164	0.455	0.254445	0.2775	0.208182	0.398	0.341364
SigD_274	0.485366	0.393171	0.506585	0.617381	0.617381	0.51	0.492368	0.808537	1.01634	0.699231	0.547317	0.32	0.312632	0.351875	0.327586
SigD_275	1.12535	1.15415	1.17732	0.489512	0.489512	1.29244	1.47333	2.33667	2.29048	1.65833	1.63268	0.306875	0.319375	1.12654	1.09154
SigD_276	0.348113	0.3034	0.275577	0.579057	0.579057	0.3698	0.604906	0.211389	0.254412	0.486415	0.509038	1.06717	0.984906	0.444423	0.619245
SigD_277	2.64769	2.45026	2.5041	2.64282	2.64282	2.8159	2.85795	2.81103	2.48051	3.02026	2.9175	2.24846	2.2918	2.47325	2.595
SigD_278	0.231765	0.171111	0.207778	0.629242	0.629242	0.338431	0.363871	0.289787	0.340208	0.517895	0.517679	1.97077	1.82308	0.325454	0.440333
SigD_279	2.14093	1.90326	1.93814	2.65047	2.65047	2.52861	2.64568	3.31302	3.03273	3.11116	2.95644	3.9193	3.7293	2.87296	2.94227
SigD_280	2.60506	2.5546	2.58341	2.30045	2.30045	2.58828	2.65625	2.70644	2.93253	3.07701	2.92908	2.93609	2.91218	2.81368	2.87818
SigD_280	2.60506	2.5546	2.58341	2.30045	2.30045	2.58828	2.65625	2.70644	2.93253	3.07701	2.92908	2.93609	2.91218	2.81368	2.87818
SigD_281	3.13907	2.94116	2.92349	3.11744	3.11744	3.33046	3.43768	3.68	3.53605	3.59545	3.39605	2.88814	2.85364	3.06279	3.21442
SigD_282	0.185	0.06	0.18	0.247679	0.247679	0.246579	0.209762	0.109615	0.032	0.174545	0.156875	0.53579	0.560351	0.36	0.18375
SigD_284	0	0.19625	0.2875	0.07	0.07	0.246296	0.246389	0.347429	0.441539	0.0942857	0.0657143	0	0	0.02	0.03
SigD_285	0.81	0.6902	0.837963	1.47525	1.47525	0.867705	1.18557	0.948525	0.91541	1.04855	1.06508	0.608033	0.509483	1.35967	1.6482
SigD_285	0.81	0.6902	0.837963	1.47525	1.47525	0.867705	1.18557	0.948525	0.91541	1.04855	1.06508	0.608033	0.509483	1.35967	1.6482
SigD_286	0.176863	0.0911111	0.112222	0.287541	0.287541	0.296769	0.37253	0.34282	0.228636	0.286191	0.336269	0.609518	0.576707	0.48	0.411482
SigD_287	0.0714286	0.098	0.35	0.474286	0.474286	0.337143	0.3675	0.4005	0.405833	0.411	0.41625	0.682857	0.74381	0.542857	0.396667
SigD_288	0.0633333	0.048	0.086	0.248519	0.248519	0.28	0.132917	0.03	0.03	0.07	0.09	0.0614286	0.0383333	0.1575	0.01
SigD_289	1.07836	1.07306	1.03459	0.920635	0.920635	0.580984	0.719344	2.1618	1.81049	0.958361	0.832258	0.320667	0.352364	0.77	0.921639
SigD_291	0.690847	0.556897	0.410526	0.472857	0.472857	0.365	0.589464	1.9714	1.59561	1.92421	1.87842	0.297292	0.2725	0.975862	1.19614
SigD_293	0.3	0.2	0.29	0.702593	0.702593	0.506296	0.323556	0	0	0.164375	0.294643	1.6566	1.68538	0.512821	0.387358
SigD_294	2.53379	2.12167	2.10655	3.86862	3.86862	3.08379	3.34655	1.27655	1.04586	2.28414	2.31069	4.09379	3.93552	1.65586	1.94
SigD_295	0.0733333	0	0	0	0	0.492593	0.521132	2.91547	2.82094	0.680755	0.622308	0.403207	0.432453	0.320769	0.335472
SigD_296	0.09	0.2	0.0955556	0.560784	0.560784	0.256087	0.228148	2.88314	2.48451	0.392432	0.310263	0.619565	0.780816	0.337778	0.185946
SigD_297	1.87345	1.58172	1.52419	2.98633	2.98633	1.42448	1.69069	3.35	2.95552	4.36345	4.14621	3.50767	3.447	3.64897	3.85966
SigD_298	0.627872	0.564043	0.423333	1.01149	1.01149	1.09417	1.12872	0.448043	0.335952	0.987234	0.889167	0.644792	0.725958	0.731522	0.778936
SigD_299	0.606667	0.592857	0.635556	1.03889	1.03889	1.39074	1.56	1.69148	2.12111	0.852222	0.728889	0.398889	0.453333	0.643333	0.482593
SigD_299	0.606667	0.592857	0.635556	1.03889	1.03889	1.39074	1.56	1.69148	2.12111	0.852222	0.728889	0.398889	0.453333	0.643333	0.482593
SigD_300	1.75918	1.50225	1.7524	3.66612	3.66612	3.82653	3.83245	3.1014	2.95531	3.82592	3.56918	2.0074	2.05063	3.23775	3.31592
SigD_301	1.19236	0.961818	1.21679	2.91911	2.91911	3.22891	3.36836	2.60255	2.41564	3.24036	3.13327	1.76291	1.84164	2.67382	2.74964
SigD_302	0.13625	0.03	0.0666667	0.082	0.082	0.225556	0.205	0.4165	0.51375	0.474722	0.407778	0	0.075	0.396207	0.279429
SigD_303	2.13277	2.02467	2.08422	2.91711	2.91711	2.59844	2.66	3.902	3.54667	2.98467	2.76652	1.84089	1.872	2.92109	2.91511
SigD_304	1.17622	0.993333	0.868	1.24178	1.24178	0.83	0.943555	0.299737	0.205833	0.407209	0.357778	0.407727	0.398837	0.47122	0.566222
SigD_305	0.24	0.199333	0.300769	0.206	0.206	0.27825	0.442326	0	0.27	0.261515	0.265517	0	0	0.202609	0.2225
SigD_306	0.48617	0.487234	0.392766	0.353778	0.353778	0.394524	0.423333	1.29872	0.946383	1.03021	0.882083	1.02979	1.09312	0.880213	0.865957
SigD_307	1.94783	2.14	2.08522	0.981304	0.981304	2.01478	2.18417	2.43739	2.35478	1.65478	1.69174	1.25565	1.39174	1.37522	1.22826
SigD_308	2.614	2.44833	2.474	2.40657	2.40657	2.75611	2.97457	2.98972	2.61343	3.12886	3.018	1.87743	1.93343	2.67086	2.64714
SigD_308	2.614	2.44833	2.474	2.40657	2.40657	2.75611	2.97457	2.98972	2.61343	3.12886	3.018	1.87743	1.93343	2.67086	2.64714
SigD_309	0.145333	0.115	0.13	0.005	0.005	0.0725	0.32619	0.385385	0.32	0.2525	0.2175	0	0.105	0	0.09
SigD_310	0	0	0	0.130833	0.130833	0.13	0.19	0	0	0.103333	0.0875	0.675806	0.756875	0.09125	0.18
SigD_312	0.310422	0.327539	0.222833	0.198	0.198	0.2516	0.353125	0.348857	0.317073	0.426053	0.36375	0.418592	0.477333	0.338378	0.236842
SigD_313	1.54	1.47484	1.43387	0.954194	0.954194	1.2271	1.36613	2.2175	2.16719	1.14258	1.09613	0.422903	0.497742	0.554333	0.696452
SigD_314	0.861667	0.831739	0.97087	0.055	0.055	0	0.085	3.08739	3.09696	0.2	0.192	0	0	0.145	0.835
SigD_315	0.575867	0.467838	0.370946	0.556351	0.556351	0.461972	0.598	0.786533	0.608267	0.812667	0.726933	0.8984	0.876849	0.512933	0.643108
SigD_316	2.03741	1.87852	1.75276	2.20963	2.20963	1.90444	2.22074	3.29286	3.20679	3.50667	3.37786	1.08857	1.19222	3.06704	3.18519
SigD_317	0.442909	0.351525	0.271667	0.268723	0.268723	0.46371	0.511587	0.747419	0.522969	0.437258	0.395763	0.31875	0.356429	0.265208	0.420169
SigD_320	0.1985	0.197059	0.146061	0.266739	0.266739	0.29	0.1625	0.309063	0.225556	0.22	0.243333	0	0	0	0
SigD_321	1.06872	0.981915	1.16192	0.821191	0.821191	0.857674	0.975106	1.42	1.42283	0.734634	0.764318	0.155454	0.203684	0.371667	0.474615
SigD_322	0.241176	0.242692	0.3585	0.533902	0.533902	0.282273	0.348485	0.12	0.0775	0.4865	0.561026	1.35342	1.46854	0.429091	0.4255
SigD_323	0.369583	0.421429	0.563469	0.188571	0.188571	0.682292	0.682857	0.522449	0.7274	0.557917	0.508696	0	0.07	0.366667	0.297907
SigD_324	0.141739	0.19	0.173182	0.38898	0.38898	0.318077	0.362653	0.340526	0.470769	0.3025	0.264516	0.228485	0.299	0.444	0.197857
SigD_325	0	0	0	0.0616667	0.0616667	0.08	0.14	0	0.045	0.025	0.0466667	0	0	0.1	0.146667
SigD_327	0.878421	0.735714	0.801818	1.02527	1.02527	0.292791	0.382692	0.0666667	0.062	0.3175	0.187692	1.11873	1.15964	0.22	0.262
SigD_328	0.135	0.2	0.35	0.345	0.345	0.298	0.13375	0.303333	0.38	0.14	0.216	0.07	0.125	0	0.086
SigD_329	0.200909	0.14	0.065	1.39491	1.39491	0.896226	0.822593	0.147273	0.355	0.376735	0.398222	1.91926	1.89426	0.769811	0.795472
SigD_330	0.271923	0.270645	0.36	1.35464	1.35464	0.874927	0.831857	0.181765	0.3648	0.360147	0.429138	1.75044	1.71652	0.745926	0.725429
SigD_331	1.55442	1.37	1.26364	2.00837	2.00837	2.28068	2.64605	3.34591	3.04977	1.89279	1.84744	1.65884	1.67163	1.3593	1.52578
SigD_332	2.68073	2.36073	2.26756	3.67146	3.67146	3.07561	3.36683	3.84707	3.49902	2.56691	2.54195	3.61903	3.41595	2.08732	2.35927
SigD_333	3.8676	3.5964	3.6924	4.0096	4.0096	3.72	3.97808	5.0256	4.6928	4.236	3.95461	3.54846	3.4836	3.3704	3.7308
SigD_334	0.476923	0.455636	0.462623	0.447143	0.447143	0.747619	0.824839	0.227692	0.3175	0.341224	0.36054	0.124074	0.201026	0.30907	0.188966
SigD_335	1.85657	1.69829	1.80971	0.966286	0.966286	2.24229	2.38743	1.77971	2.03914	1.90833	1.79457	0.849429	0.956111	2.42229	2.62743
SigD_337	3.05512	2.88488	2.8907	2.9314	2.9314	2.50349	2.63581	4.42239	4.37326	3.86545	3.72773	3.05636	2.95395	3.03837	3.18837
SigD_338	1.15511	1.20756	1.12289	1.88178	1.88178	1.25711	1.26733	1.95283	1.82848	1.85	1.60609	2.02356	2.10578	1.85911	1.85267
SigD_339	0.882759	0.645517	0.557097	1.48655	1.48655	1.23552	1.49586	3.27621	3.00621	0.893103	0.92	1.02138	1.20793	0.698966	0.793103
SigD_340	1.35825	1.33556	1.28492	1.21562	1.21562	2.68683	2.84429	1.65318	1.3954	1.0254	1.03016	0.889524	0.856667	0.898889	0.971746
SigD_342	0.146667	0.07	0	0.287273	0.287273	0	0.05	0.212857	0.51	0	0.11	0.045	0.01	0.0966667	0.112
SigD_343	0	0	0	0.092	0.092	0	0	0	0	0	0	0	0	0	0
SigD_344	1.21353	1.14784	0.955294	1.45327	1.45327	1.07843	1.19294	1.76365	1.48596	1.84192	1.90529	1.0683	1.02647	1.72216	1.83137
SigD_345	0.32375	0.224737	0.179412	0.214737	0.214737	0.223333	0.39	0.588667	0.6256	0.258	0.35375	0.318	0.3325	0.320625	0.333636
SigD_346	0.178571	0.152143	0.168485	0.2225	0.2225	0.18	0.168461	0.216	0.315	0.065	0.10625	0	0.01	0.065	0.05
SigD_348	0.547451	0.4642	0.343	0.869039	0.869039	0.536667	0.6286	0.739423	0.652157	0.521064	0.421364	0.88098	0.943529	0.434839	0.257674
SigD_348	0.547451	0.4642	0.343	0.869039	0.869039	0.536667	0.6286	0.739423	0.652157	0.521064	0.421364	0.88098	0.943529	0.434839	0.257674
SigD_349	0.557692	0.550189	0.581373	0.441569	0.441569	0.630577	0.73	0.323636	0.513617	0.4922	0.4298	0	0.03	0.257586	0.361225
SigD_350	0.339714	0.256875	0.21	0.141818	0.141818	0	0.105	2.35237	2.16	0.359143	0.338286	0.197143	0.21125	0.355385	0.5325
SigD_351	0.719189	0.825833	0.770571	0.419714	0.419714	0.829429	0.841143	2.86657	2.64743	1.42714	1.35886	0.13	0.0842857	0.835714	0.928889
SigD_352	0.556191	0.553636	0.456667	0.235	0.235	0.417143	0.308889	1.51286	1.18333	0.534762	0.423158	0.08	0.245	0.605238	0.542273
SigD_353	1.19103	1.21655	1.16103	0.543103	0.543103	0.786875	1.02586	2.27433	2.18172	1.71345	1.53533	1.23241	1.27965	0.896552	0.92069
SigD_355	2.05189	1.87595	1.93676	1.71838	1.71838	1.26189	1.48324	2.11676	2.04027	1.31231	1.37108	0.376667	0.2275	0.136667	0.06
SigD_356	1.07643	1.01122	0.999512	1.67585	1.67585	0.847805	1.14905	0.579756	0.832857	1.08585	1.11098	1.37854	1.35342	0.966341	1.11905
SigD_357	2.81935	2.692	2.72222	1.32644	1.32644	4.64067	4.61478	5.13289	4.84422	3.93533	3.80733	1.43065	1.48356	3.01333	3.03755
SigD_358	1.62	1.41886	1.36143	2.60914	2.60914	2.094	2.24343	2.39886	2.24286	2.87371	2.74286	3.62714	3.55743	2.73086	2.86229
SigD_359	2.97553	2.57511	2.5998	4.22833	4.22833	3.62255	3.79646	3.56085	3.29085	3.55745	3.51128	3.26458	3.09265	3.19489	3.51957
SigD_359	2.97553	2.57511	2.5998	4.22833	4.22833	3.62255	3.79646	3.56085	3.29085	3.55745	3.51128	3.26458	3.09265	3.19489	3.51957
SigD_360	1.56794	1.43931	1.4548	1.44795	1.44795	1.55329	1.77685	1.62288	1.52014	1.69027	1.62301	0.782877	0.795946	1.23315	1.19425
SigD_361	1.46216	1.28098	1.34118	1.37588	1.37588	1.53077	1.63392	1.93137	1.71519	1.74	1.66333	0.724231	0.752745	1.45372	1.3475
SigD_363	1.4116	1.3568	1.3996	1.8316	1.8316	1.8008	2.0704	3.8148	3.658	2.705	2.622	1.198	1.25385	2.32889	2.3156
SigD_364	0.17027	0.227143	0.218889	0.194	0.194	0.382424	0.327857	1.31768	1.40114	1.63029	1.55348	0.172	0.214706	1.35391	1.33696
SigD_365	0.8162	0.830204	0.809388	0.308781	0.308781	0.762653	0.624694	0.402083	0.364524	0.259167	0.25175	1.12326	1.11122	0.366667	0.286191
SigD_366	0.719508	0.695968	0.651312	0.702857	0.702857	0.718667	0.6145	0.984262	0.838197	0.7085	0.738103	1.1441	1.14508	0.795574	0.909839
SigD_367	0.374744	0.309375	0.119118	0.211	0.211	0.396667	0.491852	1.2561	1.03639	0.668659	0.585309	0.372125	0.487246	0.281818	0.316623
SigD_368	0.08875	0.238333	0.214	0.181579	0.181579	0.298718	0.228809	0.370769	0.305333	0.534906	0.45	0.203333	0.2588	0.357073	0.279583
SigD_369	2.15465	1.90386	1.86864	2.19861	2.19861	2.16864	2.21279	2.59721	2.50419	2.45465	2.31591	2.10093	2.17139	2.40535	2.46488
SigD_370	1.96767	1.72525	1.62186	2.08746	2.08746	1.81254	1.91424	3.80433	3.64814	2.94983	2.86966	2.228	2.32949	2.94848	3.10593
SigD_371	1.42619	1.26046	1.00714	0.955	0.955	0.968571	1.12095	0.892857	0.572857	1.01714	0.949	0.374545	0.390476	0.614762	0.74619
SigD_372	1.44691	1.30955	1.18821	1.74373	1.74373	1.90338	1.96	1.05313	0.872836	1.43239	1.36149	0.901791	0.87942	1.20254	1.25149
SigD_373	3.21535	3.11207	3.26	4.02552	4.02552	3.8207	3.76175	4.82667	4.73719	3.72544	3.48526	2.20754	2.26579	3.16684	3.07509
SigD_374	1.29231	1.03909	0.986615	1.34461	1.34461	1.75108	1.82539	2.352	1.97061	2.26	2.07677	1.3703	1.38431	1.30477	1.51
SigD_374	1.29231	1.03909	0.986615	1.34461	1.34461	1.75108	1.82539	2.352	1.97061	2.26	2.07677	1.3703	1.38431	1.30477	1.51
SigD_375	2.22419	2.14531	2.14531	1.65452	1.65452	2.48807	2.43258	2.20806	2.12094	2.47677	2.20323	0.559375	0.566774	1.9929	1.92806
SigD_376	0.440377	0.474314	0.555098	0.167586	0.167586	0.31925	0.4024	2.40745	2.23471	0.947451	0.878823	0.247273	0.188125	0.53	0.48102
SigD_377	0.105	0.03	0	0.257	0.257	0	0	1.052	0.875333	1.88062	1.844	1.32133	1.276	1.31867	1.448
SigD_378	1.28657	1.38956	1.37058	0.667971	0.667971	1.29406	1.34841	1.80985	2.08203	1.59594	1.44614	0.637857	0.666812	1.0629	0.974058
SigD_379	0.23234	0.254	0.286154	0.679821	0.679821	0.46537	0.623148	0.692857	0.760909	0.551731	0.577708	0.159546	0.18	0.32641	0.371607
SigD_380	1.51035	1.25035	1.29828	3.27733	3.27733	2.13207	2.32133	2.26172	2.06931	2.30207	2.23655	2.16517	2.05	2.00567	2.24433
SigD_381	1.8354	1.71649	1.71405	2.36027	2.36027	2.35378	2.25216	2.20108	2.29432	2.21324	2.16297	1.58868	1.62513	2.1146	2.03947
SigD_382	0.994653	0.679406	0.616733	2.00168	2.00168	1.26902	1.43911	1.04392	0.876832	1.50252	1.50823	2.67416	2.60941	1.21762	1.35485
SigD_383	2.825	2.82296	2.90536	3.40643	3.40643	3.34963	3.57679	3.0463	2.84889	3.4337	3.28393	2.11889	2.02074	2.90852	2.96741
SigD_384	2.46317	2.20976	2.16951	1.88951	1.88951	2.48262	2.65878	2.40293	2.05342	2.62951	2.40293	1.27732	1.25119	1.97463	2.13366
SigD_385	0.142	0.025	0	0.281481	0.281481	0.365652	0.209	0.11375	0.0833333	0.193333	0.323333	1.24531	1.2629	0.417273	0.297586
SigD_388	1.96073	1.93393	1.94909	1.58304	1.58304	2.1275	2.03545	2.45709	2.20655	1.77321	1.65891	1.48291	1.40382	1.71673	1.66582
SigD_389	1.70529	1.48455	1.46971	2.52029	2.52029	1.83	2.23212	2.99333	3.05667	1.87697	1.95788	2.73333	2.75242	1.55848	1.65788
SigD_390	2.17484	2.1629	2.17161	1.59062	1.59062	2.02161	1.99516	2.44097	2.22516	2.09419	1.88645	0.751935	0.832581	1.46839	1.38161
SigD_392	0.11	0.09	0.113333	0.296667	0.296667	0.246	0.26087	0.441026	0.427941	0.237857	0.338571	0.02	0.12	0.118571	0.0933333
SigD_393	2.38213	2.3941	2.49852	3.85	3.85	2.53885	2.52984	2.89311	3.04	3.08339	2.98508	3.85049	3.73705	2.40705	2.36934
SigD_394	2.642	2.43846	2.5764	2.80038	2.80038	1.93692	2.0224	3.8196	3.6416	2.64	2.5808	2.7508	2.6792	2.34269	2.31815
SigD_395	1.40452	1.29312	1.32147	1.47869	1.47869	1.44688	1.51836	1.85194	1.73279	1.92525	1.80213	1.25951	1.28048	1.61016	1.60807
SigD_396	1.79854	1.44553	1.35771	2.73766	2.73766	2.92383	3.04957	2.63229	2.31681	2.70766	2.63429	2.66511	2.64596	2.28553	2.46957
SigD_398	0.511304	0.535555	0.438082	0.344085	0.344085	0.436571	0.377015	0.110571	0.228485	0.380741	0.30814	0.178936	0.244375	0.298293	0.227031
SigD_399	0.54127	0.581818	0.513906	0.204242	0.204242	0.710794	0.681111	1.04937	0.720435	1.02095	0.902222	0.628615	0.637742	0.674762	0.644193
SigD_400	0.522667	0.460667	0.353529	0.397857	0.397857	0.435714	0.304667	0.745333	0.868	0.405385	0.422308	0.49	0.492	0.389286	0.456
SigD_401	0.360256	0.421	0.400769	0.568293	0.568293	0.309714	0.267143	0.450488	0.327097	0.516154	0.49125	0.28225	0.347073	0.431842	0.417317
SigD_402	1.55767	1.29114	1.37861	1.64186	1.64186	1.18744	1.32233	1.12116	1.25884	1.02093	1.09116	0.495238	0.539286	0.769545	0.996977
SigD_403	3.19341	2.86439	2.93714	4.69585	4.69585	4.20658	4.23146	4.30659	3.87381	3.88463	3.69049	2.81024	2.76781	3.29024	3.52762
SigD_404	2.8332	2.7312	2.815	3.476	3.476	2.97577	3.2912	2.58333	3.04115	3.0028	3.0264	2.0444	2.1112	2.342	2.5812
SigD_405	0.38175	0.342619	0.345454	0.64	0.64	0.410232	0.498182	0.288571	0.146667	0.595111	0.598864	0.175	0.142	0.323947	0.367727
SigD_407	2.70608	2.55745	2.57294	2.84902	2.84902	2.47115	2.63412	3.05808	2.95882	2.83275	2.7351	2.18941	2.13327	2.59843	2.74941
SigD_409	3.47535	3.0807	3.04605	4.73907	4.73907	3.23861	3.53326	3.62205	3.37256	4.02488	4.03884	3.67409	3.53442	3.37767	3.81535
SigD_411	0	0	0	0.05	0.05	0	0.04	0.49421	0.572564	0.350571	0.335938	0.23	0.182222	0.01	0.116667
SigD_412	0.0788889	0	0	0	0	0	0.05	1.04733	0.81	0.0333333	0.101667	0	0	0.19	0
SigD_414	0.493444	0.332031	0.2354	1.40968	1.40968	0.624405	0.879375	0.515238	0.429032	0.93913	0.963187	1.49677	1.44168	0.9375	1.11632
SigD_415	0.133333	0	0	0.386296	0.386296	0.2776	0.299546	0.1025	0	0.429583	0.412963	1.49667	1.45889	0.349412	0.355926
SigD_416	1.00872	0.883192	0.854468	0.348421	0.348421	0.635106	0.813617	2.01702	1.70383	0.547872	0.587021	0.118461	0.170645	0.3	0.259412
SigD_417	0	0	0	0.045	0.045	0.236667	0.082	0	0	0	0	0	0	0	0
SigD_418	1.19491	1.0739	1.00967	2.39864	2.39864	1.68966	1.99305	1.45695	1.19288	1.09305	1.13966	2.93475	2.81729	0.824576	1.02458
SigD_419	1.38478	1.15125	1.37956	0.600435	0.600435	0.252	0.304118	0	0	0	0.1	0.421818	0.471364	0	0.095
SigD_420	1.742	1.54467	1.46933	2.23533	2.23533	3.20267	3.09867	0	0	0.602	0.59125	2.65267	2.562	0.25	0.0914286
SigD_423	2.38255	1.96245	1.80468	3.18298	3.18298	2.28234	2.83583	2.24898	1.84042	3.42404	3.40167	3.80479	3.61	2.71511	2.89447
SigD_426	0.234667	0.045	0.05	0.436486	0.436486	0.258571	0.291111	0.2645	0.24	0.24	0.21	0.93225	0.910769	0.259	0.246667
SigD_427	1.64412	1.56137	1.62808	1.83686	1.83686	1.96608	2.0698	1.97745	1.70098	2.02824	1.91961	1.89706	1.90529	1.48569	1.48462
SigD_428	0.981351	1.02676	0.958649	1.08	1.08	1.01053	1.03973	1.13378	0.921842	1.32784	1.33297	0.863158	0.83973	1.17973	1.06297
SigD_429	0.123462	0.164444	0.159048	0.200698	0.200698	0.503019	0.568909	0.268409	0.581887	2.36291	2.18836	0.969286	1.08546	0.258	0.277
SigD_430	0.385507	0.179773	0.11	2.22725	2.22725	0.473433	0.577246	0.608551	0.371692	0.383385	0.466714	2.10671	1.98449	0.623134	0.855916
SigD_431	0.158636	0.1175	0.325	0.500702	0.500702	0.278723	0.238235	0.4155	0.415593	0.185833	0.199167	0.739322	0.793333	0.285556	0.226364
SigD_432	0.29275	0.316042	0.362222	0.337556	0.337556	0.447805	0.45	0.47234	0.498936	0.464889	0.453111	0.351333	0.270435	0.379722	0.303846
SigD_433	2.92978	2.66848	2.56622	2.83239	2.83239	3.23289	3.36622	3.84587	3.482	3.53444	3.41565	2.67133	2.61192	2.99333	3.23378
SigD_434	0.783044	0.53913	0.576087	0.873043	0.873043	0.88087	0.97375	1.87348	1.50348	1.0913	1.06739	0.396818	0.544286	1.03435	1.0175
SigD_435	0.820606	0.891111	0.820882	0.449394	0.449394	0.56	0.568824	1.09333	1.14677	0.349687	0.382581	0.294286	0.39	0.374445	0.533529
SigD_436	1.81325	1.76256	1.6459	1.62359	1.62359	1.61564	1.68	1.35359	1.1755	1.26051	1.25641	1.31077	1.27051	0.839487	1.01098
SigD_437	0	0	0	0.702	0.702	0.17	0.025	0	0	0	0.07	1.1179	1.18263	0.065	0.152
SigD_439	0.568525	0.533387	0.505082	1.36754	1.36754	0.722623	0.868361	0.650164	0.588033	0.924839	0.937541	1.91033	1.98717	0.968853	0.981147
SigD_440	0.895135	0.831053	0.942973	0.926579	0.926579	1.02189	1.18216	0.532821	0.602222	0.89054	0.826216	1.25486	1.32243	0.753243	0.674865
SigD_442	1.52356	1.46444	1.48267	1.24844	1.24844	1.77778	1.89244	1.00152	0.741304	1.35733	1.25267	0.562222	0.509783	1.11667	1.044
SigD_442	1.52356	1.46444	1.48267	1.24844	1.24844	1.77778	1.89244	1.00152	0.741304	1.35733	1.25267	0.562222	0.509783	1.11667	1.044
SigD_443	1.21814	1.09707	1.01244	1.13023	1.13023	1.23119	1.54268	1.27463	1.29976	1.65585	1.63317	1.87342	1.83415	1.31238	1.47651
SigD_444	1.56422	1.62111	1.73956	1.75333	1.75333	1.74755	1.83911	1.47711	0.884889	1.41622	1.30044	0.04	0.01	1.082	1.15978
SigD_445	0.155	0.153158	0.14069	0.17	0.17	0.48425	0.471429	0.383556	0.437083	0.266097	0.247143	0	0.13	0.305278	0.1676
SigD_446	0.065	0.0333333	0.154	0	0	0.08	0.0833333	0	0	0.115	0.08	0	0	0.11	0
SigD_449	1.69864	1.50477	1.59302	2.32977	2.32977	2.13674	2.37046	2.15488	2.13047	2.48605	2.38349	2.49182	2.57465	2.04395	2.13
SigD_450	3.45909	3.19424	3.30242	4.25121	4.25121	3.97667	4.00515	3.80515	3.52559	3.88943	3.71727	3.01	2.93424	3.42727	3.57303
SigD_452	2.22551	2.0302	2.30204	2.95694	2.95694	2.89184	3.00423	3.39041	3.2962	3.1572	3.06918	1.47143	1.34889	1.56633	1.58286
SigD_453	1.56258	1.56649	1.52936	0.662796	0.662796	0.857935	0.886489	1.0243	1.15457	1.01344	0.896383	0.0958333	0.15625	0.785109	0.684624
SigD_454	1.37621	1.45828	1.53069	0.484828	0.484828	1.135	1.22172	1.89867	1.84241	1.48241	1.384	0.132857	0.207895	1.03379	1.11967
SigD_455	1.84943	1.76	1.77343	2.90086	2.90086	1.47914	1.56286	3.43886	3.35833	3.768	3.63	1.43057	1.55306	3.22143	3.19
SigD_456	0.969756	0.687073	0.625854	1.32024	1.32024	0.594445	0.693333	2.1761	2.09854	0.837805	0.75725	0.552927	0.611053	0.321562	0.3985
SigD_457	0.655366	0.638	0.510238	0.87625	0.87625	0.569268	0.702051	1.85564	1.693	1.73179	1.67692	0.882564	0.880769	1.42436	1.56513
SigD_458	0.526667	0.488214	0.424068	1.15985	1.15985	0.574923	0.620461	1.1641	0.936471	1.21877	1.20172	0.75463	0.714815	1.03985	1.11537
SigD_459	0.995472	0.992407	0.885094	1.20566	1.20566	2.39327	2.72189	2.41736	1.85264	0.726226	0.671132	1.52093	1.48321	0.541702	0.684151
SigD_460	0.767547	0.843585	0.910755	3.43755	3.43755	1.60585	1.87302	3.13302	2.98782	0.544783	0.587561	0.405961	0.407778	0.435152	0.39359
SigD_461	0.579231	0.649744	0.751282	0.249091	0.249091	0.38	0.413077	0.5435	0.847692	0.365135	0.375555	0.09	0	0.252381	0.241923
SigD_462	2.45865	2.23865	2.33605	1.34026	1.34026	1.88487	2.1227	2.85075	2.66622	2.21351	2.14921	0.815526	0.933784	1.5373	1.54351
SigD_463	0	0	0	0.025	0.025	0.154	0.174706	0.036	0.19	0.297105	0.195652	0.00666667	0.217143	0.446562	0.183043
SigD_465	0.334426	0.104865	0.05	0.176875	0.176875	0.188929	0.266182	0.730164	0.400345	0.161212	0.249091	0.390862	0.276071	0.19	0.2434
SigD_466	0.138333	0.04875	0.0466667	0.0771429	0.0771429	0.44	0.229412	0.253889	0.531613	0.263333	0.245556	0	0.173333	0.085	0.233889
SigD_467	2.38032	2.30355	2.14806	2.39656	2.39656	2.53226	2.77182	2.27939	2.29032	2.88323	2.72938	0.92129	0.951936	2.33094	2.45097
SigD_468	0.299268	0.274667	0.205278	0.54	0.54	0.384583	0.323111	0.477872	0.422791	0.302609	0.26	0.129	0.119032	0.229714	0.3714
SigD_469	0.935854	0.642683	0.465	0.790244	0.790244	2.14619	2.30366	1.17951	0.89439	1.0539	0.958049	0.901463	0.926191	0.900976	1.10098
SigD_471	2.23353	2.13904	2.17294	2.78686	2.78686	2.59259	2.80137	1.97057	1.8975	2.48235	2.37451	1.35078	1.41451	2.42765	2.43804
SigD_472	2.81525	2.76231	2.79415	2.568	2.568	2.98923	3.11625	2.95282	2.93875	2.84872	2.71769	2.21615	2.33846	2.27615	2.35795
SigD_473	1.08655	0.738364	0.494444	1.30418	1.30418	0.837273	1.16854	0.787273	0.770364	0.568182	0.725357	2.0407	1.9	0.682364	1.065
SigD_475	0.384242	0.194	0.06	1.3471	1.3471	0.34	0.538382	0.165417	0.193	0.744	0.94942	2.43841	2.31493	0.857681	1.07667
SigD_475	0.384242	0.194	0.06	1.3471	1.3471	0.34	0.538382	0.165417	0.193	0.744	0.94942	2.43841	2.31493	0.857681	1.07667
SigD_476	0.746538	0.602208	0.5825	0.999487	0.999487	0.875069	1.03744	1.21403	1.16167	0.838133	0.885333	0.778696	0.762361	0.661912	0.656493
SigD_477	1.0775	0.912857	0.769143	0.607714	0.607714	1.018	1.25943	2.41686	2.18514	1.052	1.02829	0.152222	0.131818	0.622059	0.683714
SigD_478	1.65654	1.46236	1.53218	0.895357	0.895357	1.72764	1.748	2.238	1.94727	1.71636	1.50196	0.288077	0.370755	1.42109	1.21845
SigD_480	0.31806	0.111667	0.015	0.986351	0.986351	0.328947	0.348429	0.546479	0.368409	0.315	0.363281	1.26753	1.23315	0.534	0.671644
SigD_481	0.172069	0.07	0.14	0.769273	0.769273	0.269556	0.273333	0.298	0.04	0.185484	0.283182	1.42964	1.3325	0.2928	0.550364
SigD_482	0.361515	0.178889	0.1225	0.349535	0.349535	0.507907	0.816739	0.115	0.06	0.357742	0.511842	1.20711	1.11935	0.466667	0.485581
SigD_483	2.16415	1.98679	1.91509	3.03755	3.03755	2.05245	2.04793	2.14208	2.05736	2.26132	2.19472	2.28736	2.19093	1.97887	2.13774
SigD_484	1.23862	0.958736	0.726322	2.41057	2.41057	1.25402	1.2846	0.910115	0.681954	0.860225	0.942414	2.03773	1.9742	1.07648	1.05598
SigD_486	0.714878	0.392	0.210909	1.42488	1.42488	0.644359	0.451463	0.726585	0.383448	0.52	0.556829	1.51585	1.50721	0.789286	0.819512
SigD_487	0.572034	0.395085	0.186154	0.88983	0.88983	0.61661	0.60339	0.63339	0.308823	0.810339	0.770847	0.763729	0.697797	0.469138	0.487544
SigD_488	0.404375	0.277833	0.206304	0.643651	0.643651	0.299298	0.40283	1.21677	1.04227	0.526191	0.55193	0.787463	0.784923	0.456667	0.598594
SigD_489	2.31618	2.05518	1.83091	2.2725	2.2725	2.07164	2.26091	3.15091	2.82196	2.34017	2.24182	1.70018	1.718	1.94164	2.21145
SigD_491	1.95077	1.64415	1.54769	1.77815	1.77815	1.86636	1.96246	2.20508	2.06955	1.39615	1.38379	1.46215	1.44409	1.47985	1.528
SigD_492	1.13373	1.07654	1.14667	0.774615	0.774615	1.08804	1.06392	1.88804	1.53404	0.815294	0.742941	0.801569	0.789804	0.707647	0.3786
SigD_493	0.508788	0.279546	0.238333	0.423857	0.423857	0.298148	0.364219	2.15296	1.92268	0.339	0.388788	0.805775	0.779859	0.29325	0.430152
SigD_494	1.24394	1.27735	1.19333	0.690294	0.690294	0.957879	0.950588	1.25727	1.01849	1.44939	1.32147	0.505588	0.476364	0.771515	0.91303
SigD_495	1.94233	1.7714	1.69364	1.81163	1.81163	1.88465	1.96	2.53791	2.35791	1.81419	1.71279	2.0014	2.02767	1.58512	1.70558
SigD_496	0.152188	0.095	0.271429	1.38687	1.38687	0.205	0.2316	0.598793	0.481321	0.599701	0.581212	2.60132	2.54343	0.886716	1.15508
SigD_498	1.55057	1.50245	1.27982	1.03778	1.03778	1.13096	1.24736	0.983333	1.17566	1.29264	1.20907	1.3966	1.44113	1.17698	1.32981
SigD_499	2.21697	2.18667	2.16697	1.66515	1.66515	2.36206	2.51182	2.7503	2.80212	2.54324	2.43091	0.862059	0.980303	1.88788	1.86061
SigD_501	0.295667	0.265	0.183077	0.668372	0.668372	0.587105	0.575897	0.304194	0.303077	0.167619	0.207	1.79791	1.88605	0.374688	0.314054
SigD_501	0.295667	0.265	0.183077	0.668372	0.668372	0.587105	0.575897	0.304194	0.303077	0.167619	0.207	1.79791	1.88605	0.374688	0.314054
SigD_502	0.128333	0.225	0.108	0.111765	0.111765	0.254857	0.141944	0.598511	0.533878	0.238261	0.230909	0.1664	0.21875	0.237391	0.216667
SigD_503	0	0	0.04	0.825135	0.825135	0.578919	0.805946	0.974865	1.1146	1.45421	1.44676	0.0388889	0.295	1.15027	1.18189
SigD_505	0.655714	0.344643	0.324074	0.888254	0.888254	0.606667	0.741429	1.56889	1.26281	1.88333	1.90667	1.50172	1.47556	1.36921	1.52563
SigD_506	1.27341	1.06024	1.16537	1.17854	1.17854	0.927561	1.02293	1.12293	0.909268	1.44	1.44683	1.6039	1.55452	1.02951	1.0139
SigD_507	0.632933	0.654133	0.832533	1.23579	1.23579	0.552064	0.526719	0.6688	0.774667	1.36307	1.3316	2.5832	2.5412	1.48107	1.41147
SigD_508	0.505909	0.504762	0.539	0.992857	0.992857	0.904762	1.00048	0.840952	1.01571	1.12762	1.02286	0.650952	0.774545	1.14714	1.02429
SigD_509	1.86302	1.71884	1.89209	2.09791	2.09791	2.4007	2.54767	2.25182	2.21837	2.27279	2.15279	1.43465	1.46651	2.02364	2.05302
SigD_510	2.86074	2.57296	2.51357	2.94	2.94	2.81481	3.10593	2.92407	2.73259	3.21034	3.19407	2.11444	2.22429	2.8	2.89786
SigD_511	1.37767	1.28395	1.20233	0.958	0.958	1.4607	1.56163	1.60512	1.73163	2.06326	1.85674	1.19884	1.25209	1.67233	1.68045
SigD_512	0.988667	0.954667	1.03956	0.647826	0.647826	0.910667	0.958667	0.466364	0.806	1.09156	1.13711	0.819556	0.925555	1.15489	0.887556
SigD_514	2.53791	2.54857	2.80609	2.20032	2.20032	3.11407	3.02165	3.42989	3.40626	3.10549	2.87264	2.28	2.31418	2.6356	2.65648
SigD_514	2.53791	2.54857	2.80609	2.20032	2.20032	3.11407	3.02165	3.42989	3.40626	3.10549	2.87264	2.28	2.31418	2.6356	2.65648
SigD_514	2.53791	2.54857	2.80609	2.20032	2.20032	3.11407	3.02165	3.42989	3.40626	3.10549	2.87264	2.28	2.31418	2.6356	2.65648
SigD_515	1.04032	0.908689	0.901475	1.73885	1.73885	1.2359	1.35968	1.66656	1.42705	0.770492	0.797143	1.05623	1.03063	0.793771	0.865246
SigD_516	1.25179	1.19846	1.23732	1.44	1.44	1.44205	1.4815	2.42795	2.303	1.67359	1.6218	2.15308	2.06	1.4459	1.58625
SigD_517	0.677209	0.565227	0.392	0.170541	0.170541	0.186154	0.209	0.890698	0.714318	0.337381	0.317838	0.085	0.195	0.446216	0.502558
SigD_518	1.25564	1.11275	1.08615	0.67525	0.67525	0.83975	1.21179	2.51436	2.37872	1.59077	1.59641	1.5641	1.48171	1.23769	1.62825
SigD_519	1.70786	1.39047	1.61732	2.26309	2.26309	2.66683	2.63927	2.05902	2.17878	2.77927	2.70122	1.82902	1.8061	1.92854	2.12049
SigD_520	2.19875	1.9871	1.85645	2.41968	2.41968	2.25563	2.37097	3.13849	2.63355	2.50875	2.37871	2.43581	2.49344	2.31	2.33323
SigD_521	1.17698	1.13205	1.12884	1.24512	1.24512	1.19535	1.015	1.23432	1.35	1.03	1.03302	0.802093	0.817727	1.18674	0.984545
SigD_522	0.676087	0.669565	0.673478	0.642174	0.642174	0.8	0.639167	0.927826	0.63913	0.640833	0.620417	0.444348	0.468	0.570435	0.492609
SigD_523	1.52918	1.24984	1.12936	2.18902	2.18902	2.12492	2.15726	3.59852	3.34193	1.58918	1.6021	2.36902	2.37131	1.50323	1.5021
SigD_525	1.39483	1.09333	1.10052	2.03614	2.03614	1.3114	1.52965	3.01754	2.98333	3.25965	3.19035	1.82825	1.80684	2.96491	3.0007
SigD_526	0.978983	0.717797	0.586102	2.09254	2.09254	1.06068	1.35576	4.21763	3.82542	3.35898	3.36203	1.89034	1.78763	2.40068	2.71695
SigD_527	0.19	0.0675	0	0.2355	0.2355	0.205294	0.24625	0.527188	0.349636	0.275366	0.332326	0.174915	0.168409	0.256071	0.12871
SigD_530	2.51314	2.332	2.36286	1.85343	1.85343	2.46771	2.69743	3.04222	2.896	2.77514	2.71171	1.87571	1.90611	1.9627	2.24543
SigD_531	2.76161	2.50786	2.53036	2.39709	2.39709	1.64054	1.81309	0.867091	0.881455	1.47036	1.48836	1.04309	0.959636	1.56473	1.73964
SigD_531	2.76161	2.50786	2.53036	2.39709	2.39709	1.64054	1.81309	0.867091	0.881455	1.47036	1.48836	1.04309	0.959636	1.56473	1.73964
SigD_532	1.00535	0.983256	0.821395	0.520909	0.520909	0.375263	0.524545	0.817209	0.561905	0.557209	0.577442	0.260357	0.290857	0.402286	0.362093
SigD_533	1.19302	1.20642	0.980943	1.41509	1.41509	1.00415	1.04019	2.63698	2.35679	2.30641	2.26415	2.99491	2.96736	1.74604	1.89
SigD_534	0.105714	0	0	0.22913	0.22913	0.245333	0.10125	0.355897	0.274583	0.1965	0.268333	0.624151	0.562143	0.307143	0.252222
SigD_535	0	0	0	0.149167	0.149167	0.222778	0.2996	0	0	0	0.015	0.02	0	0	0.07
SigD_536	1.68974	1.557	1.70282	0.8905	0.8905	2.50769	2.71026	0.33	0.272	2.24744	2.16897	1.22103	1.22611	1.38359	1.70256
SigD_537	0.44383	0.338478	0.222941	0.222121	0.222121	0.243448	0.23225	0.575958	0.545106	0.472766	0.372195	0.102	0.242857	0.289167	0.24575
SigD_538	2.07258	1.99774	2.18812	3.06382	3.06382	2.21844	2.48097	2.11129	1.82581	2.44727	2.37097	0.939355	0.965938	2.16871	2.36581
SigD_539	1.36811	1.26113	1.22226	1.09818	1.09818	1.20618	1.32736	1.28648	1.1666	1.4734	1.42962	0.2625	0.345185	1.31537	1.28426
SigD_540	1.57667	1.38879	1.24394	2.3597	2.3597	1.68424	1.78088	1.31471	1.23	1.53515	1.45788	1.51727	1.62636	1.165	1.22588
SigD_541	0.991403	1.00672	0.965263	2.48877	2.48877	0.960526	0.937069	3.34281	3.21246	1.04414	1.04632	1.27931	1.25421	1.22579	1.27632
SigD_542	1.8602	1.65714	1.5148	2.88735	2.88735	2.56408	2.70735	2.26878	2.13653	2.81367	2.78959	3.10347	3.0472	2.22857	2.37755
SigD_543	2.61605	2.4915	2.47769	3.24763	3.24763	2.65892	2.54526	2.19892	2.19892	3.04135	2.77487	2.50676	2.53838	2.97553	3.00447
SigD_544	0.863594	0.696825	0.788571	1.02563	1.02563	0.655555	0.56	0.239608	0.344222	0.650769	0.654677	0.319032	0.297759	0.604603	0.525469
SigD_545	1.21675	1.04575	0.972308	0.887692	0.887692	1.0615	1.12707	2.58231	2.2165	1.99923	1.95231	0.934872	0.940769	1.60359	1.76718
SigD_546	0.206667	0.232353	0.17913	0.156667	0.156667	2.36902	2.32163	1.24357	1.02683	0.243448	0.240526	0.06875	0.175882	0.135	0.086
SigD_547	1.31825	1.29429	1.29587	0.890476	0.890476	0.88254	0.951905	0.842581	0.583438	1.05159	0.959048	0.29918	0.402727	0.989365	1.02937
SigD_548	2.7	2.59804	2.8149	1.96904	1.96904	2.89843	2.98804	3.82904	3.81608	3.34784	3.16471	1.32365	1.32628	2.55902	2.65314
SigD_550	2.34441	2.14136	2.06102	1.28667	1.28667	1.62917	1.89864	3.2622	3.00678	2.22441	2.16644	0.99	1.0335	1.49102	1.66627
SigD_550	2.34441	2.14136	2.06102	1.28667	1.28667	1.62917	1.89864	3.2622	3.00678	2.22441	2.16644	0.99	1.0335	1.49102	1.66627
SigD_551	0.541757	0.576933	0.411781	0.936267	0.936267	0.651594	0.710422	0.639857	0.576308	0.419524	0.32569	1.24961	1.2704	0.348139	0.241111
SigD_552	0.141667	0.2175	0.098125	0.127381	0.127381	0.203	0.171042	0.208676	0.384828	0.254035	0.255	0.2695	0.304118	0.264222	0.25283
SigD_553	0.09	0	0.035	0.348864	0.348864	0.0866667	0.0825	0.287778	0.285405	0.658667	0.580682	2.41978	2.34978	0.853111	0.802391
SigD_555	0.600755	0.590755	0.560377	0.763333	0.763333	0.805094	0.827736	1.15981	0.807736	0.849057	0.835849	0.4896	0.606667	0.672308	0.568679
SigD_556	0.960909	0.832571	0.878485	0.997353	0.997353	1.01	1.07455	1.55061	1.30606	1.55647	1.34606	0.761818	0.787576	1.06727	1.08382
SigD_557	1.44204	1.57469	1.44959	0.82	0.82	1.83163	1.73551	1.72388	1.6816	1.05429	0.890625	0.877755	0.983265	0.695417	0.615918
SigD_558	0.869375	0.70125	0.690635	0.819524	0.819524	0.644127	0.835469	1.15984	1.11698	0.854769	0.763968	0.709219	0.793809	0.662813	0.714375
SigD_560	1.1419	0.927937	0.693333	1.18397	1.18397	1.08429	1.19875	1.23354	0.953492	1.11092	1.09349	1.46556	1.47556	1.05286	1.09127
SigD_561	0.275	0.398	0.38617	0.596	0.596	0.884808	0.663137	0.997255	0.702745	0.624706	0.4968	0.898039	0.973529	0.822745	0.557255
SigD_562	1.15627	0.944706	0.960816	1.72887	1.72887	1.47326	1.43089	0.291489	0.0728571	0.608333	0.602647	1.57	1.45204	0.601667	0.762105
SigD_563	2.06182	1.85877	2.02364	2.97636	2.97636	2.59636	2.732	2.18327	2.11364	2.22	2.12161	2.18393	1.99491	2.0225	2.04161
SigD_564	0.02	0.03	0	0.3	0.3	0.952857	0.836364	1.52	0	0	0	0.5385	0.532381	0.115	0.0433333
SigD_565	1.40586	1.40103	1.38	1.90448	1.90448	1.58035	1.51	1.50586	1.16034	1.53172	1.45965	2.047	2.03897	1.15172	1.27586
SigD_566	1.00019	0.768545	0.698491	0.791321	0.791321	0.693962	0.946792	1.29849	0.93283	1.0683	1.23981	0.877547	0.965849	1.21698	1.32207
SigD_567	1.06918	0.829184	0.702245	0.432653	0.432653	0.276667	0.378913	3.45714	3.38612	3.96714	3.7952	1.1498	1.29327	3.66306	3.8776
SigD_568	0.829636	0.771607	0.656909	0.716545	0.716545	1.00964	1.088	0.813273	0.879091	1.55291	1.51036	0.764909	0.792364	1.39218	1.29382
SigD_570	0.413658	0.21963	0.19	0.54561	0.54561	0.520488	0.553077	0.400976	0.300857	0.6745	0.6225	0.772439	0.767073	0.540976	0.62119
SigD_571	0.12375	0	0	0.324737	0.324737	0.134	0.05	1.21381	0.910952	0.292	0.29	0.302857	0.307143	0.106	0.1925
SigD_572	2.04161	1.76548	1.65562	2.92871	2.92871	1.90969	2.07906	2.42774	1.82968	2.50097	2.44516	1.62516	1.7	2.12697	2.28677
SigD_574	0.783529	0.61898	0.619575	0.934706	0.934706	0.73102	0.89449	0.7554	0.925946	1.26939	1.31837	1.3251	1.38143	0.925714	0.9988
SigD_575	0.640816	0.345625	0.190526	0.9044	0.9044	0.934898	0.734286	1.18531	0.890612	0.656122	0.652292	0.746939	0.785714	0.619592	0.813061
SigD_577	0.24	0.276364	0.351177	0.285556	0.285556	0.458846	0.367368	0.6225	0.45	0.34	0.332	0.537143	0.689286	0.529167	0.299
SigD_578	0.439565	0.299318	0.115	1.22531	1.22531	0.456735	0.551633	1.09102	0.734082	0.424286	0.497609	1.3	1.2056	0.615625	0.740833
SigD_579	1.75245	1.4038	1.21449	3.7046	3.7046	1.67102	2.09633	2.48469	2.29735	2.0414	2.12653	2.65878	2.537	2.0938	2.3246
SigD_579	1.75245	1.4038	1.21449	3.7046	3.7046	1.67102	2.09633	2.48469	2.29735	2.0414	2.12653	2.65878	2.537	2.0938	2.3246
SigD_580	0.123333	0.19	0	0.526744	0.526744	0.680698	0.915814	0.353611	0.216	0.313333	0.306563	0.945349	0.885116	0.337273	0.284571
SigD_581	0.919302	0.872558	0.736591	1.27954	1.27954	1.33	1.50977	0.819302	0.913721	1.83698	1.73465	1.61419	1.61163	1.32233	1.61349
SigD_582	0.200286	0.156452	0.229429	0.712609	0.712609	0.405814	0.573778	0.882222	0.743696	0.691778	0.671304	0.301818	0.26425	0.314848	0.38087
SigD_584	0.2	0.0825	0.15	0.6925	0.6925	1.04259	1.02896	0	0	0	0.09	1.86593	1.91111	0.24	0.23
SigD_586	0.5725	0.453095	0.217073	0.05	0.05	0.250625	0.325476	1.40667	1.29522	0.319	0.287692	0	0.074	0.197059	0.213
SigD_587	0.1568	0.163654	0.188889	0.365385	0.365385	0.43875	0.289241	0.55519	0.53	0.349296	0.315833	0.341231	0.422097	0.493429	0.33875
SigD_588	1.01042	0.974348	0.791667	0.891304	0.891304	1.05913	1.05652	1.30087	0.93087	1.30826	1.25348	1.37739	1.31565	1.1587	1.18083
SigD_589	0.466038	0.465185	0.314151	0.224	0.224	0.521667	0.350196	0.417885	0.316818	0.4458	0.422245	0.357333	0.357419	0.582045	0.384255
SigD_591	0.258605	0.168437	0.2015	0.680377	0.680377	0.377907	0.344082	0.279302	0.34025	0.395918	0.3446	0.590192	0.531765	0.505	0.4122
SigD_592	0.07	0	0	0.206563	0.206563	0	0	0.954848	0.637647	0	0	0.46	0.354242	0.136667	0.23
SigD_593	0.635833	0.529362	0.521458	0.698723	0.698723	0.4395	0.493404	0.642292	1.02936	0.483696	0.441489	0.469149	0.51413	0.301379	0.3832
SigD_594	1.68538	1.51	1.52385	1.12461	1.12461	1.17487	1.4082	1.84725	1.60275	1.28	1.19872	1.26051	1.35359	0.582308	0.65359
SigD_595	0.726896	0.540714	0.554483	1.7369	1.7369	0.254	0.1625	0.134286	0.51	0.25	0.208	2.76867	2.7331	0.168333	0.34
SigD_596	2.4463	2.19982	2.03302	3.9863	3.9863	2.52924	2.55207	2.7134	2.45585	2.98811	2.88074	3.29685	3.13982	2.98056	3.22604
SigD_597	2.22277	2.02617	1.99958	2.72562	2.72562	2.3566	2.57167	2.22957	2.13787	2.70043	2.62417	2.51723	2.53596	2.35277	2.27447
SigD_597	2.22277	2.02617	1.99958	2.72562	2.72562	2.3566	2.57167	2.22957	2.13787	2.70043	2.62417	2.51723	2.53596	2.35277	2.27447
SigD_598	1.08861	1.09535	0.961956	1.25395	1.25395	1.40023	1.47767	0	0	0.288929	0.304667	0.6225	0.895	0.2675	0.09
SigD_599	0.4695	0.514754	0.56082	0.875807	0.875807	0.603667	0.582295	1.05312	1.10484	0.584921	0.553934	0.590164	0.649167	0.375333	0.3872
SigD_600	0.657222	0.495417	0.295441	0.681972	0.681972	0.392754	0.453857	0.915775	0.87338	0.819167	0.872958	1.91648	1.81099	0.764286	0.921096
SigD_601	1.00913	0.926087	0.766522	1.18783	1.18783	1.18261	1.3	1.04652	0.950435	1.05522	1.03348	0.738261	0.71087	0.698261	0.835833
SigD_602	1.04567	0.919552	0.754179	1.54089	1.54089	1.11716	1.30433	1.76881	1.3275	1.28746	1.2406	2.24522	2.25104	0.768143	0.851765
SigD_603	0.738929	0.647407	0.567778	0.804444	0.804444	0.733704	0.79	0.880385	0.9524	0.684815	0.673929	0.689259	0.828889	0.556	0.392963
SigD_604	0.970328	1.13426	1.0082	0.750984	0.750984	1.14869	1.24516	1.01758	1.11934	0.939836	0.831803	0.339143	0.375217	0.867049	0.775082
SigD_604	0.970328	1.13426	1.0082	0.750984	0.750984	1.14869	1.24516	1.01758	1.11934	0.939836	0.831803	0.339143	0.375217	0.867049	0.775082
SigD_606	0.21	0.187736	0.172083	0.832639	0.832639	0.323559	0.381972	1.01318	0.942879	0.156667	0.1925	0.805211	0.813521	0.0925	0.273333
SigD_607	0.2692	0.217917	0.169474	0.8004	0.8004	0.459583	0.562	0.273571	0.181875	0.12	0.2525	0.4732	0.46625	0.05	0.13
SigD_608	0.01	0.12	0	0.31375	0.31375	0.932353	1.13556	0	0.17	0.128571	0.192222	0.266667	0.33125	0.11625	0.165
SigD_609	1.81394	1.57576	1.46606	2.05697	2.05697	1.64559	1.8603	2.41121	2.15636	2.14758	2.07	1.21364	1.18879	1.47273	1.59333
SigD_610	0.500986	0.600845	0.549722	0.4492	0.4492	0.549437	0.385217	1.34056	1.05422	0.978169	0.869014	2.04563	2.10819	0.929577	0.792394
SigD_611	0.228462	0.1172	0	0.370139	0.370139	0.54	0.591892	1.05526	0.655584	0.258511	0.271163	0.615513	0.515195	0.22125	0.218104
SigD_612	1.81194	1.54387	1.45516	2.41129	2.41129	0.3724	0.661333	0	0	0	0	0.379667	0.475806	0.12	0.246667
SigD_613	0.644026	0.529467	0.570714	0.352877	0.352877	0.421563	0.616883	0.904857	1.01961	0.566716	0.585507	0.471389	0.406667	0.378772	0.336714
SigD_615	0.956977	0.443571	0.330526	2.00219	2.00219	0.378437	0.66	1.99048	1.48073	1.92927	1.99214	2.22146	2.125	1.3881	1.74881
SigD_615	0.956977	0.443571	0.330526	2.00219	2.00219	0.378437	0.66	1.99048	1.48073	1.92927	1.99214	2.22146	2.125	1.3881	1.74881
SigD_616	0.141667	0.01	0	0.232041	0.232041	0.155	0.1125	0.344483	0.203889	0.2	0.1425	0.625094	0.484528	0.212632	0.3425
SigD_617	0.0633333	0	0	0.14	0.14	0.192	0.25	0.1875	0.298889	0.22625	0.19	0.205789	0.288824	0.21	0.157778
SigD_619	0	0	0	0.377436	0.377436	0.055	0.25	0	0	0	0.132	0.93025	0.891538	0.253333	0.212222
SigD_620	1.40224	1.3102	1.3414	0.7896	0.7896	1.1358	1.31551	2.56061	2.44388	1.45878	1.43796	0.98898	1.01898	0.985306	0.970204
SigD_621	0.373529	0.332955	0.205	2.30745	2.30745	0.366829	0.458333	2.35804	2.34922	0.637917	0.451778	0.317674	0.364651	0.244643	0.337556
SigD_622	0.959796	0.812245	0.5636	1.28775	1.28775	1.22857	1.33449	1.89898	1.47837	1.12449	1.12837	1.27102	1.35163	1.26653	1.33118
SigD_624	0.305	0.158333	0.266667	0.604146	0.604146	0.349375	0.4435	0.14	0.28	0.132	0.215556	0.6485	0.652632	0.4164	0.409524
SigD_625	0.238	0.180625	0.142	0.306364	0.306364	0.315385	0.337292	0.2652	0.342917	0.205667	0.185	0.1725	0.224651	0.1745	0.0744444
SigD_626	0.407222	0.452381	0.608095	1.87478	1.87478	0.743913	0.757273	0.623182	0.765238	0.926364	0.898182	0.995	1.03304	1.13174	0.960454
SigD_627	0.270556	0.147778	0.12625	2.98595	2.98595	0.827838	0.983514	0.03	0	0.656286	0.660606	0.985946	0.982703	0.563056	0.794324
SigD_629	0.178333	0.195556	0.1025	0.210495	0.210495	0.154909	0.25809	1.08219	0.928021	0.30977	0.276705	0.113846	0.136364	0.192571	0.251081
SigD_630	0.637838	0.291177	0.202121	0.601216	0.601216	0.2425	0.156	0.5492	0.319767	0.142222	0.124375	0.282083	0.268103	0.195	0.253
SigD_632	0.417123	0.364583	0.233846	1.40252	1.40252	0.361177	0.350106	1.23891	1.24733	0.432366	0.455882	1.78622	1.72109	0.528396	0.597928
SigD_633	0.106667	0	0	0.417619	0.417619	0.219048	0.188108	0.247879	0	0.189333	0.188667	0.942326	0.782093	0.236	0.24421
SigD_634	0.04	0.05	0	0.143333	0.143333	0.235	0.2075	1.42049	1.15306	0.174667	0.172857	0.364483	0.326	0.195	0.0883333
SigD_635	0.0555556	0.07	0	0.0475	0.0475	1.88625	1.92958	2.16913	1.71696	0.04375	0.0816667	0.21	0.14	0	0.06
SigD_636	0.287556	0.24234	0.11913	0.122609	0.122609	0.372174	0.232381	2.5504	2.06102	0.347692	0.292581	0.1276	0.212917	0.267333	0.185151
SigD_638	0.204634	0.134167	0.14	0.393077	0.393077	0.286522	0.149286	0.391346	0.429149	0.184667	0.161304	0.717241	0.783333	0.2165	0.200833
SigD_639	0	0.005	0	0.333226	0.333226	0.09	0.08	0	0	0.27	0.58	1.05939	1.2503	0.3375	0.343333
SigD_640	0.529762	0.577317	0.614286	0.35439	0.35439	0.601667	0.549268	1.66366	1.41628	1.09023	0.973415	0.89561	0.947619	0.820952	0.622439
SigD_641	0.258	0.153513	0.0918182	0.03	0.03	0.102857	0.156667	0.398511	0.216364	0.261351	0.290769	0.717447	0.731702	0.177143	0.173529
SigD_642	1.36121	1.33441	1.17	0.779118	0.779118	1.56758	1.8097	1.51061	1.44879	0.995455	0.875151	0.241786	0.350667	0.450909	0.477576
SigD_644	1.13909	1.03452	1.04516	1.7429	1.7429	1.43226	1.365	1.75936	1.46774	1.33548	1.21452	0.208	0.2772	1.26387	1.32129
SigD_645	0.65697	0.7641	0.7475	0.425949	0.425949	0.274432	0.159362	0.962857	0.953297	0.238125	0.174167	0	0.06	0.220492	0.155645
SigD_646	0.631194	0.710597	0.75791	0.478871	0.478871	0.612273	0.574615	1.18	1.32912	0.480588	0.457368	0.406667	0.360312	0.357541	0.303929
SigD_647	0.411644	0.323846	0.193684	0.406056	0.406056	0.561333	0.648077	0.203954	0.285714	0.06	0.325	0.634795	0.563784	0.114286	0.205
SigD_648	0.733256	0.707674	0.643953	1.22279	1.22279	2.24349	2.42386	1.50409	1.25614	1.11182	1.0214	1.95791	1.95442	0.973721	0.879318
SigD_649	1.23424	1.22898	1.09085	0.995763	0.995763	1.38339	1.51949	0.868644	0.888136	0.787288	0.809153	0.73	0.7125	0.46807	0.471333
SigD_650	2.432	2.28696	2.26044	2.81	2.81	4	3.86178	4.06	3.62467	2.504	2.44867	0.993111	0.898889	2.27822	2.20444
SigD_651	1.56944	1.33971	1.12778	2.59743	2.59743	1.66686	1.32714	2.27657	1.74857	0.509355	0.411035	0.881081	0.973429	0.700857	0.963429
SigD_652	2.32932	2.27861	2.35558	2.47093	2.47093	2.3714	2.21591	3.20023	3.09442	2.98372	2.72837	2.26864	2.22419	2.80233	2.96139
SigD_654	1.5163	1.17815	0.939259	3.76593	3.76593	1.61464	1.9937	2.52259	2.1463	1.88714	1.98893	2.72179	2.59741	2.12704	2.32667
SigD_655	0.879575	0.524681	0.322308	2.36021	2.36021	0.720638	0.959583	1.3417	0.979574	0.970638	0.984894	1.95319	1.8717	1.0684	1.30319
SigD_656	0.815208	0.464783	0.222766	1.16809	1.16809	0.636087	0.912553	1.56106	1.29383	1.25521	1.33894	1.39245	1.36234	1.05638	1.09163
SigD_657	1.29872	0.971538	0.784615	1.83897	1.83897	1.30475	1.45795	2.9459	2.4675	1.8441	1.90128	2.074	1.93256	1.31974	1.44461
SigD_657	1.29872	0.971538	0.784615	1.83897	1.83897	1.30475	1.45795	2.9459	2.4675	1.8441	1.90128	2.074	1.93256	1.31974	1.44461
SigD_658	0.583684	0.235472	0.1525	1.91339	1.91339	0.439298	0.634828	0.579825	0.60875	0.568333	0.737288	1.95017	1.7765	0.671356	1.05356
SigD_659	0.856957	0.8425	0.763478	2.68261	2.68261	1.34478	1.42792	0.923846	0.182222	1.18625	1.23609	1.98217	2.01826	1.45174	1.46
SigD_660	3.4659	3.25656	3.23339	5.01262	5.01262	3.99066	3.96377	3.80161	3.25885	4.12377	4.03115	3.53279	3.4577	3.78774	3.88115
SigD_661	1.04865	0.996316	0.820811	1.55324	1.55324	0.930811	0.836842	1.14237	0.695405	0.874324	0.901842	0.733243	0.822703	0.552432	0.998378
SigD_662	1.31082	1.04213	0.832787	1.23295	1.23295	1.39049	1.66508	3.0371	2.61443	1.0823	1.11098	1.40328	1.4179	0.796066	0.949016
SigD_662	1.31082	1.04213	0.832787	1.23295	1.23295	1.39049	1.66508	3.0371	2.61443	1.0823	1.11098	1.40328	1.4179	0.796066	0.949016
SigD_663	2.4868	2.01577	1.9464	2.7612	2.7612	2.7808	2.9028	3.1792	2.576	3.2696	3.22	2.7476	2.7868	2.7768	2.93539
SigD_664	1.59558	1.34556	1.2414	1.05578	1.05578	1.34581	1.41977	1.67558	1.5707	1.76954	1.6886	1.23535	1.32814	1.49372	1.58837
SigD_666	1.00174	0.761778	0.383043	1.19804	1.19804	0.930444	1.04822	1.56578	1.15511	1.08489	1.09833	1.458	1.4787	1.02489	1.13681
SigD_667	1.92447	1.66936	1.45083	1.95479	1.95479	1.87021	2.21312	2.29383	2.28447	1.90553	1.9117	1.46229	1.44265	1.55083	1.75553
SigD_667	1.92447	1.66936	1.45083	1.95479	1.95479	1.87021	2.21312	2.29383	2.28447	1.90553	1.9117	1.46229	1.44265	1.55083	1.75553
SigD_667	1.92447	1.66936	1.45083	1.95479	1.95479	1.87021	2.21312	2.29383	2.28447	1.90553	1.9117	1.46229	1.44265	1.55083	1.75553
SigD_670	0.656875	0.617021	0.573673	0.576	0.576	0.64	0.717209	2.52837	2.44163	2.00959	1.91286	0.381429	0.379474	0.946875	0.9832
SigD_671	0.445111	0.503778	0.558667	0.999556	0.999556	0.556	0.451364	0.642222	0.776222	0.931087	0.845217	0.360909	0.42125	0.816087	0.808444
SigD_672	0.471064	0.433404	0.657872	0.244146	0.244146	0.362046	0.514792	0.634681	0.794042	0.504348	0.465652	0.066	0.225	0.493182	0.478298
SigD_673	1.10837	0.941395	0.963721	0.527273	0.527273	0.358	0.539048	3.37256	3.1775	3.73256	3.53273	3.58814	3.45818	3.21674	3.45465
SigD_674	1.00898	0.934167	0.928644	0.777966	0.777966	0.628814	0.591356	1.19712	1.27817	1.70049	1.74661	1.91847	1.87136	1.65339	1.72683
SigD_675	0.373518	0.410385	0.26902	0.190606	0.190606	1.33709	1.57036	0.06	0.0525	0.594727	0.558546	0.322727	0.297647	1.35818	1.508
SigD_677	0.621846	0.549683	0.379672	0.3645	0.3645	0.460517	0.649677	1.44746	1.25908	1.07587	1.11254	1.14206	1.19825	0.794444	0.973175
SigD_677	0.621846	0.549683	0.379672	0.3645	0.3645	0.460517	0.649677	1.44746	1.25908	1.07587	1.11254	1.14206	1.19825	0.794444	0.973175
SigD_678	1.79273	1.63323	1.47636	3.54212	3.54212	1.79735	2.09091	2.95667	2.79588	1.77667	1.74879	2.29971	2.23485	1.60091	1.83485
SigD_679	1.4321	1.23818	1.16621	1.17273	1.17273	0.842727	0.994545	1.35	1.63125	1.59964	1.50618	1.85	1.86454	0.812546	0.872364
SigD_681	2.60268	2.42854	2.32756	2.22829	2.22829	4.35952	4.33854	3.5522	3.27463	2.89293	2.80146	1.435	1.46786	2.19976	2.34976
SigD_682	0.08	0.162	0.02	0.226	0.226	0.236818	0.262188	0.544878	0.74381	0.154667	0.16	0.0642857	0.0475	0.265833	0.243333
SigD_683	1.50659	1.38439	1.38244	1.53024	1.53024	1.6322	1.78341	1.78366	1.45707	1.71146	1.62415	2.22512	2.25146	1.46405	1.64854
SigD_684	0.220667	0.242558	0.125	0.209592	0.209592	0.492353	0.558491	0.256956	0.283095	0.405294	0.3582	0.1912	0.239024	0.302	0.237609
SigD_685	0	0	0	0.221562	0.221562	0.176667	0.1775	0.788205	0.86	0.156	0.17	0.391282	0.403	0.08	0.466667
SigD_686	0.482333	0.387586	0.277727	0.594138	0.594138	0.268	0.146667	0.394	0.318	0.599	0.582174	2.49862	2.46069	0.708667	0.660714
SigD_687	1.11892	0.909474	0.844324	1.00316	1.00316	0.82027	0.918108	1.26189	1.18622	1.65162	1.63973	2.09415	2.13108	1.3873	1.5327
SigD_688	0.390238	0.36125	0.291282	0.585909	0.585909	0.331081	0.475	0.763095	0.943333	0.677073	0.673659	0.884146	0.940976	0.505122	0.586098
SigD_689	0.197879	0.223421	0.167857	0.261714	0.261714	0.17	0.191579	1.72	1.49704	0.146842	0.2492	0.593721	0.70814	0.26	0.190667
SigD_690	0.690976	0.777317	0.730976	0.696341	0.696341	0.667381	0.502195	1.27732	1.57366	1.09049	1.00268	0.263913	0.252083	0.75475	0.736429
SigD_691	1.88951	1.94244	1.78805	2.97659	2.97659	2.14952	2.11927	4.49244	4.35268	3.33854	3.12878	1.35634	1.38372	2.56293	2.62805
SigD_693	3.03131	2.76443	2.75623	3.2582	3.2582	3.11918	3.24581	2.94871	2.61066	3.10836	3.05951	2.30459	2.29426	2.91328	3.30131
SigD_693	3.03131	2.76443	2.75623	3.2582	3.2582	3.11918	3.24581	2.94871	2.61066	3.10836	3.05951	2.30459	2.29426	2.91328	3.30131
SigD_694	3.3002	3.06673	3.10347	2.97347	2.97347	3.53	3.5398	2.656	2.47551	2.80592	2.72816	1.72408	1.79347	2.73204	3.09388
SigD_694	3.3002	3.06673	3.10347	2.97347	2.97347	3.53	3.5398	2.656	2.47551	2.80592	2.72816	1.72408	1.79347	2.73204	3.09388
SigD_695	0.03	0	0	0.634143	0.634143	0.248571	0.186486	0.117714	0.3225	0.30569	0.385574	0.673088	0.59209	0.259722	0.335968
SigD_696	0.483061	0.377755	0.330425	0.578367	0.578367	0.8824	1.04041	0.902653	0.781224	0.448333	0.418182	0.233864	0.300417	0.375	0.241389
SigD_697	0.555294	0.492424	0.632121	0.250345	0.250345	0.482	0.451724	0.4312	0.521111	0.530357	0.52069	0.254	0.2335	0.454286	0.179545
SigD_698	2.13868	2.14189	2.2873	1.4041	1.4041	2.21605	2.23595	2.97526	2.67784	2.39919	2.30324	0.842973	0.862973	1.63216	1.65316
SigD_699	2.205	1.99388	2.01269	2.20702	2.20702	3.34119	3.32657	4.01179	3.83254	3.27821	3.23761	1.98284	1.97239	2.78072	2.89672
SigD_700	2.31236	2.06053	2.08036	2.73036	2.73036	2.23891	2.35636	4.41764	3.96727	4.13782	3.94109	2.15375	2.11618	3.27509	3.46804
SigD_702	0.856364	0.759394	0.684412	0.731471	0.731471	1.47606	1.72061	0.886667	0.85	1.07794	1.05788	0.816176	0.944118	0.748182	0.764242
SigD_704	0.672615	0.552462	0.538154	0.609231	0.609231	0.461587	0.566769	0.338814	0.399194	0.477692	0.41129	0.162609	0.162703	0.225909	0.394923
SigD_704	0.672615	0.552462	0.538154	0.609231	0.609231	0.461587	0.566769	0.338814	0.399194	0.477692	0.41129	0.162609	0.162703	0.225909	0.394923
SigD_705	3.35366	3.13195	3.11878	3.31878	3.31878	3.33857	3.61786	3.37732	3.21732	3.7193	3.56244	3.92809	3.68366	3.31	3.68659
SigD_706	3.59619	3.39429	3.47762	3.54143	3.54143	3.62667	3.70667	4.01381	3.58571	3.75286	3.53333	2.63	2.60333	3.20636	3.30476
SigD_707	0.761702	0.682083	0.863404	0.61766	0.61766	0.3324	0.330857	0.906042	0.991277	0.4765	0.588333	0.127778	0.193333	0.252963	0.291
SigD_708	2.46468	2.2566	2.37106	2.56787	2.56787	2.94375	2.99617	3.42234	3.20208	3.17043	2.99875	1.95979	1.96604	2.55936	2.61021
SigD_709	1.90303	1.92939	1.84636	2.46	2.46	2.16788	2.29242	2.5803	2.27559	2.69939	2.55394	1.95242	1.98206	2.23182	2.27412
SigD_710	1.82256	1.33692	1.4	2.06974	2.06974	2.49897	2.78256	2.33923	2.12231	2.56897	2.486	2.00231	2.00641	1.81744	1.9855
SigD_712	2.37867	2.06733	1.87596	4.076	4.076	2.27444	2.58422	2.57	2.29133	3.12556	3.15178	3.26911	3.05689	2.98489	3.29556
SigD_713	2.92511	2.59822	2.64413	3.50674	3.50674	3.26178	3.32234	3.54667	3.40089	3.91783	3.77089	3.23733	3.14311	3.28533	3.45622
SigD_717	1.2417	0.976111	0.918704	1.67075	1.67075	1.21981	1.48792	1.84759	1.60019	1.5134	1.57226	0.674906	0.744906	1.32218	1.55358
SigD_718	1.32192	1.25082	1.35315	0.9192	0.9192	1.20356	1.35151	0.966757	0.809863	0.905205	0.836164	0.436486	0.491884	0.918904	0.94452
SigD_719	1.34909	1.29093	1.27318	1.38605	1.38605	1.1225	1.06023	1.53977	1.19442	1.66163	1.53302	1.21465	1.29837	1.29744	1.49727
SigD_722	0.0233333	0	0	0.363824	0.363824	0.152778	0.180667	0	0	0.14	0.188	0.893973	0.903425	0.228947	0.227692
SigD_723	1.10939	1.1053	0.946	1.51185	1.51185	1.50455	1.56254	1.13723	0.97541	0.64806	0.655312	1.88688	1.80129	0.80913	0.819333
SigD_724	1.34674	1.3812	1.3648	0.814286	0.814286	1.67653	1.75245	0.757755	0.9446	1.07551	1.05694	1.03694	1.08265	0.7254	0.744694
SigD_725	1.12237	0.909189	0.954054	0.845676	0.845676	0.233125	0.301111	0	0	0.29	0.244	0.0983333	0.0725	0.103333	0.18
SigD_726	1.25122	1.22439	1.15951	1.34643	1.34643	1.43691	1.47171	0.543243	0.219375	1.02927	1.01049	0.656389	0.659474	1.19951	1.14786
SigD_727	0.921864	0.753051	0.774068	1.35817	1.35817	1.42119	1.43695	1.11136	0.697544	1.70169	1.67034	1.42069	1.30153	1.33672	1.5325
SigD_728	0.914815	0.767407	0.794444	1.17518	1.17518	1.37037	1.47185	1.45111	1.40556	1.59185	1.55815	1.0863	1.04	1.13963	1.3237
SigD_729	1.16385	0.9445	1.134	0.825128	0.825128	1.3718	1.4725	1.72462	1.538	1.8241	1.74282	1.04231	1.09487	1.58692	1.67641
SigD_729	1.16385	0.9445	1.134	0.825128	0.825128	1.3718	1.4725	1.72462	1.538	1.8241	1.74282	1.04231	1.09487	1.58692	1.67641
SigD_730	1.68048	1.36718	1.48964	2.09952	2.09952	2.57036	2.75155	2.71	2.8447	2.7959	2.66651	1.4206	1.34373	1.66518	1.77771
SigD_730	1.68048	1.36718	1.48964	2.09952	2.09952	2.57036	2.75155	2.71	2.8447	2.7959	2.66651	1.4206	1.34373	1.66518	1.77771
SigD_730	1.68048	1.36718	1.48964	2.09952	2.09952	2.57036	2.75155	2.71	2.8447	2.7959	2.66651	1.4206	1.34373	1.66518	1.77771
SigD_730	1.68048	1.36718	1.48964	2.09952	2.09952	2.57036	2.75155	2.71	2.8447	2.7959	2.66651	1.4206	1.34373	1.66518	1.77771
SigD_731	3.08838	2.71974	2.83838	3.76405	3.76405	3.8627	3.97486	4.79351	4.74405	3.97162	3.76865	2.98351	2.86946	2.81216	2.93919
SigD_732	1.86128	1.49064	1.41167	2.09333	2.09333	2.00617	2.02936	1.5966	1.31255	2.22596	2.17787	1.67766	1.74313	2.05681	2.15225
SigD_733	2.2137	2.08741	2.06429	1.64741	1.64741	2.26179	2.32741	2.04926	2.0363	2.37444	2.37741	1.90037	1.93	1.43889	1.56482
SigD_735	0.192222	0.274286	0.193333	0.332222	0.332222	0.06	0.2	0.287059	0.356429	0.8164	0.7668	1.5724	1.55	0.484	0.645417
SigD_735	0.192222	0.274286	0.193333	0.332222	0.332222	0.06	0.2	0.287059	0.356429	0.8164	0.7668	1.5724	1.55	0.484	0.645417
SigD_736	1.26387	1.045	1.00129	1.03742	1.03742	1.41452	1.63031	1.61032	1.39387	1.44226	1.45774	0.800323	0.835161	1.11258	1.07194
SigD_737	1.47136	1.32302	1.45209	1.32364	1.32364	0.890909	0.938837	0.0655556	0.2	0.601163	0.547619	0.18875	0.338293	1.66977	1.60488
SigD_738	1.50438	1.44188	1.36903	1.60969	1.60969	1.06355	1.1529	1.64094	1.39258	1.6071	1.52129	0.68	0.628182	1.05818	0.9925
SigD_738	1.50438	1.44188	1.36903	1.60969	1.60969	1.06355	1.1529	1.64094	1.39258	1.6071	1.52129	0.68	0.628182	1.05818	0.9925
SigD_739	0	0	0	0	0	0	0	0.3225	0.244545	0.0471429	0.0833333	0	0.0616667	0	0
SigD_741	1.30353	1.14706	0.771111	1.14778	1.14778	1.16941	1.23889	1.26765	1.05118	1.32118	1.43235	0.86	0.77	0.376667	0.275
SigD_742	2.29485	2.22912	2.16515	1.63454	1.63454	3.01147	3.07758	2.61545	2.60559	3.08559	2.92059	1.54727	1.69485	2.29697	2.33576
SigD_743	1.29214	1.20781	1.18381	1.0039	1.0039	1.36	1.46191	1.3039	1.14537	1.52219	1.54512	0.90381	0.895581	1.22634	1.2439
SigD_745	0.432609	0.20375	0.266	0.879578	0.879578	0.600572	0.8475	0.563056	0.643913	0.44254	0.474853	1.56197	1.54056	0.352449	0.450986
SigD_745	0.432609	0.20375	0.266	0.879578	0.879578	0.600572	0.8475	0.563056	0.643913	0.44254	0.474853	1.56197	1.54056	0.352449	0.450986
SigD_746	1.01196	0.953913	0.830889	1.00652	1.00652	0.508605	0.702	0.529302	0.531936	0.544783	0.507188	1.21756	1.212	0.466667	0.533548
SigD_747	0.542381	0.500476	0.521905	0.2815	0.2815	0.04	0.03	1.56476	1.50286	1.94048	1.90905	0.605909	0.613636	1.62952	1.71
SigD_748	1.13	1.24351	1.25158	0.87	0.87	1.36622	1.43132	1.1646	1.0573	1.2754	1.21684	0.341176	0.406364	1.36297	1.12919
SigD_750	0.8064	0.956735	0.9992	0.620612	0.620612	0.895208	0.735714	1.1946	1.04061	0.945918	0.877347	0.152703	0.133044	0.631304	0.691429
SigD_751	0.908913	0.944667	0.896383	1.03587	1.03587	1.38733	1.53044	0.894783	0.884	2.02356	1.93022	0.488	0.494318	1.33467	1.31468
SigD_753	0.21	0.065	0	0.804773	0.804773	0.222667	0.234857	0.428261	0.257727	0.185	0.322647	1.35791	1.32395	0.333448	0.470238
SigD_755	1.27887	1.21796	1.20963	1.40453	1.40453	1.21778	1.37359	1.05528	0.736792	1.4417	1.42208	1.21113	1.19389	1.22321	1.17774
SigD_755	1.27887	1.21796	1.20963	1.40453	1.40453	1.21778	1.37359	1.05528	0.736792	1.4417	1.42208	1.21113	1.19389	1.22321	1.17774
SigD_756	1.10125	1.22276	1.26	0.746667	0.746667	1.28241	1.192	1.35552	1.14	1.19379	1.09034	0.213571	0.221304	0.844828	0.821379
SigD_757	0.208889	0.160606	0.0841176	0.288511	0.288511	0.315952	0.235918	1.00891	0.818364	0.237857	0.229286	0.604545	0.523818	0.422564	0.289583
SigD_758	0.435098	0.290909	0.065	0.688824	0.688824	0.34087	0.455918	1.49827	1.37451	0.6068	0.552549	2.03078	1.94962	0.389091	0.484902
SigD_759	2.094	1.7724	1.7936	3.13731	3.13731	2.3744	2.585	3.5736	3.1208	3.9236	3.7424	3.0804	2.99154	3.3976	3.456
SigD_760	0.155263	0.222791	0.255116	0.504906	0.504906	0.327391	0.244444	0.512857	0.4225	0.239474	0.219565	0.117143	0.223478	0.289535	0.181053
SigD_761	0.789762	0.737143	0.64	1.44805	1.44805	0.960952	0.921219	1.40195	1.04667	0.798049	0.691463	0.552439	0.521951	0.630976	0.556744
SigD_762	0.407397	0.17587	0.14875	1.4046	1.4046	0.395484	0.440822	3.29931	2.78216	1.26877	1.30247	1.55878	1.48411	0.80662	1.03069
SigD_763	1.07432	0.979302	0.889545	1.7914	1.7914	1.44651	1.54837	2.02907	1.88814	1.37093	1.39767	1.3093	1.30628	0.982791	1.09302
SigD_764	1.39844	1.40766	1.33109	1.11778	1.11778	1.37984	1.34619	2.23778	1.94	1.46556	1.36187	0.962698	0.937936	0.978413	0.896349
SigD_765	0.344302	0.364778	0.424396	0.171482	0.171482	0.212787	0.218784	0.946044	1.00462	0.413023	0.416667	0.134167	0.1625	0.324576	0.323908
SigD_766	1.81055	1.806	1.75	2.13436	2.13436	2.08636	2.095	1.94875	1.84218	2.37911	2.27745	1.66561	1.61891	1.86618	1.92927
SigD_767	0.977381	0.844634	0.694286	0.992791	0.992791	0.814651	0.942093	1.55889	1.02977	0.925116	0.904186	1.03636	1.04419	0.520263	0.641395
SigD_768	0.39746	0.209608	0.111875	0.72127	0.72127	0.194571	0.195	1.30539	1.14032	0.53873	0.587541	1.04191	0.996667	0.588413	0.807302
SigD_768	0.39746	0.209608	0.111875	0.72127	0.72127	0.194571	0.195	1.30539	1.14032	0.53873	0.587541	1.04191	0.996667	0.588413	0.807302
SigD_769	0.1	0.25	0.157	0.2085	0.2085	0.38	0.054	0.434	0.241818	0.452581	0.439706	1.32143	1.35914	0.37375	0.243077
SigD_770	0.234063	0.187209	0.187222	0.795439	0.795439	0.175625	0.106	0.541071	0.411837	0.312059	0.28	3.41895	3.30211	0.339737	0.358478
SigD_772	0.236571	0.197368	0.155652	0.467083	0.467083	0.313023	0.276383	0.308333	0.239167	0.413111	0.308837	0.629592	0.668367	0.395641	0.264545
SigD_773	0.281539	0.350714	0.442045	0.333778	0.333778	0.223158	0.202143	0.595532	0.496444	0.228965	0.2524	0.968936	0.943404	0.425897	0.281875
SigD_773	0.281539	0.350714	0.442045	0.333778	0.333778	0.223158	0.202143	0.595532	0.496444	0.228965	0.2524	0.968936	0.943404	0.425897	0.281875
SigD_774	1.27703	1.34595	1.67595	1.59105	1.59105	1.32216	1.43243	2.10816	1.57622	1.23658	1.13865	0.807838	0.866487	1.0679	1.03316
SigD_775	1.3075	1.12094	1.16935	1.76677	1.76677	1.47774	1.65	1.96452	1.82807	1.45806	1.52323	1.60742	1.61355	1.41	1.3471
SigD_776	1.03869	0.808689	0.774098	1.64613	1.64613	1.0977	1.26656	0.797097	0.861967	0.862951	1.07033	1.54279	1.42459	0.821967	1.19443
SigD_777	0.869636	0.736842	0.788909	1.44	1.44	1.06946	1.22018	0.851818	0.886071	0.877143	0.989091	1.07211	1.0237	0.723455	0.974821
SigD_777	0.869636	0.736842	0.788909	1.44	1.44	1.06946	1.22018	0.851818	0.886071	0.877143	0.989091	1.07211	1.0237	0.723455	0.974821
SigD_779	0	0.015	0.0822222	0.155294	0.155294	0.235	0.125556	2.34649	2.27035	0.165882	0.194546	0.31098	0.372692	0.277	0.18
SigD_779	0	0.015	0.0822222	0.155294	0.155294	0.235	0.125556	2.34649	2.27035	0.165882	0.194546	0.31098	0.372692	0.277	0.18
SigD_780	1.58958	1.45255	1.31425	2.84043	2.84043	0.765745	0.991489	3.18875	2.90563	2.52	2.36425	2.23833	2.23745	2.16404	2.27191
SigD_781	0.557547	0.453585	0.391539	0.759636	0.759636	0.336176	0.247	0.611852	0.299687	0.607547	0.521698	0.468868	0.456667	0.911539	0.86566
SigD_782	0.237347	0.166047	0.154546	0.133333	0.133333	0.253636	0.262105	1.70164	1.50787	0.94082	0.981333	0.142381	0.194444	0.236818	0.31413
SigD_783	1.81123	1.43103	1.33544	3.54368	3.54368	2.93509	3.11228	1.8969	1.68667	2.82207	2.75105	3.83351	3.73597	2.84561	3.07912
SigD_783	1.81123	1.43103	1.33544	3.54368	3.54368	2.93509	3.11228	1.8969	1.68667	2.82207	2.75105	3.83351	3.73597	2.84561	3.07912
SigD_784	1.81049	1.37976	1.13195	2.63219	2.63219	3.35976	3.39756	1.86302	1.63488	2.11293	2.11463	2.89951	2.79854	2.31634	2.40905
SigD_785	0.752979	0.666596	0.589575	0.71625	0.71625	1.12255	1.1883	1.64596	1.37191	0.87	0.814894	1.46313	1.46894	0.691489	0.675106
SigD_786	0.666615	0.61381	0.582154	1.32292	1.32292	1.53739	1.50723	3.19877	3.26277	0.920462	0.820923	0.284783	0.363818	0.534915	0.412064
SigD_787	2.48607	2.37444	2.45296	3.15111	3.15111	3.0637	3.29815	3.24741	3.19667	3.05704	2.92185	2.13518	2.10179	2.5637	2.6863
SigD_789	1.17517	1.33793	1.34644	1.11069	1.11069	0.935747	0.793333	1.50782	1.54747	1.29437	1.16864	0.635231	0.675161	1.39195	1.19218
SigD_791	2.21154	1.90115	1.95	3.6024	3.6024	2.826	2.5904	1.6672	1.6516	2.312	2.178	4.0564	3.7808	2.4004	2.456
SigD_791	2.21154	1.90115	1.95	3.6024	3.6024	2.826	2.5904	1.6672	1.6516	2.312	2.178	4.0564	3.7808	2.4004	2.456
SigD_792	2.73204	2.48558	2.51704	3.06163	3.06163	3.86884	3.87977	4.54605	4.11818	3.02409	2.92791	1.18954	1.18837	2.5375	2.7475
SigD_793	0.641739	0.463404	0.318936	1.69596	1.69596	0.273182	0.292558	1.29042	1.14021	0.325758	0.363421	0.465745	0.503696	0.377826	0.439348
SigD_794	0.860877	0.761207	0.741579	0.927759	0.927759	0.765614	0.687719	1.21772	0.955614	0.688772	0.573051	0.907719	0.946316	0.751228	0.737719
SigD_795	0.1944	0.20125	0.13	0.175455	0.175455	0.188095	0.21	0.438136	0.4275	0.39082	0.312241	0.116667	0.08	0.277059	0.213864
SigD_796	1.59825	1.61421	1.55474	2.20158	2.20158	1.38105	1.42897	2.17807	2.09246	2.88403	2.81509	2.43702	2.43526	2.68509	2.67535
SigD_797	1.5069	1.386	1.3731	1.43655	1.43655	0.892759	1.10793	3.52448	3.29759	3.94533	3.82897	2.372	2.35655	3.3031	3.46419
SigD_798	0	0.01	0.11	0.336889	0.336889	0.30475	0.326512	0.24	0.123529	0.265161	0.26125	0.0788889	0.142857	0.249167	0.219565
SigD_799	3.32829	3.00571	3.18886	4.01314	4.01314	3.69971	3.73611	0.876857	0.993714	2.68029	2.55743	3.20971	3.12361	3.17086	3.28833
SigD_800	1.30615	1.13096	1.04118	1.2483	1.2483	1.19549	1.44519	2.85843	2.51569	1.60294	1.65294	1.98923	2.00353	1.1951	1.33327
SigD_802	3.1075	3.04372	3.27977	2.8	2.8	3.47558	3.41163	3.67349	3.60674	3.56349	3.30386	1.43318	1.52977	3.04659	3.08488
SigD_803	1.41	1.2149	1.18314	1.01627	1.01627	1.25294	1.59784	1.54808	1.54529	1.59529	1.52804	0.512353	0.562308	0.796078	1.02882
SigD_804	0.263333	0.247273	0.0733333	0.0566667	0.0566667	0.252	0.259706	0.04	0.316364	0	0.11	0	0	0.0828571	0.09
SigD_806	0.365965	0.392105	0.392083	0.3175	0.3175	0.395246	0.415942	0.477059	0.474464	0.522174	0.569275	1.33671	1.33333	0.447544	0.490448
SigD_807	2.15	2.15	2.0744	1.8424	1.8424	2.1156	2.208	2.54654	2.534	2.1704	2.00846	0.8288	0.938077	1.4452	1.3748
SigD_808	1.64302	1.42451	1.41941	2.12078	2.12078	1.76804	1.97157	1.66608	1.41333	2.03333	1.91608	1.62706	1.59471	1.47627	1.53961
SigD_809	0.730857	1.01429	1.15514	0.416757	0.416757	0.958	0.716857	0.901429	0.865143	0.656857	0.531714	0	0.02	0.657778	0.387429
SigD_810	0	0	0	0	0	0	0	0	0	0	0	0	0	0	0
SigD_811	0.078	0.075	0.05	0.151333	0.151333	0.337551	0.368	0.274	0.289333	0.0575	0.0175	0.06	0.0788889	0.02	0.03
SigD_813	0.3075	0.243846	0.268462	0.12	0.12	0.879333	0.675333	0	0	0.14	0.14875	0.640769	0.703571	0.336667	0.18
SigD_815	2.65189	2.48377	2.56736	2.81889	2.81889	2.52564	2.64537	3.17264	2.93792	2.83849	2.70556	2.15352	2.07944	2.64906	2.77453
SigD_817	0.694054	0.593514	0.540526	0.935946	0.935946	0.630811	0.68027	0.509211	0.515946	0.36	0.314667	0.1625	0.15	0.267	0.370588
SigD_818	0.19	0.257045	0.182222	0.284032	0.284032	0.282885	0.423651	0.318387	0.458125	0.28902	0.2848	0	0.113333	0.0822222	0.0666667
SigD_819	2.17333	1.92298	1.84105	3.43983	3.43983	1.76649	1.96724	4.41517	3.87576	2.7593	2.74362	3.14614	3.04404	2.20421	2.44649
SigD_819	2.17333	1.92298	1.84105	3.43983	3.43983	1.76649	1.96724	4.41517	3.87576	2.7593	2.74362	3.14614	3.04404	2.20421	2.44649
SigD_820	2.20576	2.02864	2.01133	1.71915	1.71915	2.74305	2.86525	2.1522	2.10102	1.49373	1.50083	1.5545	1.5817	0.968833	1.1639
SigD_821	1.10205	1.12662	1.09039	0.804026	0.804026	1.42182	1.53299	2.51649	2.42545	1.89364	1.89948	1.04051	1.14091	1.04221	0.996234
SigD_822	0.621035	0.76	0.627586	0.468965	0.468965	0.583571	0.738333	2.06621	2.19897	1.97552	1.9831	0.826207	1.00035	1.26033	1.28345
SigD_823	1.95613	1.70719	1.88645	2.76064	2.76064	3.52903	3.61387	3.42645	3.26387	3.82097	3.52156	2.83161	2.77344	3.06774	3.1271
SigD_824	1.75185	1.64926	1.87071	1.61556	1.61556	2.11111	2.14519	2.31704	2.45074	2.39148	2.33556	1.62815	1.44889	2.02963	2.08519
SigD_825	1.94167	1.76396	1.80057	3.24113	3.24113	2.07278	2.15113	2.07189	2.08509	2.55698	2.52509	3.00113	2.95698	2.38811	2.58226
SigD_825	1.94167	1.76396	1.80057	3.24113	3.24113	2.07278	2.15113	2.07189	2.08509	2.55698	2.52509	3.00113	2.95698	2.38811	2.58226
SigD_826	0.772286	0.719412	0.671471	1.92939	1.92939	0.641515	0.892	2.00235	1.90454	1.12848	1.17727	2.0003	1.92353	0.975151	1.22941
SigD_827	1.81468	1.6934	1.50128	1.27106	1.27106	1.0117	1.20208	1.06208	1.00404	1.21447	1.19447	1.00184	1.04681	2.79723	2.90396
SigD_829	2.5765	2.50895	2.56947	2.15474	2.15474	1.9585	2.34158	2.78263	2.83263	2.42632	2.50842	2.38526	2.35368	1.9721	2.1421
SigD_830	0.0414286	0	0	0.210714	0.210714	3.61314	3.57514	0	0.0475	0.12	0.206154	0.589429	0.578571	0.23375	0.22
SigD_832	2.06925	2.02051	1.98103	3.49154	3.49154	2.54769	2.52667	1.804	1.67538	2.56051	2.44538	2.27461	2.18539	2.55	2.58923
SigD_832	2.06925	2.02051	1.98103	3.49154	3.49154	2.54769	2.52667	1.804	1.67538	2.56051	2.44538	2.27461	2.18539	2.55	2.58923
SigD_833	0.901493	0.959403	0.725522	0.458413	0.458413	0.490769	0.191509	0.976719	0.902353	0.433382	0.336462	0.108889	0.204167	0.36322	0.576885
SigD_833	0.901493	0.959403	0.725522	0.458413	0.458413	0.490769	0.191509	0.976719	0.902353	0.433382	0.336462	0.108889	0.204167	0.36322	0.576885
SigD_834	1.70791	1.66721	1.58884	0.686977	0.686977	0.710233	0.713023	1.33814	1.03791	0.945435	0.91186	0.329524	0.443256	0.552683	0.847442
SigD_835	0.893571	0.990964	1.01879	1.12518	1.12518	0.853735	0.889759	0.573038	0.754691	0.726548	0.679398	0.254706	0.240822	0.56506	0.491098
SigD_836	1.65078	1.40588	1.27706	0.939423	0.939423	1.63846	2.02725	1.73686	1.59412	0.984902	1.09906	1.83255	1.80478	0.632667	0.958039
SigD_836	1.65078	1.40588	1.27706	0.939423	0.939423	1.63846	2.02725	1.73686	1.59412	0.984902	1.09906	1.83255	1.80478	0.632667	0.958039
SigD_837	0.512069	0.260784	0.249474	0.553333	0.553333	0.491154	0.667368	0.807586	0.639649	0.577333	0.536226	0.787018	0.808276	0.437297	0.439474
SigD_838	0.452055	0.313286	0.330769	0.796164	0.796164	0.605775	0.579863	0.945206	0.862466	0.610548	0.62726	0.674794	0.717671	0.56	0.520137
SigD_839	2.55	2.18957	2.1575	3.62255	3.62255	2.8783	3.04553	0.202593	0.241429	0.826383	0.808085	3.09021	2.97064	2.0117	2.19646
SigD_840	2.22163	1.8516	1.77061	1.94816	1.94816	1.91061	1.85415	2.58531	2.30225	2.87531	2.80225	3.29837	3.25388	2.31143	2.49592
SigD_841	2.22449	1.78143	1.69286	1.8608	1.8608	2.4598	2.5754	2.51776	2.1652	2.80388	2.74429	2.7932	2.7378	2.1722	2.28898
SigD_843	2.03961	1.78137	1.54038	2.94059	2.94059	2.36745	2.63608	2.36549	1.83275	2.53529	2.42039	2.11274	2.07192	1.94	2.18157
SigD_843	2.03961	1.78137	1.54038	2.94059	2.94059	2.36745	2.63608	2.36549	1.83275	2.53529	2.42039	2.11274	2.07192	1.94	2.18157
SigD_844	2.06255	1.75396	1.645	1.96872	1.96872	1.16	1.32469	1.87255	1.62787	2.53521	2.51447	2.14617	2.11894	2.07745	2.38298
SigD_845	0.801364	0.651932	0.551512	0.612759	0.612759	0.43875	0.478904	0.398965	0.38381	0.686207	0.744535	0.628256	0.574353	0.81686	0.767586
SigD_846	1.07762	0.773175	0.541406	1.27746	1.27746	0.976349	1.12175	1.1019	0.806984	1.47825	1.49825	2.16889	2.06651	1.32762	1.5873
SigD_847	2.28333	1.94667	1.89744	2.24154	2.24154	1.80974	1.36539	1.66692	1.18026	1.83795	1.66744	2.13976	2.15513	1.80949	1.95231
SigD_848	2.66638	2.31017	2.35386	3.27828	3.27828	2.70754	2.81	3.26281	3.01667	3.35316	3.17579	2.7769	2.68737	2.9286	3.00754
SigD_849	2.26629	2.04457	2.07914	2.47857	2.47857	2.91029	2.83914	2.302	2.01171	2.86486	2.69944	2.40314	2.41286	2.23177	2.30686
SigD_850	0.470323	0.3765	0.321923	0.3195	0.3195	0.446905	0.435741	0.567377	0.348909	0.581042	0.561522	0.180625	0.248462	0.543958	0.313966
SigD_851	2.14244	1.78659	1.53	2.06122	2.06122	3.43756	3.59049	3.74415	3.26342	3.51756	3.34366	3.08769	3.07872	3.12725	3.32
SigD_852	1.76923	1.45423	1.3848	1.77654	1.77654	2.3812	2.62	2.71963	2.63286	2.3592	2.3544	2.20269	2.192	1.8404	2.2328
SigD_854	0.339375	0.325366	0.308214	0.114375	0.114375	0.378065	0.309608	0.502076	0.324792	0.334694	0.393529	0.331667	0.338	0.485926	0.32
SigD_855	0.308	0.28	0.198333	0.0314286	0.0314286	0.198	0.234	0.402432	0.30375	0.811219	0.84122	0.06	0.17	0.375217	0.195
SigD_857	1.18487	1.05421	1.13189	0.634595	0.634595	1.0254	1.04973	0.476061	0.4	0.918378	0.80027	0.470769	0.628919	0.837297	0.704474
SigD_858	0.267826	0.352836	0.255246	0.184355	0.184355	0.392059	0.372985	1.22067	1.20587	0.415676	0.348308	0.387679	0.484561	0.363784	0.258679
SigD_859	0.750938	0.6075	0.418387	1.01161	1.01161	1.03219	1.18774	1.32065	1.01812	1.36226	1.27677	0.416129	0.396774	1.19903	1.19742
SigD_860	0.480667	0.526974	0.326753	0.431467	0.431467	0.4824	0.342923	0.344429	0.175151	0.456119	0.412754	0.441299	0.418873	0.4325	0.413784
SigD_860	0.480667	0.526974	0.326753	0.431467	0.431467	0.4824	0.342923	0.344429	0.175151	0.456119	0.412754	0.441299	0.418873	0.4325	0.413784
SigD_861	0.401765	0.2484	0.162273	0.68726	0.68726	0.280492	0.433	0.235902	0.203125	0.550405	0.501268	0.642987	0.744865	0.48	0.53027
SigD_862	0.268148	0.164	0.202	0.332051	0.332051	0.1375	0.21	0.448718	0.290968	0.364167	0.383043	0.570513	0.5965	0.82125	0.972692
SigD_863	2.10612	1.96163	1.91694	2.31885	2.31885	2.13569	2.35837	1.54122	1.5276	2.0651	1.93469	1.72061	1.70041	1.53	1.4082
SigD_864	2.28727	2.24909	2.22636	2.13273	2.13273	2.15545	2.30636	2.60455	2.61727	2.42692	2.41091	1.20454	1.08833	1.98091	2.21583
SigD_866	2.41316	2.17316	2.2815	2.95421	2.95421	2.60158	2.983	3.2721	3.43895	3.31105	3.1365	2.11526	2.13579	2.87632	2.888
SigD_867	0.278909	0.199636	0.323509	0.254426	0.254426	0.632222	0.658413	0.985714	1.01857	0.703333	0.70871	0.0733333	0.168333	0.551111	0.598254
SigD_868	1.47951	1.22024	1.10122	2.02439	2.02439	2.0122	2.05463	2.03195	1.56756	1.85881	1.75293	1.52732	1.60907	1.84071	1.86976
SigD_869	0.728823	0.393333	0.287273	0.924118	0.924118	0.867647	1.09556	0.537647	0.395	0.894706	0.881765	1.07444	1.15706	0.685882	0.745882
SigD_870	1.95152	1.74576	1.53273	1.78912	1.78912	2.03206	2.14697	2.57029	2.3297	1.82485	1.72706	1.54091	1.45545	1.20182	1.39939
SigD_870	1.95152	1.74576	1.53273	1.78912	1.78912	2.03206	2.14697	2.57029	2.3297	1.82485	1.72706	1.54091	1.45545	1.20182	1.39939
SigD_871	0.406667	0.342059	0.438846	0.828974	0.828974	0.741795	0.798	1.01516	0.8744	0.750769	0.74282	1.32359	1.36436	0.92	0.841795
SigD_872	0.676071	0.216896	0.0533333	1.07109	1.07109	0.581454	0.801454	0.849455	0.514783	0.870909	1.02842	2.18564	2.09218	1.17125	1.50782
SigD_875	0.636735	0.431042	0.187576	0.524042	0.524042	0.604889	0.761277	2.01667	1.85638	0.712553	0.771739	0.781489	0.803191	0.694043	0.834894
SigD_876	2.02833	1.82482	1.79928	2.1388	2.1388	2.1359	2.07289	1.66229	1.65313	2.38976	2.32434	1.76084	1.76	2.16518	2.21369
SigD_877	2.19711	1.95689	1.94533	2.59667	2.59667	2.44957	2.54867	2.34333	2.16844	2.67822	2.56933	1.866	1.92111	2.26326	2.22283
SigD_880	0	0	0	0.376667	0.376667	0.56	0.05	0	0	0	0	0.589167	0.545385	0.175	0.04
SigD_881	0.22875	0.05	0	0.206	0.206	0.3	0.225385	0.085	0.0942857	0.257143	0.273333	0.631395	0.555349	0.276667	0.310286
SigD_883	1.10531	1.08735	1.17612	1.11755	1.11755	1.18674	1.47653	1.7606	1.98469	1.47592	1.43531	1.49143	1.58571	1.22102	1.19531
SigD_884	1.36735	1.2126	1.1798	1.36694	1.36694	1.55082	1.65939	1.81102	1.62204	1.36735	1.29857	1.43816	1.45204	1.32306	1.18735
SigD_885	0.115	0	0	0.38	0.38	0.27	0.145714	0.425556	0.295172	0.1925	0.227143	0.758571	0.83746	0.279	0.167917
SigD_887	2.27444	2.14333	2.13852	3.32037	3.32037	2.93148	3.035	2.48222	2.23111	3.54926	3.39444	3.81852	3.70704	3.25074	3.24667
SigD_889	1.95674	1.77	1.90163	2.45558	2.45558	2.02093	2.38907	2.18535	2.39419	2.36651	2.34326	1.41512	1.40636	1.70114	1.80605
SigD_889	1.95674	1.77	1.90163	2.45558	2.45558	2.02093	2.38907	2.18535	2.39419	2.36651	2.34326	1.41512	1.40636	1.70114	1.80605
SigD_890	1.12468	1.17705	1.19371	2.01193	2.01193	0.417544	0.396364	1.49063	1.58197	3.05508	2.9	3.55623	3.41361	2.365	2.30229
SigD_891	0.194286	0.17	0.242857	0.0866667	0.0866667	0.181429	0.268421	0.32	0.104	0.236667	0.4	0.133333	0.23	0.4	0.11875
SigD_892	0.477083	0.380408	0.381458	0.518775	0.518775	0.880816	0.966122	0.8946	0.6846	0.835102	0.78	1.18694	1.19082	0.538139	0.538367
SigD_895	1.67437	1.53867	1.63133	2.8625	2.8625	1.71133	1.798	3.48867	3.162	4.08133	3.80133	4.31533	4.15333	3.33867	3.458
SigD_896	0.610933	0.5388	0.550133	0.605867	0.605867	0.415211	0.328088	0.6996	0.602253	0.483099	0.455753	0.654459	0.594795	0.531864	0.557162
SigD_898	1.89805	1.75146	1.69537	1.2469	1.2469	1.57976	1.78317	1.53073	1.38512	1.25195	1.24927	1.13902	1.21585	0.765854	0.957317
SigD_898	1.89805	1.75146	1.69537	1.2469	1.2469	1.57976	1.78317	1.53073	1.38512	1.25195	1.24927	1.13902	1.21585	0.765854	0.957317
SigD_899	0.515185	0.392222	0.417778	0.665926	0.665926	0.946296	0.949286	0.678148	0.721111	0.497143	0.547037	0.808889	0.837778	0.4528	0.510741
SigD_900	1.09088	0.92193	0.838596	1.57737	1.57737	1.28649	1.35281	1.28638	0.902414	1.74702	1.73842	1.65	1.64364	1.45273	1.58281
SigD_900	1.09088	0.92193	0.838596	1.57737	1.57737	1.28649	1.35281	1.28638	0.902414	1.74702	1.73842	1.65	1.64364	1.45273	1.58281
SigD_901	2.48314	2.43743	2.54314	1.77694	1.77694	2.414	2.65743	3.18429	3.19371	2.5029	2.42057	0.954286	1.02528	1.86629	1.82114
SigD_902	0.628356	0.455616	0.312754	0.482703	0.482703	0.577778	0.689178	0.998429	0.733731	0.657123	0.559863	0.721487	0.784932	0.337288	0.389718
SigD_903	0.233	0.233158	0.205652	0.196667	0.196667	0.293044	0.211429	0.277778	0.285238	0.2	0.22	0.01	0.115	0.2	0.11
SigD_904	0.840235	0.711176	0.529872	0.367765	0.367765	0.822439	0.871294	1.40847	1.17847	0.845294	0.850595	1.21859	1.16918	0.475921	0.636588
SigD_905	1.3039	1.22619	1.09585	0.794146	0.794146	1.21738	1.24415	1.15756	1.33122	1.57024	1.44	0.653571	0.616	1.05049	1.2439
SigD_906	1.38778	1.15259	1.09667	1.30778	1.30778	0.542	0.874815	1.32815	1.21667	2.18111	2.21444	2.63667	2.74815	1.74037	1.89778
SigD_907	1.00171	1.03881	1.1122	1.00781	1.00781	1.01902	1.06683	0.615122	0.489	1.17342	1.1378	1.37293	1.37683	0.963902	0.897805
SigD_908	2.17156	2.1025	2.08387	1.91406	1.91406	1.97548	2.12613	2.6329	2.62594	2.55437	2.42677	1.95129	1.94968	2.07613	2.15774
SigD_909	0.778235	0.742549	0.759216	0.451176	0.451176	0.743846	0.756346	0.501538	0.507255	0.6394	0.606981	0.12375	0.09	0.383171	0.5212
SigD_910	0.642889	0.603636	0.663333	0.263714	0.263714	0.567778	0.449615	0.447692	0.325	0.415294	0.3845	0.185	0.05	0.433333	0.385758
SigD_911	1.41149	1.09787	1.24667	1.68511	1.68511	1.27596	1.54064	2.01383	1.83085	0.738723	0.88875	1.66022	1.67976	0.902821	1.24077
SigD_912	0.257273	0.270758	0.436618	0.304118	0.304118	0.41303	0.409394	0.255345	0.365714	0.265814	0.239615	0.269219	0.455286	0.405094	0.294902
SigD_913	0.376875	0.486875	0.778163	0.365	0.365	0.479592	0.560612	0.994694	1.36776	2.31265	2.15225	0.582449	0.687755	0.44766	0.373673
SigD_914	1.15789	1.26803	1.23444	0.810833	0.810833	1.16535	1.10141	1.58479	1.41183	1.4762	1.35296	1.29324	1.21915	0.849437	0.78493
SigD_915	0.5525	0.368788	0.32125	0.445366	0.445366	0.374063	0.3555	0.868511	0.866383	0.893958	0.972979	2.53604	2.44766	0.365	0.499048
SigD_917	0.287714	0.325	0.203704	0.6695	0.6695	0.473333	0.362703	0.424167	0.359375	0.290303	0.271739	0.675385	0.694359	0.265625	0.206667
SigD_918	0.764667	0.74	0.631739	0.12	0.12	0.459512	0.492727	0.0611111	0.17	0.0954545	0.1325	2.2	2.14244	0.13	0.29
SigD_919	1.76118	1.59863	1.6449	1.39765	1.39765	1.88137	1.79941	1.21784	1.1051	1.78706	1.67667	1.34588	1.3002	2.11627	2.30784
SigD_920	1.658	1.44857	1.37778	1.19622	1.19622	0.04	0	0	0	0	0.04	0.179412	0.209333	0.151667	0
SigD_921	1.705	1.62191	1.71188	0.102727	0.102727	0.778723	0.806596	0.032	0	1.76957	1.67681	0.13	0.064	0.882245	0.980625
SigD_922	1.0113	0.880145	1.09174	0.717826	0.717826	0.839	1.05	0.613103	0.669692	0.865507	0.979565	0.263279	0.326129	0.461429	0.45971
SigD_923	1.44348	1.45957	1.59884	0.396857	0.396857	1.28486	1.57348	0.986667	1.08899	1.0929	1.06	0.075	0.225	0.681618	0.690145
SigD_924	0	0	0	0.297105	0.297105	0.0266667	0.065	0.246154	0.277	0.107778	0.188333	1.1161	1.07024	0.22	0.2075
SigD_925	0.175556	0.155714	0.058	0.236667	0.236667	0.24	0.293125	0.16	0.25	0.35625	0.404286	0.09	0.261	0.28	0.47
SigD_926	0.12	0.02	0	0.32087	0.32087	0.038	0.04	0.05	0.02	1.9192	1.9916	1.7128	1.6784	0.08	0.309231
SigD_928	1.20407	1.13667	1.08593	2.95519	2.95519	0.90963	1.05679	3.65593	3.45778	3.52741	3.34407	2.6563	2.76407	2.81926	2.84333
SigD_929	1.23677	1.23508	1.23262	1.56212	1.56212	0.959231	0.920615	1.51123	1.43246	0.963182	0.950454	0.826667	0.836	0.734923	0.785231
SigD_930	0.439333	0.383158	0.539048	0.865135	0.865135	0.692727	0.408929	1.03027	0.84	0.585833	0.490333	0.0566667	0.03	0.415	0.210625
SigD_931	0.334815	0.332453	0.449524	0.289273	0.289273	0.273448	0.222046	0.16	0.17	0.268125	0.243778	0.413182	0.426923	0.256087	0.197727
SigD_932	3.21333	2.9161	2.943	4.35103	4.35103	4.05974	4.11846	3.59667	3.10436	4.02051	3.88821	3.92333	3.77282	3.39231	3.63103
SigD_933	2.86655	2.60862	2.59467	3.75931	3.75931	3.66379	3.56724	3.12621	2.72241	3.61793	3.46241	3.57655	3.44414	3.16759	3.33767
SigD_934	0.276735	0.375714	0.424	0.387551	0.387551	0.298222	0.330638	0.723	0.993469	0.410889	0.44907	0.191778	0.228919	0.364286	0.270889
SigD_935	0.35726	0.42973	0.318571	0.155833	0.155833	0.2775	0.202985	0.670132	0.573553	0.315	0.297541	0.11	0.149677	0.273125	0.2025
SigD_936	1.50426	1.32902	1.39541	1.98613	1.98613	2.31311	2.39115	2.8782	2.75066	1.76574	1.64803	2.60645	2.57246	1.57564	1.56
SigD_937	1.79038	1.93635	1.9351	2.11941	2.11941	1.87451	1.96823	1.40235	1.6249	2.02412	1.90235	0.89	0.89	1.68471	1.87679
SigD_938	3.68818	3.55879	3.69667	4.26364	4.26364	3.99394	4.19636	3.44242	3.70879	3.88886	3.72121	2.22454	2.3103	3.21	3.33235
SigD_939	2.18863	2.09898	2.202	2.04102	2.04102	2.1774	2.2798	2.18367	1.93286	2.2228	2.1902	1.07776	1.12714	1.98367	2.06408
SigD_940	2.87895	2.72784	2.76811	2.45703	2.45703	2.70568	2.83676	3.07184	2.85842	3.02568	2.87784	1.77417	1.75757	2.41417	2.52
SigD_941	1.14583	1.07957	0.799362	0.842708	0.842708	1.09553	1.06771	1.60979	1.1075	1.13681	0.995106	0.947234	1.06915	1.04277	1.20319
SigD_942	0.767321	0.631273	0.587636	0.826727	0.826727	0.636071	0.876182	1.35107	1.594	1.10055	0.994545	0.433962	0.550816	0.531636	0.533571
SigD_943	0.04	0.01	0.1175	0	0	0.268182	0.208333	1.31429	1.14524	2.21762	2.05857	0.08	0.45	1.56143	1.31333
SigD_944	0.31	0.1932	0.179615	0.377097	0.377097	0.164444	0.224737	0.194375	0.133333	1.17312	1.13437	0.674848	0.64	2.01212	2.36364
SigD_945	0.583207	0.613585	0.719074	0.335366	0.335366	0.376279	0.3978	0.1425	0.254445	0.23125	0.255	0.391458	0.473913	0.251429	0.275
SigD_946	0.682222	0.72	0.656809	0.2765	0.2765	0.0366667	0.0375	0	0	0	0	0.01	0.0766667	0	0.1
SigD_947	2.34255	2.04727	1.92464	3.64618	3.64618	2.71491	3.00964	3.06836	2.97418	2.37564	2.408	2.648	2.53268	2.31339	2.45
SigD_947	2.34255	2.04727	1.92464	3.64618	3.64618	2.71491	3.00964	3.06836	2.97418	2.37564	2.408	2.648	2.53268	2.31339	2.45
SigD_948	1.57743	1.44257	1.38771	1.88722	1.88722	2.08	2.11343	3.41857	3.12972	2.20686	2.07257	1.16487	1.194	1.83306	1.73343
SigD_949	0.324242	0.274062	0.19931	0.578649	0.578649	0.495758	0.373143	0.459143	0.319286	0.477143	0.371034	0.477429	0.614286	0.543871	0.315517
SigD_951	3.16886	2.97595	2.89216	1.01086	1.01086	2.68	2.94057	4.51861	4.15057	2.91971	2.80943	0.894167	1.04029	1.71514	1.79743
SigD_952	3.3816	3.2496	3.35385	3.31269	3.31269	3.6756	3.5848	3.9488	3.30808	4.00115	3.7232	2.64461	2.73769	3.7068	3.80808
SigD_955	0.530337	0.236539	0.196053	0.579535	0.579535	0.598	0.801852	0.952299	0.58747	0.604146	0.604444	0.912529	0.892759	0.388154	0.620919
SigD_955	0.530337	0.236539	0.196053	0.579535	0.579535	0.598	0.801852	0.952299	0.58747	0.604146	0.604444	0.912529	0.892759	0.388154	0.620919
SigD_956	0.534314	0.6732	0.680192	0.2675	0.2675	0.578846	0.558846	0.837547	0.768302	0.848846	0.731321	0.224167	0.165	0.403421	0.274762
SigD_957	1.8166	1.60208	1.41106	1.15542	1.15542	1.68298	1.55458	2.12438	1.67562	1.85319	1.71447	1.13128	1.0983	1.55085	1.55106
SigD_959	0.525902	0.541475	0.502787	0.13	0.13	0.516	0.661905	1.96246	1.62885	0.691639	0.595085	0.12625	0.192593	0.394231	0.274808
SigD_960	0.69803	0.708	0.676515	1.28864	1.28864	0.689077	0.69197	0.751231	0.704545	0.799077	0.851538	1.83831	1.72585	0.923077	0.901231
SigD_961	0.504091	0.440959	0.381231	1.3552	1.3552	0.661216	0.706027	0.481127	0.456857	0.619583	0.686216	1.83092	1.75093	0.831216	0.927945
SigD_962	0.367568	0.215098	0.160208	0.224286	0.224286	0.36678	0.39	0.520536	0.327222	0.373137	0.343265	0.271429	0.3	0.319792	0.237857
SigD_963	0.585714	0.471964	0.351667	0.572364	0.572364	1.70691	1.87273	1.37196	1.02564	1.25291	1.16509	1.63182	1.59582	1.01649	0.988909
SigD_965	1.65378	1.57892	1.67568	0.902632	0.902632	1.58703	1.63105	2.21189	2.04081	1.87595	1.75405	0.616154	0.618333	1.26243	1.23595
SigD_966	1.5	1.26513	1.20725	0.751538	0.751538	0.934615	0.711282	1.41738	1.3195	1.04513	0.93675	1.30769	1.36744	1.00051	1.02927
SigD_966	1.5	1.26513	1.20725	0.751538	0.751538	0.934615	0.711282	1.41738	1.3195	1.04513	0.93675	1.30769	1.36744	1.00051	1.02927
SigD_968	0.282879	0.196482	0.162326	0.423939	0.423939	0.399539	0.555606	0.866269	0.865522	0.39697	0.468226	0.894559	0.989552	0.329661	0.478209
SigD_973	2.22667	1.98	2.09263	2.69895	2.69895	2.17879	2.44246	1.59535	1.59281	2.10018	2.0786	2.84947	2.80281	1.81456	1.9114
SigD_974	1.8051	1.49686	1.39	2.66755	2.66755	1.7149	1.91796	3.70204	3.3044	3.01061	2.94529	3.52877	3.35551	2.34	2.50061
SigD_975	0.530213	0.451633	0.369149	0.402	0.402	0.536596	0.573778	0.579574	0.584889	0.771875	0.76383	0.458936	0.452766	0.598913	0.643333
SigD_976	0.128571	0.143214	0.289722	0.195455	0.195455	0.25	0.148571	0.409792	0.351429	0.742941	0.743	0.491765	0.412549	0.59	0.6296
SigD_977	1.9475	1.76314	1.76962	1.90635	1.90635	1.44549	1.58588	3.96569	3.61706	3.48077	3.37471	2.70078	2.66098	3.10157	3.28274
SigD_978	0.51	0.226667	0.49	0.18	0.18	0	0.03	3.77884	3.50932	1.42454	1.26954	0	0	0.579024	0.582045
SigD_979	0.962245	1.04082	1.07653	0.815306	0.815306	1.03408	1.0568	1.10102	1.168	1.02184	0.958163	0.1475	0.231333	0.814082	0.516274
SigD_979	0.962245	1.04082	1.07653	0.815306	0.815306	1.03408	1.0568	1.10102	1.168	1.02184	0.958163	0.1475	0.231333	0.814082	0.516274
SigD_980	0.458219	0.452055	0.450972	0.368727	0.368727	0.490333	0.526896	0.486885	0.408793	0.565088	0.461587	0.563958	0.650869	0.514	0.34421
SigD_980	0.458219	0.452055	0.450972	0.368727	0.368727	0.490333	0.526896	0.486885	0.408793	0.565088	0.461587	0.563958	0.650869	0.514	0.34421
SigD_980	0.458219	0.452055	0.450972	0.368727	0.368727	0.490333	0.526896	0.486885	0.408793	0.565088	0.461587	0.563958	0.650869	0.514	0.34421
SigD_983	0.434762	0.357857	0.267619	0.265455	0.265455	0.859302	0.881163	1.2507	1.07558	0.3955	0.357273	0.747046	0.816136	0.275	0.2228
SigD_984	0.402973	0.32	0.224167	0.509744	0.509744	0.81282	0.8995	0.092	0.0433333	0.11	0.0614286	0.88125	0.975641	0.33	0.14
SigD_985	0.457949	0.348933	0.498205	0.272069	0.272069	0.5725	0.618987	0.172273	0.252963	0.322059	0.356087	0.40481	0.417089	0.319365	0.179231
SigD_986	0.344054	0.300909	0.628462	0.28561	0.28561	0.487949	0.59225	0.456216	0.813235	0.298684	0.321053	0.19	0.250645	0.321154	0.229091
SigD_987	1.49426	1.33646	1.39208	1.80702	1.80702	1.7225	1.83878	1.67426	1.47255	1.96426	1.89521	1.19851	1.22638	1.48702	1.39851
SigD_988	0.553214	0.5352	0.486774	0.451053	0.451053	0.540455	0.656896	0.1675	0.426667	0.715517	0.686667	0.24	0.29	0.637083	0.671667
SigD_989	1.67559	1.7503	1.74294	1.52485	1.52485	1.88788	1.93061	1.88735	1.50151	2.41333	2.23151	1.57061	1.615	2.36485	2.37636
SigD_990	1.81014	1.89191	2.05403	0.631667	0.631667	1.49239	1.59597	2.88448	2.93269	1.40471	1.25761	0.310962	0.279546	0.747164	0.740735
SigD_991	1.68129	1.49625	1.61355	1.79774	1.79774	1.42152	1.67645	2.97065	2.4825	2.10935	2.02323	2.05097	1.96935	2.4329	2.52065
SigD_994	1.53453	1.56038	1.59593	1.32636	1.32636	1.29444	1.20792	0.90037	0.970556	1.23868	1.27453	0.460556	0.39537	1.10698	1.16434
SigD_996	1.56281	1.26065	1.23097	1.33065	1.33065	1.16452	1.5371	2.19032	2.14129	1.71323	1.77062	1.62129	1.65774	1.06233	1.35065
SigD_997	2.05041	1.94714	1.81367	1.74286	1.74286	1.67816	1.7374	3.00898	2.98755	1.60122	1.49837	1.12408	1.17837	0.907347	1.05408
SigD_998	0.317895	0.168108	0.155263	0.768837	0.768837	0.282143	0.211304	1.28488	1.21512	2.12558	2.02767	2.72233	2.64341	1.91093	1.91159
SigD_998	0.317895	0.168108	0.155263	0.768837	0.768837	0.282143	0.211304	1.28488	1.21512	2.12558	2.02767	2.72233	2.64341	1.91093	1.91159
SigD_999	0.385676	0.21	0.08	1.51061	1.51061	0.488438	0.589063	0.559697	0.197368	0.70697	0.815758	1.45606	1.46303	0.875151	1.00576
SigD_1000	0.825222	0.753452	0.742027	0.395761	0.395761	0.438352	0.545714	0.223651	0.337419	0.491807	0.541205	0.360978	0.510968	0.385965	0.50554
SigD_1001	2.23536	1.98571	2.08267	1.68556	1.68556	2.10296	2.26482	2.0837	1.88	2.94429	2.83185	0.339231	0.393462	1.97778	1.98852
SigD_1002	3.28946	3.11973	3.12865	2.07051	2.07051	3.17053	3.15027	4.12622	3.7327	3.40324	3.16432	1.74703	1.90769	2.55474	2.39432
SigD_1003	1.17258	0.724839	0.56129	0.988065	0.988065	1.10936	1.47516	1.32613	1.10438	1.13871	1.40375	1.55258	1.59355	1.02774	1.29375
SigD_1004	1.63837	1.33347	0.970204	2.25765	2.25765	1.57571	1.68204	1.85224	1.14816	1.86857	1.70469	1.26408	1.16429	1.6616	1.9566
SigD_1005	0	0	0	0.197742	0.197742	0.0766667	0.224286	0.012	0	0.03	0.0728571	0.785429	0.766857	0.0966667	0.241111
SigD_1006	1.99758	1.70121	1.53788	3.29788	3.29788	2.10333	2.14242	3.52424	3.29647	3.10303	3.11303	3.15667	3.06909	2.57849	2.67606
SigD_1008	0.53	0.337742	0.169512	0.2204	0.2204	0.455918	0.449833	2.5118	2.13177	0.542456	0.485323	0.730492	0.754167	0.310444	0.28614
SigD_1009	0.135	0.08	0	0.199744	0.199744	0.211667	0.165714	0.156562	0.1	0.05	0.2075	0.628039	0.48	0.2525	0.225
SigD_1010	2.43974	2.16838	2.11513	3.44351	3.44351	2.56162	2.74	2.7973	2.18027	2.99676	2.91243	2.01189	2.00865	2.9246	2.99211
SigD_1011	1.12592	1.07306	0.932157	0.8914	0.8914	0.6552	0.711	0.804286	0.706326	0.85102	0.877959	0.477917	0.530638	0.965882	1.17857
SigD_1012	2.122	2.00378	1.99044	2.55289	2.55289	2.01578	2.31356	2.29674	2.55133	2.65933	2.632	1.90067	1.77511	2.17244	2.33867
SigD_1013	0.423158	0.376579	0.363784	0.326452	0.326452	0.427714	0.659524	0.88381	0.75	0.814878	0.754146	0.308333	0.354545	0.430556	0.442
SigD_1015	0.0457143	0.0933333	0.135	0.163182	0.163182	0.962222	0.884444	0.253143	0.311667	0.240741	0.2392	0.018	0.16	0.373659	0.287368
SigD_1016	0.07	0.07	0	0.131	0.131	0.217368	0.215263	0.248	0.326562	0	0	0.123333	0.194615	0.088	0.16
SigD_1017	1.64902	1.46585	1.3878	2.65439	2.65439	1.88927	2.09488	1.50786	1.34415	2.03488	2.01268	1.38143	1.4161	1.29634	1.33512
SigD_1018	0.647455	0.740909	0.615357	0.474909	0.474909	0.652546	0.701373	0.785818	0.732909	0.691132	0.720962	0.414	0.400652	0.525961	0.514792
SigD_1021	1.87477	1.58837	1.7507	2.30744	2.30744	2.99093	2.9525	2.53744	2.61581	3.04047	2.88465	2.80651	2.80581	2.53465	2.50512
SigD_1022	2.32538	1.88205	2.08974	3.74641	3.74641	3.88256	4.03846	3.6075	3.31769	3.95026	3.80564	3.34944	3.33639	3.44194	3.49513
SigD_1023	0.37303	0.309091	0.446	0.562727	0.562727	0.649131	0.558824	0.658485	0.550303	0.360741	0.516071	1.27364	1.27606	0.790357	0.724412
SigD_1024	0.34	0.323036	0.29194	0.348308	0.348308	0.447705	0.342769	0.287925	0.396191	0.402537	0.375156	0.813125	0.818	0.327045	0.242453
SigD_1025	0.886216	1.00378	0.850811	0.552973	0.552973	0.566757	0.685405	2.28703	2.03297	0.66125	0.660811	0.22775	0.312647	0.457419	0.485789
SigD_1026	2.52912	2.39088	2.47526	2.82035	2.82035	2.51439	2.71439	2.46018	2.4414	2.95702	2.78789	2.59877	2.66	2.86281	2.98403
SigD_1027	2.57526	2.33386	2.3969	2.32254	2.32254	2.4993	2.66895	2.26456	2.34807	2.22368	2.15053	2.12965	2.15386	3.31965	3.4314
SigD_1028	2.14895	1.84632	1.98811	3.24838	3.24838	2.8146	2.85919	3.90158	3.56784	3.69757	3.51865	2.12158	2.14132	2.86432	2.92027
SigD_1029	0.387966	0.318364	0.319615	0.571803	0.571803	1.05949	1.06016	1.67339	1.74203	1.21797	1.05492	0.260182	0.374483	0.951695	0.774915
SigD_1030	0.421017	0.220784	0.1575	0.688814	0.688814	0.845667	0.956333	0.979322	0.562881	0.55661	0.492542	0.516167	0.522881	0.593333	0.459153
SigD_1032	1.36474	1.40989	1.51137	0.835053	0.835053	1.02947	0.97	2.00442	2.34758	1.12863	1.10042	1.4661	1.45221	1.97417	1.96968
SigD_1033	1.40086	1.56123	1.62754	0.961035	0.961035	1.06193	0.880526	3.19123	3.30526	1.52965	1.41207	2.35193	2.30211	1.84241	1.78684
SigD_1035	0.605652	0.661087	0.74766	0.235526	0.235526	0.440465	0.303333	0.801064	0.818298	1.24915	1.20723	0.208974	0.249167	1.03937	1.03064
SigD_1036	3.6352	3.44796	3.47327	2.99204	2.99204	3.44796	3.50041	4.56388	4.32714	3.77469	3.6298	2.44571	2.47	3.27571	3.43157
SigD_1037	1.99457	2.06429	2.31743	2.54405	2.54405	2.54229	2.53057	2.44857	2.45657	2.49829	2.31861	0.833143	0.829722	2.336	2.29306
SigD_1038	0.757458	0.850175	0.989298	0.533684	0.533684	0.485577	0.530175	0.12	0.205769	0.234848	0.314474	0	0.0666667	0.349762	0.406274
SigD_1039	0.8648	0.5488	0.3756	1.47731	1.47731	1.1328	1.51	3.5948	3.17185	2.9128	2.8708	1.0464	1.0388	2.1232	2.41
SigD_1040	0	0	0.81	0.16	0.16	0.06	0.03	0.09875	0.183333	0.279167	0.235	0.0925	0.136667	0.21	0.194444
SigD_1041	0.162941	0	0	0.391111	0.391111	0.220625	0.506897	1.03241	0.896129	0.368636	0.374615	0	0	0.256	0.244286
SigD_1042	0.203636	0	0.075	0.275	0.275	0.536	0.544667	1.39067	1.29333	0.612857	0.498	0	0.0733333	0.398333	0.328462
SigD_1044	0.705	0	0.52	0.136	0.136	0.287333	0.246591	0.47	0.305	0.177727	0.156364	0.857234	0.93234	0.32	0.31
SigD_1045	0.27875	0.269491	0.305517	0.74619	0.74619	0.546032	0.376667	0.635238	0.247	0.58459	0.577407	2.23953	2.27238	0.486393	0.404
SigD_1046	0.374937	0.368049	0.380494	0.159211	0.159211	0.308163	0.367632	1.31122	1.26519	0.401429	0.408684	0.055	0.138571	0.39375	0.284305
SigD_1047	0.377344	0.38806	0.397463	0.179231	0.179231	0.309574	0.393968	1.22	1.19985	0.439839	0.409032	0.066	0.18	0.413333	0.291724
SigD_1048	0.266667	0.21421	0.147333	0.474255	0.474255	0.17619	0.235484	0.717447	0.594167	0.84766	0.747174	0.228571	0.206471	0.36881	0.476444
SigD_1049	0.523953	0.456744	0.504419	0.447273	0.447273	0.523571	0.662558	2.17861	2.10273	0.65093	0.613488	0.249714	0.33871	0.47	0.428
SigD_1050	1.68322	1.56833	1.57644	1.7578	1.7578	3.06271	3.35576	1.61593	1.43915	2.17433	2.1917	2.46288	2.45763	1.72797	1.84627
SigD_1050	1.68322	1.56833	1.57644	1.7578	1.7578	3.06271	3.35576	1.61593	1.43915	2.17433	2.1917	2.46288	2.45763	1.72797	1.84627
SigD_1051	0.756333	0.931167	0.966271	0.45431	0.45431	1.00879	0.76	0.131579	0.558056	0.941864	0.904426	0.51339	0.607119	1.43593	1.2517
SigD_1053	0.503793	0.43069	0.505172	0.2225	0.2225	0.453846	0.466897	0.418519	0.3135	0.373846	0.421667	0.0825	0.1	0.505	0.437
SigD_1054	0.809524	0.74254	0.773492	0.22	0.22	1.05111	1.04141	0.156667	0	0.400851	0.36766	0.402698	0.444918	0.615714	0.568095
SigD_1055	2.54704	2.4537	2.33704	2.28296	2.28296	2.60296	2.83536	3.27	2.7525	2.95	2.86296	1.33741	1.36296	2.3163	2.45778
SigD_1057	2.58449	2.43571	2.6098	2.67353	2.67353	2.4926	2.63878	1.8198	1.63633	2.9276	2.78531	1.88286	1.93531	2.59673	2.8118
SigD_1058	1.78907	1.81558	1.86568	1.27209	1.27209	1.51674	1.72465	1.99209	1.98773	2.01837	1.87837	0.3205	0.4445	1.26954	1.33581
SigD_1059	3.41756	3.29439	3.36317	3.31927	3.31927	3.19366	3.25171	3.37854	3.1561	3.23366	3.08878	2.36907	2.38463	2.50732	2.63095
SigD_1061	0.526	0.49125	0.553333	0.516735	0.516735	0.458776	0.486667	0.989792	0.852941	0.577959	0.565	0.137692	0.216154	0.352368	0.4294
SigD_1062	2.79632	2.49459	2.40973	4.78189	4.78189	3.82946	3.99622	4.25	3.84054	3.75324	3.64297	3.85622	3.64895	3.63027	3.89243
SigD_1063	4.40328	4.21441	4.43206	5.21164	5.21164	4.77358	4.67544	5.66911	5.49537	5.09105	4.63582	4.64403	4.44597	4.45702	4.60537
SigD_1064	0.47	0.14	0.45	0.26	0.26	0.172941	0.1928	0.370513	0.243438	0.2188	0.188421	0	0	0.276667	0.14375
SigD_1065	0	0.21	0.0833333	0.182326	0.182326	0.303654	0.419818	0	0.05	0.485238	0.461228	0.111111	0.0655556	0.476667	0.339048
SigD_1066	1.54579	1.4915	1.38526	1.6855	1.6855	1.90316	2.05789	3.80632	3.4321	2.17526	2.108	1.14895	1.20579	1.66895	1.92947
SigD_1067	1.7108	1.7508	1.87551	2.16204	2.16204	2.11225	2.11959	1.93571	1.945	1.65143	1.59816	2.0898	2.14878	1.52184	1.4866
SigD_1068	1.74796	1.70102	1.7702	1.80326	1.80326	1.8151	1.83	1.56571	1.59041	1.2072	1.24245	2.37	2.4002	1.03939	1.10878
SigD_1069	1.9072	1.94796	2.01531	2.77551	2.77551	2.60347	2.58755	2.33224	2.35755	2.46204	2.41571	2.61125	2.53229	2.10667	2.29429
SigD_1070	0.24	0.18	0.23	0.13	0.13	0.59	0.12	0.38125	0	0.35	0.1425	0	0	0.1825	0.49
SigD_1072	0	0	0	0.12375	0.12375	0.325833	0.261539	0	0	0.132857	0.205	0.025	0.14	0.255	0.295
SigD_1073	0.145	0.174	0.064	0.458889	0.458889	0.246098	0.388636	0.338056	0.4025	0.402553	0.352222	0.06	0.253333	0.28	0.323056
SigD_1074	0.750175	0.751035	0.866491	3.44298	3.44298	1.42491	1.59877	0.4	0.551905	0.330588	0.409423	0.510702	0.558036	0.32175	0.40079
SigD_1075	2.8625	2.71258	2.95688	3.9229	3.9229	3.14645	3.33	2.88677	2.62548	3.29065	3.19194	2.40097	2.43125	2.99645	3.0371
SigD_1076	0.36	0.375135	0.257	0.208889	0.208889	0.0922222	0.14	0.147143	0.206923	0.105	0.22	0.130833	0.223939	0.345	0.242857
SigD_1078	0.286936	0.384426	0.342157	0.394462	0.394462	0.397636	0.409333	0.125	0.17375	0.291379	0.224643	1.45846	1.57569	0.280556	0.221765
SigD_1081	1.11569	0.955098	0.967059	1.05471	1.05471	1.54235	1.68274	0.339362	0.347838	1.18392	1.1449	1.89843	1.92981	1.29333	1.47216
SigD_1082	1.2941	1.33051	1.37154	1.08308	1.08308	1.38436	1.45122	1.39308	1.17775	1.44275	1.35539	0.682051	0.728462	1.23667	1.28333
SigD_1083	0.280667	0.278636	0.332456	0.30375	0.30375	0.360278	0.287586	0.681552	0.673333	0.366522	0.306154	0.305	0.3	0.41	0.281724
SigD_1084	0.588718	0.514872	0.669487	0.940769	0.940769	1.13641	1.11436	3.33897	3.14317	1.18487	1.1382	0.185484	0.244483	2.367	2.38775
SigD_1085	1.43122	1.34837	1.392	0.572245	0.572245	1.62184	1.59082	0.164324	0.23	0.38125	0.277436	0.184146	0.243913	0.354	0.323636
SigD_1086	0.781087	0.833111	0.961522	1.63222	1.63222	1.57413	1.5666	0.834445	0.824	1.17933	1.12	0.372667	0.423409	1.18511	1.10422
SigD_1087	0.896933	0.851579	0.9088	1.32013	1.32013	1.4844	1.57276	1.11987	1.0216	1.43493	1.38133	0.8612	0.873867	1.25857	1.26653
SigD_1089	1.33017	1.20754	1.09597	1.50246	1.50246	1.43877	1.64965	1.67965	1.57105	2.15017	2.11263	2.02842	1.92649	1.30895	1.49684
SigD_1089	1.33017	1.20754	1.09597	1.50246	1.50246	1.43877	1.64965	1.67965	1.57105	2.15017	2.11263	2.02842	1.92649	1.30895	1.49684
SigD_1090	0.990425	0.859375	1.02191	2.39617	2.39617	1.93809	2.08511	0.593913	0.38525	2.09596	1.98638	1.04511	0.991489	2.01979	2.16745
SigD_1091	2.42816	2.39286	2.46306	2.1334	2.1334	2.67796	2.77082	3.8908	3.59592	2.71469	2.53367	1.83551	1.85612	2.0402	2.0352
SigD_1092	1.09912	0.917018	0.829298	1.51368	1.51368	1.64526	1.73965	1.58571	1.38714	1.55224	1.59702	1.09895	1.22121	1.4886	1.45403
SigD_1093	1.52444	1.2925	1.24852	1.49963	1.49963	1.3	1.37214	0.851482	0.725357	0.874444	0.817037	0.534444	0.563333	0.675185	0.972222
SigD_1094	0.764242	0.687647	0.597812	0.969412	0.969412	0.594412	0.50303	2.39143	2.2497	0.693636	0.722647	1.23606	1.3103	1.10559	1.26697
SigD_1095	1.58761	1.48471	1.44441	0.260508	0.260508	1.39075	1.58492	4.4306	4.05	3.12448	2.97045	2.00746	2.01537	3.08313	3.25418
SigD_1096	2.99857	2.83659	2.88146	1.73024	1.73024	2.70683	2.78024	3.38756	3.12756	2.95595	2.80333	1.20452	1.29219	2.16829	2.28585
SigD_1096	2.99857	2.83659	2.88146	1.73024	1.73024	2.70683	2.78024	3.38756	3.12756	2.95595	2.80333	1.20452	1.29219	2.16829	2.28585
SigD_1097	3.42	3.18838	3.2521	2.22	2.22	3.18513	3.17432	4.39108	3.91568	3.21	2.99892	2.15351	2.20108	2.63135	2.59459
SigD_1099	1.89826	1.58511	1.67913	2.51125	2.51125	3.33844	3.37079	2.5819	2.63667	1.75762	1.72812	2.55064	2.43619	1.37095	1.65938
SigD_1099	1.89826	1.58511	1.67913	2.51125	2.51125	3.33844	3.37079	2.5819	2.63667	1.75762	1.72812	2.55064	2.43619	1.37095	1.65938
SigD_1100	2.68429	2.5027	2.68641	4.58222	4.58222	4.24365	4.26032	4.4127	4.20381	4.33333	4.05349	4.1281	3.87571	3.95413	3.97222
SigD_1101	1.38205	1.31591	1.5075	1.3593	1.3593	1.45442	1.49628	1.55318	1.39953	2.04884	1.97432	1.67698	1.75628	1.78455	1.73512
SigD_1102	3.24857	2.90939	2.9084	4.51408	4.51408	3.98184	4.0364	4.60224	4.25469	4.5114	4.13388	4.4598	4.21225	4.02061	4.30469
SigD_1103	2.60348	2.39913	2.39435	3.69435	3.69435	3.0887	3.34522	3.5087	3.38043	3.54417	3.53348	3.8987	3.63435	3.16478	3.50043
SigD_1105	1.89089	1.72578	1.51311	3.18956	3.18956	1.81022	1.90696	1.95644	1.53089	2.48178	2.41022	3.17733	3.00978	2.30667	2.37149
SigD_1107	3.49273	3.28893	3.43339	4.13218	4.13218	4.41482	4.46673	4.352	4.34456	4.27309	4.02509	2.90111	2.89745	3.59393	3.69327
SigD_1108	2.48692	2.48256	2.67775	2.02308	2.02308	2.46538	2.57231	3.16795	2.98974	2.57821	2.373	0.928974	0.9925	2.07462	2.18615
SigD_1109	0.537838	0.411667	0.263529	0.52054	0.52054	0.61946	0.687838	0.914474	0.656216	0.744054	0.668378	0.494737	0.613158	0.44	0.588649
SigD_1110	1.58967	1.51738	1.44177	1.05984	1.05984	1.67459	1.73246	2.14328	1.9859	1.88902	1.84033	0.732623	0.688305	1.35033	1.38129
SigD_1111	2.92311	2.684	2.65244	3.12467	3.12467	3.034	3.13089	3.62822	3.43935	3.40933	3.26044	2.88489	2.77845	3.18848	3.404
SigD_1111	2.92311	2.684	2.65244	3.12467	3.12467	3.034	3.13089	3.62822	3.43935	3.40933	3.26044	2.88489	2.77845	3.18848	3.404
SigD_1114	1.08571	0.8	0.508571	0.998095	0.998095	0.963333	1.08714	1.90095	1.47227	1.28762	1.16905	0.940476	1.02619	1.03238	1.11381
SigD_1115	3.3275	3.10739	2.92348	3.9475	3.9475	3.35217	3.40522	3.8013	3.48304	3.35478	3.12174	2.37261	2.33783	2.91739	3.04417
SigD_1116	0.867159	0.895632	0.767241	0.713908	0.713908	0.554419	0.420779	1.24977	1.14862	0.433563	0.418108	0.146296	0.198148	0.309355	0.347237
SigD_1117	1.45103	1.16351	0.995965	1.7669	1.7669	1.21105	1.4807	1.8279	1.69754	1.50684	1.54316	1.82397	1.79404	1.48193	1.79298
SigD_1118	0.312211	0.170625	0.292857	0.990175	0.990175	0.385714	0.566283	0.410274	0.27225	0.532243	0.666814	1.96965	1.86991	0.519429	0.850086
SigD_1119	0.58629	0.495246	0.331129	0.509828	0.509828	0.334894	0.4972	0.563818	0.308333	0.553393	0.599818	0.246481	0.309038	0.493684	0.514737
SigD_1120	0.384219	0.232414	0.129318	0.175676	0.175676	0.348333	0.245893	1.12446	0.847576	0.23717	0.226061	0.199057	0.204694	0.292391	0.257667
SigD_1121	0.148537	0.0475	0	0.32075	0.32075	0.208214	0.19	1.10836	0.740822	0.223571	0.342353	0.3228	0.32525	0.258571	0.190741
SigD_1123	0.302143	1.81	1.184	0.639577	0.639577	0.35225	0.408382	3.94667	1.50625	0.353	0.486714	1.27431	1.22847	0.513582	0.616197
SigD_1123	0.302143	1.81	1.184	0.639577	0.639577	0.35225	0.408382	3.94667	1.50625	0.353	0.486714	1.27431	1.22847	0.513582	0.616197
SigD_1124	0.242727	0	0.59	0.531463	0.531463	1.45976	1.65537	0	0.145	0.253333	0.37	0.545641	0.493421	0.0928571	0.217273
SigD_1126	0.03	0.02	0.0425	0.0622222	0.0622222	0.33	0.0775	0.09	0.555	0.18	0.133333	0	0.17	0.115556	0.15
SigD_1127	0.288222	0.324444	0.3	0.64125	0.64125	0.399524	0.516596	0.555319	0.647872	0.255	0.381026	0.704375	0.801064	0.325333	0.273778
SigD_1128	1.6928	1.41553	1.3312	1.9584	1.9584	1.94307	2.12867	2.8452	2.48507	2.25333	2.23027	2.03267	2.00333	1.75333	1.94299
SigD_1129	0.595517	0.589655	0.757742	1.99379	1.99379	0.819	0.931724	2.46931	2.47931	0.137778	0.165	0.31	0.391429	0.135	0.15
SigD_1130	0.257188	0.165714	0.09	0.772029	0.772029	0.307347	0.366923	0.531077	0.365789	0.200937	0.238437	0.723188	0.687143	0.370769	0.5305
SigD_1131	1.0759	0.957922	1.1413	0.448701	0.448701	1.21079	1.20922	1.80779	1.70377	0.659221	0.551447	0.402917	0.433044	0.437333	0.623766
SigD_1132	0.4456	0.33898	0.373958	0.5158	0.5158	1.85388	1.93735	1.0551	1.01562	0.7	0.600625	1.3144	1.46082	0.514894	0.429796
SigD_1134	0	0	0	0.242632	0.242632	0.310714	0.238696	0.16	0.115	0.28	0.268889	0.331892	0.38	0.270769	0.185
SigD_1135	0.684783	0.621333	0.666444	0.297381	0.297381	0.883111	0.867391	1.27222	1.00756	0.846087	0.732222	0.108462	0.157778	0.639556	0.619149
SigD_1136	0.831795	0.537949	0.80359	2.67359	2.67359	3.17513	3.22026	2.28308	2.56872	3.08025	2.94487	1.99375	2.07436	2.57256	2.55718
SigD_1137	2.118	1.57429	1.66257	3.64114	3.64114	3.72971	3.97686	3.32543	3.31722	3.76829	3.59971	3.06914	2.98543	3.08543	3.42486
SigD_1138	2.23227	1.83667	1.97286	3.41286	3.41286	3.46524	3.71809	3.20048	2.88227	3.49571	3.37476	2.96136	2.9	3.15095	3.31429
SigD_1139	0.886429	0.846667	0.722619	1.24805	1.24805	1.36342	1.4539	0.926342	0.805854	1.21902	1.08829	0.424048	0.6225	0.769024	0.859512
SigD_1140	0.182105	0.184706	0.214444	0.292143	0.292143	0.256842	0.333333	0.2275	0.075	0.290345	0.286087	0.16625	0.231818	0.248333	0.2
SigD_1141	0.850909	0.807619	0.647619	1.13143	1.13143	0.738095	1.05476	0.950909	0.915714	0.678095	0.66	0.4515	0.464444	0.622857	0.73
SigD_1142	0.0325	0.02	0.175	0	0	0.0922222	0.045	0.290755	0.383182	0.442692	0.36087	0.11	0.17875	0.257778	0.194054
SigD_1142	0.0325	0.02	0.175	0	0	0.0922222	0.045	0.290755	0.383182	0.442692	0.36087	0.11	0.17875	0.257778	0.194054
SigD_1143	0	0	0	0	0	0.08	0.05	0.377857	0.613125	0.01	0	0.246	0.43	0	0
SigD_1144	0	0	0	0	0	0	0	1.79286	1.62041	0.194762	0.203333	0	0	0.266667	0.0922222
SigD_1145	1.15226	1.19677	1.00968	1.76355	1.76355	0.680937	0.881613	1.13935	0.994545	1.57344	1.5171	2.56032	2.57355	1.21406	1.26871
SigD_1146	0	0	0	0	0	0	0	0	0	0.254615	0.295	0.06	0.11	0.275714	0.103333
SigD_1147	0.05	0.045	0.085	0	0	0.0833333	0.213333	0	0	0.075	0.0625	0	0	0.07	0
SigD_1148	0.196875	0.202727	0.198	0	0	0.135714	0.251429	0.202647	0.418667	0.168571	0.4	0	0.13	0.115	0.0475
SigD_1150	0.03	0	0.01	0.19	0.19	0.204286	0.326	0.4675	0.399474	0.0744444	0.315	0.24	0.213333	0	0.12625
SigD_1151	0	0	0	0.164706	0.164706	0.207692	0.285	1.79314	1.47216	0.325862	0.310286	0	0	0	0.02
SigD_1152	2.75923	2.55077	2.70974	2.91513	2.91513	3.46026	3.41923	3.05923	2.97564	2.78308	2.61308	3.45675	3.32103	2.82325	2.80615
SigD_1154	0.40871	0.244754	0.255902	0.954127	0.954127	0.971746	1.25175	1.16667	1.19032	0.337869	0.332258	0.197115	0.22	0.352955	0.33
SigD_1154	0.40871	0.244754	0.255902	0.954127	0.954127	0.971746	1.25175	1.16667	1.19032	0.337869	0.332258	0.197115	0.22	0.352955	0.33
SigD_1155	1.71759	1.56793	1.52414	1.46828	1.46828	1.36034	1.55379	1.01367	0.797586	1.23172	1.26414	1.09517	1.14552	2.52133	2.7169
SigD_1158	0.146667	0.106	0	0.05	0.05	0.03	0	0.317692	0.192	0	0	0.27125	0.287353	0.3275	0.283333
SigD_1159	0.21	0.112273	0.08	0.406406	0.406406	0.426316	0.397818	0.996716	0.813582	0.74194	0.754697	1.62105	1.53373	0.726461	0.789412
SigD_1160	2.03436	1.72293	1.84475	1.22925	1.22925	0.896154	1.21359	1.4385	1.28359	2.08725	2.04795	1.86923	1.85051	2.79231	3.13205
SigD_1163	0.15	0.28	0.28	0.63	0.63	0.443333	0.553333	0.600526	0.547222	0.981053	0.93579	3.385	3.26778	1.24235	1.25053
SigD_1165	0.989767	0.904546	1.05326	2.01977	2.01977	1.19778	1.43093	1.12163	1.10093	1.93326	2.07578	2.61386	2.51674	1.5114	1.68907
SigD_1166	0.664127	0.587581	0.653226	1.40031	1.40031	1.46079	1.47409	0.743333	0.68541	1.32094	1.3773	2.07889	2.07984	1.45938	1.37048
SigD_1167	1.90069	1.85586	1.75313	1.83069	1.83069	1.78379	1.8069	2.31793	2.19552	2.71156	2.56724	0.474667	0.511613	2.4	2.51069
SigD_1168	3.10345	2.9361	2.88309	3.50727	3.50727	2.90182	2.68509	3.49018	3.18679	3.17564	3.00873	1.60509	1.50509	2.96857	3.07727
SigD_1169	0.675769	0.725686	0.657115	0.25	0.25	0.697647	0.803137	0.778824	0.819143	0.830196	0.772157	0.191724	0.308571	0.697059	0.591471
SigD_1170	1.13581	1.24114	1.12628	0.975814	0.975814	1.24954	1.36372	1.45139	1.13295	1.78091	1.67674	0.797907	0.858605	1.48465	1.39698
SigD_1172	3.44736	3.16736	3.09585	3.06717	3.06717	3.79396	3.88717	4.35434	3.99396	3.6683	3.47547	1.79264	1.82641	3.06698	3.38321
SigD_1172	3.44736	3.16736	3.09585	3.06717	3.06717	3.79396	3.88717	4.35434	3.99396	3.6683	3.47547	1.79264	1.82641	3.06698	3.38321
SigD_1173	0.525618	0.442386	0.409222	0.662308	0.662308	0.293788	0.444684	1.06451	1.07174	0.595055	0.546437	0.778681	0.77125	0.596889	0.612637
SigD_1175	0.474176	0.41967	0.38837	0.450263	0.450263	0.339737	0.263086	0.428571	0.328056	0.86011	0.796778	1.67055	1.6878	0.732791	0.689451
SigD_1175	0.474176	0.41967	0.38837	0.450263	0.450263	0.339737	0.263086	0.428571	0.328056	0.86011	0.796778	1.67055	1.6878	0.732791	0.689451
SigD_1176	1.04776	0.778136	0.651404	1.17228	1.17228	0.800877	1.03649	1.21298	1.03667	0.921228	0.953509	1.21655	1.21684	1.29724	1.50895
SigD_1176	1.04776	0.778136	0.651404	1.17228	1.17228	0.800877	1.03649	1.21298	1.03667	0.921228	0.953509	1.21655	1.21684	1.29724	1.50895
SigD_1177	2.82576	2.57939	2.9703	4.07576	4.07576	4.30882	4.28636	3.64061	3.39939	4.54735	4.35394	3.66	3.55879	4.22545	4.24879
SigD_1178	1.90403	1.79103	1.95597	1.94224	1.94224	1.89	2.08176	3.56836	3.67045	2.02433	2.02612	1.10029	1.10761	1.69254	1.77687
SigD_1179	0	0	0	0.248947	0.248947	0.05	0.10375	0	0	0.128571	0.0933333	0	0.126	0.205	0.0866667
SigD_1180	1.16743	1.03	0.993143	0.1616	0.1616	0.602059	0.718055	2.21914	2.15943	0.811944	0.829722	0	0	0.3688	0.369697
SigD_1182	1.97864	1.8981	1.75421	2.02632	2.02632	1.6093	1.70228	1.96193	1.87035	1.65561	1.60552	1.38333	1.38948	1.42965	1.5914
SigD_1183	2.30634	2.28268	2.30366	1.67183	1.67183	2.15197	2.16653	2.34592	2.42253	1.99931	1.91099	0.811528	0.878732	1.66831	1.62634
SigD_1183	2.30634	2.28268	2.30366	1.67183	1.67183	2.15197	2.16653	2.34592	2.42253	1.99931	1.91099	0.811528	0.878732	1.66831	1.62634
SigD_1185	1.64333	1.50222	1.37444	1.24	1.24	2.10333	1.97667	1.53222	1.35333	1.63556	1.406	1.17	1.29667	1.448	1.46222
SigD_1186	0.588235	0.475152	0.401515	1.21151	1.21151	1.32088	1.40152	1.30676	0.956364	0.800909	0.754849	1.08273	1.06	0.647353	0.764545
SigD_1187	0.06	0	0.21	0	0	0.295	0.27	0.152727	0.025	0.374118	0.36	0	0	0	0
SigD_1189	0.276986	0.340563	0.202308	0.0666667	0.0666667	0.682951	0.279091	0.903699	0.859718	0.260213	0.218649	0.157436	0.148788	0.174118	0.206389
SigD_1189	0.276986	0.340563	0.202308	0.0666667	0.0666667	0.682951	0.279091	0.903699	0.859718	0.260213	0.218649	0.157436	0.148788	0.174118	0.206389
SigD_1190	0.339231	0.210952	0.246944	1.02594	1.02594	0.211111	0.182857	0.245238	0.2128	0.2175	0.188125	1.85261	1.89464	0.321321	0.208235
SigD_1191	0.27	0.44	0.47	0.985905	0.985905	0.282688	0.419263	0.411805	0.338571	0.430485	0.581176	1.49289	1.448	0.578911	0.753679
SigD_1192	0	0	0	0.895116	0.895116	0.247879	0.243429	0.278	0.262	0.392093	0.495366	1.61511	1.57233	0.817381	0.853721
SigD_1194	0.33	0	0	0.716842	0.716842	0.206087	0.375417	0	0	0.3388	0.488491	1.88526	1.81544	0.535179	0.849298
SigD_1196	0.06	0	0	0.744595	0.744595	0.313333	0.2325	0	0	0.330769	0.445151	1.88378	1.68622	0.483125	0.72946
SigD_1196	0.06	0	0	0.744595	0.744595	0.313333	0.2325	0	0	0.330769	0.445151	1.88378	1.68622	0.483125	0.72946
SigD_1197	0.43766	0.19	0.055	1.86681	1.86681	0.567447	0.795957	0.431136	0.251739	0.7072	0.825957	2.51694	2.45979	0.958298	1.23766
SigD_1198	1.04952	0.99381	0.837619	0.964762	0.964762	1.04905	1.1119	1.26667	1.00636	1.39429	1.26857	1.3681	1.35048	1.14381	1.29524
SigD_1199	2.84778	2.64314	2.68371	2.26771	2.26771	3.35114	3.36371	3.73971	3.61257	3.55	3.42886	1.98694	1.95657	2.90514	2.83343
SigD_1201	0.19	0	0	1.19619	1.19619	0.16	0.15	0.149	0.152	1.32615	1.33476	3.35397	3.22286	0.867097	0.895556
SigD_1203	0.475286	0.505745	0.482195	1.29301	1.29301	0.361015	0.324925	1.67968	1.59785	2.24387	2.2829	4.14484	3.88613	1.24882	1.31872
SigD_1203	0.475286	0.505745	0.482195	1.29301	1.29301	0.361015	0.324925	1.67968	1.59785	2.24387	2.2829	4.14484	3.88613	1.24882	1.31872
SigD_1205	0	0	0	0.00333333	0.00333333	0.01	0.03	0.216667	0.275714	0.07	0.13125	1.23	1.23294	0	0.115
SigD_1206	0.265	0.16125	0.14	0.219	0.219	0.387021	0.419444	0.533091	0.429483	0.34375	0.426	0.501064	0.493542	0.330556	0.303488
SigD_1207	3.6618	3.56359	3.69795	3.25128	3.25128	3.53308	3.70154	3.94077	3.76692	3.66539	3.44974	2.05513	2.03821	3.0159	3.1459
SigD_1208	0.726353	0.781882	0.816941	0.592823	0.592823	0.881046	0.775349	1.054	1.15791	1.00482	0.838706	0.689765	0.738471	1.01918	0.820824
SigD_1209	1.40829	1.19229	1.08714	1.25114	1.25114	1.39361	1.61714	1.30694	1.374	1.30657	1.23722	1.56086	1.63143	1.08486	1.26889
SigD_1210	0.643235	0.592985	0.530145	2.12582	2.12582	0.457069	0.590444	1.15074	0.898235	0.72303	0.663833	3.56373	3.42132	2.82373	2.92149
SigD_1210	0.643235	0.592985	0.530145	2.12582	2.12582	0.457069	0.590444	1.15074	0.898235	0.72303	0.663833	3.56373	3.42132	2.82373	2.92149
SigD_1211	0.570377	0.484231	0.4136	0.572407	0.572407	0.486765	0.435192	0.1668	0.0466667	0.143333	0.208823	1.02185	1.09245	0.648478	0.600962
SigD_1212	3.09245	2.78	2.8502	4.14	4.14	3.86918	3.90959	3.9412	3.85429	3.99123	3.79592	2.79	2.75392	3.53571	3.65449
SigD_1213	1.69541	1.53988	1.68941	2.04482	2.04482	0.907765	0.740588	1.53624	1.66882	2.01035	1.93729	1.14546	1.21329	2.05224	2.12435
SigD_1214	0.978235	1.09818	1.03515	1.26303	1.26303	0.814546	0.985758	0.358929	0.592121	1.07706	1.00471	0.386765	0.471515	1.20697	1.12559
SigD_1214	0.978235	1.09818	1.03515	1.26303	1.26303	0.814546	0.985758	0.358929	0.592121	1.07706	1.00471	0.386765	0.471515	1.20697	1.12559
SigD_1215	0.786667	0.718947	0.685932	0.465172	0.465172	0.881228	0.873158	1.41895	1.1686	1.01	0.885424	1.43351	1.41544	0.627719	0.64193
SigD_1216	0.5895	0.562034	0.535833	0.249111	0.249111	0.491923	0.446727	0.865424	0.894167	0.572353	0.535	0.695789	0.675818	0.53	0.414828
SigD_1217	1.43222	1.42074	1.44222	1.03259	1.03259	1.63929	1.61852	3.1463	2.7925	1.24593	1.18037	1.09778	1.11222	0.891482	0.832222
SigD_1218	0.178333	0.0933333	0.07	0.34	0.34	0.23	0.3475	0.362857	0.29	0.4225	0.435714	0.312222	0.31375	0.23	0.385
SigD_1219	1.23652	1.27188	1.35129	1.91942	1.91942	1.11857	1.14696	2.08	2.00754	3.34203	3.19319	1.57362	1.63	3.18203	3.14671
SigD_1220	0.43	0.47907	0.392558	0.25913	0.25913	0.38525	0.454651	0.884186	0.523023	0.598182	0.638139	0.198	0.125882	0.771951	0.698837
SigD_1221	0.21421	0.06	0.0583333	1.62	1.62	0.261905	0.230357	0.04	0.06	1.46651	1.31091	3.28432	3.25721	1.26651	1.41767
SigD_1222	1.00049	1.03881	1.02	1.08732	1.08732	1.21707	1.25976	0.619767	0.837561	1.52805	1.32927	0.247143	0.373684	1.24098	1.06512
SigD_1223	1.18724	1.2731	1.13172	0.498333	0.498333	0.72	0.754828	1.56167	1.36897	0.645172	0.591724	0.05	0.0885714	0.207143	0.205455
SigD_1224	2.17561	1.99741	1.95544	2.49825	2.49825	2.15914	2.14947	3.54544	3.16754	1.87403	1.76404	2.11	2.17509	1.64228	1.49604
SigD_1225	0.768518	0.696415	0.77537	0.593396	0.593396	0.7492	0.879245	1.01226	1.09717	0.835849	0.896852	0.426731	0.4484	0.801346	0.804546
SigD_1226	1.85794	1.97683	2.05397	0.965079	0.965079	1.84594	1.78476	2.94444	2.43682	1.81381	1.64603	0.543279	0.589516	1.28032	1.27762
SigD_1226	1.85794	1.97683	2.05397	0.965079	0.965079	1.84594	1.78476	2.94444	2.43682	1.81381	1.64603	0.543279	0.589516	1.28032	1.27762
SigD_1227	0.267358	0.361667	0.355957	0.602807	0.602807	0.336724	0.373469	0	0.25	0.2214	0.26	0.185	0.08375	0.4	0.453103
SigD_1228	0.220488	0.289787	0.496346	0.314783	0.314783	0.4372	0.50449	0.949412	0.953137	0.375714	0.428	0.08	0	0.36303	0.180625
SigD_1230	0.295238	0.26	0.184615	1.43435	1.43435	0.318	0.266429	1.35956	1.1	1.77	1.76435	2.22696	2.26652	1.52087	1.53435
SigD_1231	0.213333	0.1475	0.0775	0.354063	0.354063	0.22125	0.13	0.334	0.92	0.781818	0.659167	0.484186	0.52025	0.367727	0.486316
SigD_1231	0.213333	0.1475	0.0775	0.354063	0.354063	0.22125	0.13	0.334	0.92	0.781818	0.659167	0.484186	0.52025	0.367727	0.486316
SigD_1232	0.775581	0.787442	0.840889	0.717442	0.717442	0.592093	0.729318	0.85	0.933256	0.441818	0.432	0.141111	0.20625	0.365455	0.405
SigD_1233	0.0483333	0.0385714	0.05	0.185357	0.185357	0.125238	0.04375	0.265357	0.330638	0.618358	0.519403	1.07779	1.06594	0.28	0.189091
SigD_1234	3.31309	3.15636	3.35364	3.57945	3.57945	3.45273	3.45255	3.14127	3.31473	3.34182	3.22818	2.80746	2.65182	2.81273	2.88346
SigD_1235	3.83911	3.75489	4.03133	4.20935	4.20935	3.98289	3.98267	4.33911	4.34532	3.82489	3.56348	2.74622	2.79244	3.32889	3.24578
SigD_1237	0.528873	0.475714	0.415	0.125789	0.125789	0.335111	0.220392	0.663239	0.497606	0.36	0.4176	0.195952	0.1975	0.205556	0.162188
SigD_1237	0.528873	0.475714	0.415	0.125789	0.125789	0.335111	0.220392	0.663239	0.497606	0.36	0.4176	0.195952	0.1975	0.205556	0.162188
SigD_1239	1.32011	1.29187	1.36418	1.24022	1.24022	0.855652	1.0588	2.39374	2.43077	1.39659	1.42088	0.953667	0.881667	1.19467	1.2233
SigD_1240	0.375128	0.310444	0.360465	0.195909	0.195909	0.249524	0.294091	0.746123	0.6	0.224324	0.259286	0.77	0.751837	0.377778	0.269333
SigD_1241	0.1492	0.226429	0.324444	0.862941	0.862941	0.429286	0.441875	0	0.24	0.05	0.1	2.35667	2.38177	0.103333	0.106667
SigD_1242	0.338462	0.405833	0.5044	0.530833	0.530833	0.906522	0.739565	1.24348	0.953478	0.652609	0.518333	1.0713	1.16042	1.07091	0.660417
SigD_1244	0.06	0	0	0.01	0.01	0	0	0	0	0	0	0.2265	0.331333	0	0.23
SigD_1245	0.368	0.2675	0.53	0.24	0.24	0.18	0.28	0.01	0.283333	0.513333	0.291818	0.398965	0.4328	0.06	0.96
SigD_1246	0.199091	0.214186	0.173056	0.186667	0.186667	0.269423	0.257451	0.419302	0.469615	0.421406	0.394808	0.270667	0.331818	0.370545	0.28
SigD_1249	0.780976	0.678809	0.523902	0.435405	0.435405	0.23	0.324444	3.36238	2.73902	3.13097	3.11219	1.82756	1.82854	2.44902	2.71317
SigD_1249	0.780976	0.678809	0.523902	0.435405	0.435405	0.23	0.324444	3.36238	2.73902	3.13097	3.11219	1.82756	1.82854	2.44902	2.71317
SigD_1250	1.90553	1.73079	1.63649	1.1546	1.1546	2.41784	2.52297	1.95297	1.68649	1.62	1.63811	0.966216	1.05189	1.55595	1.8654
SigD_1251	1.47709	1.33564	1.38321	2.79255	2.79255	0.763455	0.960182	0.138823	0.267805	0.756909	0.734259	1.06782	1.15345	1.68745	1.72691
SigD_1252	0.9888	0.9616	0.976	1.3948	1.3948	0.9368	1.0992	2.052	2.06192	2.15963	1.954	2.2004	2.17039	1.8952	2.03704
SigD_1253	0.345476	0.230698	0.1725	0.428372	0.428372	1.37429	1.63939	0.171515	0.40675	0.796531	0.769167	0.849796	0.944082	0.62551	0.644286
SigD_1254	0.322626	0.4005	0.259192	0.151818	0.151818	0.251268	0.153934	0.318182	0.270781	0.176508	0.210192	0.0233333	0.132857	0.269744	0.195
SigD_1255	0.76129	0.897742	0.769355	0.980645	0.980645	0.88625	0.95625	0.610313	0.356	0.706129	0.564839	0.07	0.0728571	0.477778	0.517097
SigD_1256	1.5356	1.356	1.39148	0.300833	0.300833	1.076	1.11539	1.624	1.3168	1.29462	1.2144	0.124546	0.226429	0.855385	0.838
SigD_1258	1.10814	0.856512	0.721861	0.813256	0.813256	1.40837	1.73442	2.26704	2.11442	0.958372	1.03619	1.83488	1.92279	0.706667	0.917907
SigD_1259	0.698407	0.612569	0.635727	0.854274	0.854274	0.923109	1.04857	0.315728	0.257887	0.721379	0.750609	1.42252	1.3855	0.677586	0.773761
SigD_1259	0.698407	0.612569	0.635727	0.854274	0.854274	0.923109	1.04857	0.315728	0.257887	0.721379	0.750609	1.42252	1.3855	0.677586	0.773761
SigD_1260	0.178222	0.22125	0.2068	0.178947	0.178947	0.237097	0.311125	0.378554	0.502466	0.456353	0.340988	0.369524	0.313421	0.276571	0.254054
SigD_1261	1.56609	1.54267	1.44067	1.40444	1.40444	1.57689	1.51689	2.59111	2.09178	1.7487	1.53304	2.28	2.17933	1.36067	1.44911
SigD_1263	1.8155	1.66017	1.61541	1.65559	1.65559	2.2122	2.20695	2.05067	1.87102	1.9161	1.77492	1.7183	1.66983	1.64885	1.86746
SigD_1264	0.614082	0.6186	0.820204	1.54837	1.54837	1.35449	1.34551	1.46	1.26898	1.22592	1.06061	0.768	0.880408	1.06306	0.967551
SigD_1266	0.846579	0.809467	0.7912	0.6188	0.6188	0.711733	0.756216	2.16827	2.2548	1.34333	1.292	0.509286	0.641429	1.304	1.2072
SigD_1268	2.18452	1.91581	1.88935	2.90903	2.90903	2.61226	2.89065	2.45419	2.00677	2.92871	2.94226	2.55781	2.62531	2.57548	2.67576
SigD_1269	0.425161	0.372667	0.275926	0.340357	0.340357	0.583077	0.489355	0.528667	0.355517	0.379333	0.308667	0.822258	0.773226	0.618571	0.436774
SigD_1270	1.695	1.48571	1.32653	1.49653	1.49653	1.59633	1.67122	1.69265	1.3724	2.2022	2.12816	1.8412	1.77857	1.78408	2.05082
SigD_1272	1.19564	0.883077	0.553333	2.1515	2.1515	0.877436	1.04872	2.39128	1.99366	1.32725	1.50359	2.75875	2.60513	1.44718	1.84225
SigD_1273	2.64273	2.48357	2.68436	3.39436	3.39436	3.60473	3.7525	3.50036	3.38964	3.73473	3.60877	2.89309	2.78393	3.46036	3.52764
SigD_1273	2.64273	2.48357	2.68436	3.39436	3.39436	3.60473	3.7525	3.50036	3.38964	3.73473	3.60877	2.89309	2.78393	3.46036	3.52764
SigD_1274	0.406765	0.333125	0.359667	0.128571	0.128571	0.0983333	0.0866667	1.31727	1.16424	0.094	0.07125	0	0	0.13625	0.16
SigD_1275	0.53175	0.561875	0.5	0.474231	0.474231	0.623544	0.727975	1.00557	0.87275	0.712625	0.650253	0.292537	0.375775	0.717375	0.611728
SigD_1276	0.367069	0.390323	0.359683	0.460159	0.460159	0.623175	0.61873	0.697031	0.740159	0.975556	0.96746	0.365079	0.409839	1.01191	0.799365
SigD_1278	1.68919	1.5627	1.55342	1.11892	1.11892	1.51811	1.60132	2.29108	2.39865	1.2727	1.26108	0.310789	0.329714	0.762162	0.93718
SigD_1279	0.507209	0.456977	0.483721	0.291389	0.291389	0.456977	0.428537	0.838636	1.05651	0.916364	0.911395	0.476905	0.587619	0.758372	0.684318
SigD_1280	3.42939	3.27204	3.40775	4.23102	4.23102	4.15796	4.29959	4.53224	4.4454	4.21653	4.01571	2.84184	2.79673	3.49225	3.56367
SigD_1281	0.441702	0.449091	0.540417	0.246444	0.246444	0.302445	0.497451	0.518077	0.6096	0.2638	0.363409	0.168965	0.226923	0.309091	0.195958
SigD_1282	3.01488	2.84667	3.02927	1.33463	1.33463	2.36293	2.60805	5.35854	5.2122	3.11146	2.93463	0.73625	0.765854	2.12756	2.50585
SigD_1283	0.705714	0.636216	0.472222	1.28543	1.28543	1.31722	1.58086	0.16	0	0.185556	0.168	0.729722	0.82	0.269333	0.329118
SigD_1284	0	0	0	0.186	0.186	0.03	0.055	0	0	0.06	0.01	0.0955556	0.166471	0.064	0.13
SigD_1286	0.225088	0.366346	0.347222	0.418615	0.418615	0.285098	0.209412	1.62687	1.4009	0.177097	0.192381	0.35463	0.367368	0.219333	0.13963
SigD_1287	0.785869	0.757556	0.673111	0.827174	0.827174	0.726444	0.759348	0.593556	0.315	0.624444	0.537333	0.145625	0.218	0.482444	0.500444
SigD_1288	1.72545	1.81727	1.91782	2.81782	2.81782	2.46309	2.64273	3.06696	3.22818	1.82509	1.71673	0.951071	0.968148	1.36854	1.38964
SigD_1289	0.251538	0.262	0.328889	0.802368	0.802368	0.32	0.191111	0.572632	0.63027	0.978919	1.03838	1.19027	1.16919	0.820811	1.07
SigD_1290	0	0	0	0.6104	0.6104	0.025	0.07	2.8176	2.6856	0.31	0.218462	0.404167	0.440909	0.135	0.295
SigD_1291	2.21684	2.25158	2.39158	2.6	2.6	2.52421	2.22053	3.20263	3.07105	2.81263	2.56684	2.24211	2.254	2.75263	2.68842
SigD_1292	1.94127	1.96255	1.99655	2.25727	2.25727	1.93145	1.48732	2.75164	2.47696	1.89454	1.79982	1.33455	1.35854	1.99564	1.95614
SigD_1293	0.3788	0.287736	0.22913	0.556622	0.556622	0.532549	0.560274	0.587838	0.798033	0.553654	0.636875	0.9372	0.848684	0.38413	0.444667
SigD_1293	0.3788	0.287736	0.22913	0.556622	0.556622	0.532549	0.560274	0.587838	0.798033	0.553654	0.636875	0.9372	0.848684	0.38413	0.444667
SigD_1294	1.45702	1.55276	1.54649	1.10298	1.10298	1.26281	1.20397	2.19947	2.00684	1.26877	1.13737	0.27579	0.315472	0.859298	0.879474
SigD_1295	1.44545	1.52029	1.69788	1.04515	1.04515	1.22182	1.08606	1.56303	1.52412	1.44	1.25697	0.3325	0.370968	0.756364	0.736364
SigD_1297	0.052	0	0	0.139286	0.139286	0	0	0	0	0.01	0.055	0.163478	0.191667	0	0.136667
SigD_1298	0.224667	0.075	0	1.07392	1.07392	0.260556	0.319231	0.540816	0.295	0.6634	0.7454	2.40314	2.3	0.892941	1.05804
SigD_1298	0.224667	0.075	0	1.07392	1.07392	0.260556	0.319231	0.540816	0.295	0.6634	0.7454	2.40314	2.3	0.892941	1.05804
SigD_1300	0.767273	0.847273	1.01576	1.68788	1.68788	1.69485	1.53818	0.558182	0.574375	1.08303	0.949394	0.40871	0.435312	1.16606	1.00061
SigD_1301	0	0	0	0.09	0.09	0.08	0.115	0	0	0.175714	0.253333	1.24143	1.255	0.01	0.11
SigD_1302	0.127143	0.13	0.0725	0.426667	0.426667	0.5425	0.464444	0.8992	0.7724	0.602	0.484545	0.21	0.275	0.366667	0.297778
SigD_1303	0.890909	0.761143	0.733823	0.992353	0.992353	1.54061	1.58206	1.48941	1.29485	1.55091	1.3997	0.1575	0.2325	1.15697	1.12091
SigD_1304	1.88194	1.76629	1.64595	1.508	1.508	1.36914	1.63486	2.91114	2.74314	1.76914	1.77286	2.35694	2.32914	1.37971	1.63457
SigD_1305	0.24831	0.187073	0.181765	0.238333	0.238333	0.349067	0.261905	0.467324	0.308677	0.315469	0.348551	0.699759	0.742911	0.430435	0.323562
SigD_1306	0.881373	0.826	0.615714	0.832353	0.832353	0.996939	0.892245	1.06694	0.745294	1.02959	0.943674	0.861224	0.866326	0.914898	0.773265
SigD_1307	2.43742	2.33839	2.44452	1.74742	1.74742	2.40625	2.41875	3.52031	3.01	2.84548	2.52677	1.42129	1.49548	2.17419	2.27903
SigD_1308	0.116667	0.0885	0.167037	0.168857	0.168857	0.432979	0.5125	0.528837	0.336875	0.407442	0.322564	0.0225	0.121667	0.268571	0.231463
SigD_1309	0.209565	0.229667	0.238667	0.228824	0.228824	0.221429	0.19375	0.278621	0.622927	0.228077	0.283636	0	0	0.283636	0.256429
SigD_1310	1.16553	1.02378	1.18	0.99973	0.99973	1.06081	1.29486	3.68027	3.46737	2.77703	2.73865	1.71737	1.72514	2.26189	2.28211
SigD_1311	0	0	0	0	0	0	0	0	0.21	0.0933333	0.0375	0	0	0.0742857	0.215
SigD_1312	1.65763	1.36919	1.49763	2.76784	2.76784	2.91189	3.03676	4.52135	4.40487	3.17108	2.93447	2.32108	2.36595	2.76816	2.75447
SigD_1313	3.36333	3.13545	3.25727	3.85727	3.85727	4.05091	4.10606	4.53151	4.40788	4.29818	4	2.44909	2.59182	3.58353	3.72394
SigD_1315	3.5215	3.241	3.38462	4.88846	4.88846	4.44718	4.37538	4.85872	4.58385	4.45	4.193	3.77615	3.67625	3.9415	4.29667
SigD_1316	2.08431	1.86865	2.10922	2.78882	2.78882	3.04784	3.10745	3.67471	3.30549	3.27673	3.0798	2.24078	2.20922	2.70412	2.76039
SigD_1317	0.537963	0.505472	0.625472	0.176585	0.176585	0.248571	0.337143	0.01	0.118571	0.346046	0.336596	0.171035	0.22973	0.37	0.3476
SigD_1318	2.64757	2.44838	2.47811	2.52297	2.52297	2.97405	3.23162	3.22054	3.10297	3.37378	3.22676	1.8471	1.88514	2.55	2.46842
SigD_1319	2.34686	2.16019	2.18157	2.12711	2.12711	2.41423	2.67353	3.12451	3.01706	2.79333	2.6702	1.73569	1.78314	2.09255	2.23569
SigD_1321	2.82833	2.66381	2.7439	4.02537	4.02537	3.58333	3.5869	3.76929	3.49667	3.66146	3.50927	2.76268	2.79171	3.10829	3.03195
SigD_1322	1.49192	1.39235	1.33529	1.12549	1.12549	1.66058	1.92372	1.83904	1.71294	1.85529	1.74373	0.2974	0.375918	1.17118	1.29275
SigD_1323	2.59	2.51727	2.5297	1.86364	1.86364	3.43394	3.63091	2.41061	2.21273	2.366	2.23273	0.732121	0.864545	1.91941	1.90636
SigD_1324	0.535937	0.515539	0.639692	0.240968	0.240968	0.886667	1.07554	1.10415	1.17227	0.798333	0.798769	0.119	0.231	0.683077	0.590154
SigD_1325	1.05208	1.08087	0.981667	0.884348	0.884348	1.4113	1.52	1.3713	1.33087	1.94739	1.88217	0.29	0.32	2.93	3.02
SigD_1326	0.166875	0.150769	0.121064	0.12946	0.12946	0.4025	0.539101	0.320805	0.501279	0.682472	0.640112	0.15913	0.173125	0.833333	0.830606
SigD_1327	1.14357	1.03585	1.01732	1.84683	1.84683	1.92415	1.98024	1.19167	1.06452	1.81512	1.59512	0.281818	0.330294	1.47381	1.46429
SigD_1328	2.22121	2.07849	2.10879	2.04667	2.04667	2.07	2.1997	1.35848	1.2697	3.8103	3.74242	4.04152	3.89939	3.22182	3.31212
SigD_1329	3.65743	3.34057	3.50286	4.18771	4.18771	3.94057	4.04143	4.46314	4.072	4.28778	4.07	3.50029	3.45971	3.66886	3.92771
SigD_1330	0.574697	0.302308	0.220909	0.28913	0.28913	0.459516	0.609394	0.774462	0.545555	1.05062	1.10339	1.062	1.05937	0.917424	1.17077
SigD_1331	0.311463	0.1736	0.176667	0.175333	0.175333	0.331765	0.265714	0.474103	0.360345	0.413714	0.5	0.677442	0.623954	0.456061	0.423488
SigD_1332	0.517541	0.33082	0.159091	0.473548	0.473548	0.615263	0.556	1.19645	0.79459	0.681404	0.66541	0.894032	0.874754	0.6595	0.61871
SigD_1335	0.700588	0.5608	0.504694	0.551837	0.551837	0.82	0.837143	1.22694	0.933469	0.818571	0.764694	0.976531	1.08939	0.9088	0.954694
SigD_1336	1.13254	0.875493	0.780563	0.879714	0.879714	1.20329	1.38915	1.55099	1.2638	1.45155	1.45676	1.31246	1.36641	1.33924	1.38101
SigD_1337	0.457049	0.337	0.336164	0.418472	0.418472	0.530933	0.473425	0.357887	0.563519	0.723378	0.767887	0.636812	0.631714	0.780548	0.786712
SigD_1337	0.457049	0.337	0.336164	0.418472	0.418472	0.530933	0.473425	0.357887	0.563519	0.723378	0.767887	0.636812	0.631714	0.780548	0.786712
SigD_1339	3.32933	3.04489	3.12089	3.93556	3.93556	3.57043	3.64778	3.73022	3.42844	4.19667	3.94689	3.27087	3.23533	3.66711	3.88935
SigD_1340	3.29863	3.14039	3.28255	4.1102	4.1102	3.96843	4.03865	4.02431	3.77577	4.0149	3.83176	2.34745	2.33471	3.4449	3.50255
SigD_1341	2.1163	2.02681	2.04822	1.77565	1.77565	1.75467	1.75326	3.00689	2.68089	1.69244	1.63356	0.643696	0.646304	1.45422	1.71356
SigD_1341	2.1163	2.02681	2.04822	1.77565	1.77565	1.75467	1.75326	3.00689	2.68089	1.69244	1.63356	0.643696	0.646304	1.45422	1.71356
SigD_1342	0.613611	0.637429	0.654	0.348235	0.348235	0.347742	0.417429	0.542571	0.852	0.461429	0.385758	0	0	0.266667	0.25
SigD_1343	2.30091	2.15372	2.1493	2.14568	2.14568	1.90442	2.11302	3.52884	3.37558	2.9107	2.78837	3.12674	3.08954	2.1286	2.11326
SigD_1345	0.480509	0.64431	0.516964	0.198857	0.198857	0.817368	0.966379	0.994912	0.837895	0.537193	0.54125	0.170625	0.152759	0.281395	0.335
SigD_1346	0.216667	0.235714	0.259524	0.491667	0.491667	0.602157	0.596552	0.416833	0.599138	0.548889	0.48037	0.575	0.34	0.434571	0.245454
SigD_1347	0.147143	0.21	0.11	0.04	0.04	0.1875	0.178333	0.902432	0.626216	0.304231	0.191304	0	0	0.246667	0.198636
SigD_1349	0.798108	0.747027	0.891081	0.686486	0.686486	1.09649	1.36368	2.02243	1.95487	1.58432	1.56162	0.86	1.01892	1.22243	1.26892
SigD_1350	2.67686	2.59086	2.71861	2.96457	2.96457	3.06143	3.296	2.96611	2.76457	2.76694	2.78914	1.63429	1.67111	2.61743	2.71889
SigD_1351	0.707931	0.615667	0.717333	0.514	0.514	0.854483	0.883103	0.66	0.47	0.974483	0.889655	0.661613	0.708333	0.886552	0.882
SigD_1352	1.54924	1.47547	1.30782	1.76556	1.76556	2.03778	2.21321	1.40685	1.20377	1.40472	1.29076	0.636852	0.690189	1.1817	1.23906
SigD_1352	1.54924	1.47547	1.30782	1.76556	1.76556	2.03778	2.21321	1.40685	1.20377	1.40472	1.29076	0.636852	0.690189	1.1817	1.23906
SigD_1353	1.83057	1.74171	1.80714	3.81343	3.81343	2.54857	2.63257	2.79571	2.63171	3.02486	2.84514	2.04886	2.12171	2.80371	2.72286
SigD_1354	0.453265	0.315106	0.1855	1.09811	1.09811	0.298974	0.245	1.64061	1.06449	0.836	0.85898	1.82	1.7732	0.573673	0.566
SigD_1355	0.111111	0.085	0.16	0.370244	0.370244	0.190952	0.252973	0.565	0.324286	0.244286	0.39119	1.30957	1.22313	0.300741	0.200571
SigD_1356	0.0744444	0.0766667	0.03	0.3805	0.3805	0.431356	0.656667	0.0785714	0.233333	0.326739	0.381875	1.37781	1.33254	0.233571	0.274565
SigD_1356	0.0744444	0.0766667	0.03	0.3805	0.3805	0.431356	0.656667	0.0785714	0.233333	0.326739	0.381875	1.37781	1.33254	0.233571	0.274565
SigD_1358	2.55392	2.19471	2.23216	4.34811	4.34811	4.08157	4.11588	3.67529	3.34274	4.05176	3.83137	4.04654	3.87	3.58608	3.83725
SigD_1359	0.893171	0.930494	0.882469	1.21988	1.21988	1.49012	1.4639	1.03296	1.22321	1.67444	1.55037	1.08439	1.11259	1.60765	1.44524
SigD_1359	0.893171	0.930494	0.882469	1.21988	1.21988	1.49012	1.4639	1.03296	1.22321	1.67444	1.55037	1.08439	1.11259	1.60765	1.44524
SigD_1360	1.26595	1.15	0.94359	1.16632	1.16632	1.54432	1.66487	1.49211	1.48595	1.89579	1.83351	1.23811	1.42081	1.55351	1.53757
SigD_1361	1.39919	1.08049	0.783065	1.43787	1.43787	1.51213	1.78672	1.78295	1.71274	1.06312	1.09738	1.82803	1.85836	0.698947	0.932742
SigD_1361	1.39919	1.08049	0.783065	1.43787	1.43787	1.51213	1.78672	1.78295	1.71274	1.06312	1.09738	1.82803	1.85836	0.698947	0.932742
SigD_1362	0.712656	0.458154	0.615938	2.65191	2.65191	2.06936	2.12222	1.99968	1.9246	2.10141	1.98857	1.81587	1.88127	1.96254	1.69422
SigD_1364	2.88509	2.638	2.79546	4.39945	4.39945	4.28036	4.20727	4.81654	4.59764	4.25554	4.00982	3.26782	3.24764	3.68357	3.75145
SigD_1365	2.87917	2.50787	2.6117	4.16851	4.16851	3.94872	3.99449	3.80255	3.66255	3.69553	3.57574	3.11319	3.12213	3.06638	3.21043
SigD_1366	0.783509	0.593333	0.477368	0.47193	0.47193	2.29474	2.57474	0.991403	0.83431	1.72895	1.73263	1.51907	1.52982	0.943846	1.01569
SigD_1368	2.18492	2.00133	1.94417	4.062	4.062	1.214	1.36441	0.66322	0.613448	0.894576	0.872881	2.00617	1.99288	1.64797	1.84483
SigD_1369	0.850909	0.708182	0.870476	1.93826	1.93826	1.8125	1.88875	2.11818	2.02955	1.9013	1.80458	0.486087	0.496522	1.3313	1.1716
SigD_1370	0.974615	0.872941	0.923269	1.39635	1.39635	1.94471	1.91961	1.99745	1.74294	2.08647	1.91843	0.842353	0.908431	1.76804	1.61077
SigD_1371	3.77089	3.58022	3.76891	4.38911	4.38911	4.28	4.34645	4.55	4.31711	4.28378	3.96711	2.83556	2.80355	3.37289	3.47267
SigD_1372	1.21064	1.21064	1.05277	0.900851	0.900851	1.18532	1.16437	1.02438	1.16396	1.18766	1.13745	0.248333	0.253548	0.915778	0.871064
SigD_1373	1.80379	1.59933	1.52069	1.96828	1.96828	1.97931	2.23517	1.84767	1.91345	2.1631	2.12867	0.946207	1.10586	1.70034	1.86
SigD_1374	1.82735	1.73213	1.79532	1.81489	1.81489	1.71915	1.83857	1.72875	1.62745	2.07085	2.0194	1.16125	1.21667	1.84878	1.87957
SigD_1375	1.85733	1.87533	1.89067	1.544	1.544	2.32333	2.59067	2.666	2.44667	1.894	1.79267	0.543125	0.6	1.31267	1.47733
SigD_1376	0.494063	0.497273	0.488485	0.2044	0.2044	0.226471	0.294231	0.776061	0.900571	0.236364	0.284828	0.174091	0.177647	0.341739	0.349333
SigD_1377	2.20512	2.05854	2.06024	2.83024	2.83024	2.72854	2.72561	2.67122	2.56049	3.2261	3.01048	2.479	2.395	2.49241	2.40774
SigD_1378	1.39106	1.36617	1.38938	0.351163	0.351163	0.233333	0.076	4.52479	4.24958	1.5166	1.36771	0	0.03	1.06702	0.983404
SigD_1379	1.26741	1.08074	0.994074	2.26889	2.26889	1.72518	1.87815	2.13518	1.85655	1.41815	1.39815	1.31967	1.34741	0.937857	1.03464
SigD_1380	0.228571	0.163809	0.165556	0.10625	0.10625	0.04	0.106667	3.39273	3.16364	2.56091	2.39303	0	0.045	2.79727	2.87121
SigD_1381	0	0.05	0.155	0.111429	0.111429	0.24125	0.226667	0.587069	0.56873	0.1325	0.095	0	0	0.23	0.06
SigD_1383	0	0	0	0.104286	0.104286	0.198	0.327778	0.1025	0.105	0	0.08	0.15875	0.176667	0.15	0.13
SigD_1384	1.37	1.39086	1.49455	0.334839	0.334839	1.27061	1.30909	1.85177	1.57455	1.58848	1.42909	0.0771429	0.326667	0.912941	0.772222
SigD_1385	0.17	0.308077	0.155	0.1725	0.1725	0.35875	0.336316	0.268696	0.305833	0.236667	0.276471	0	0	0.324706	0.28
SigD_1386	0.156667	0.143333	0.123333	0.192667	0.192667	0.124286	0.143333	1.63822	1.60556	0.195652	0.216667	0.532439	0.559762	0.2	0.187273
SigD_1388	0.145	0	0	0.07	0.07	0.242778	0.393415	0.602174	0.518	0.496	0.463556	0	0.1025	0.235556	0.166923
SigD_1389	2.4524	2.29234	2.32128	1.86	1.86	2.13333	2.22617	2.95362	2.76404	3.05489	2.83702	1.65043	1.72021	2.61723	2.76213
SigD_1390	0.276061	0.366053	0.389744	0.840513	0.840513	0.468158	0.569744	0.2064	0.264444	0.366757	0.2324	0	0.35	0.2525	0.213636
SigD_1391	2.8671	2.71484	2.66935	3.17355	3.17355	3.08452	3.33452	3.20903	3.02613	2.79613	2.7803	3.54935	3.39613	2.8329	2.94258
SigD_1392	0.12	0.0544444	0.132857	0.055	0.055	0.158293	0.121111	0.346923	0.25	0.145652	0.106667	0	0	0.242667	0.07375
SigD_1393	0.702439	0.60494	0.56241	1.36602	1.36602	0.517161	0.506071	1.29612	0.858214	0.933095	0.868072	2.53229	2.48422	1.07831	1.0941
SigD_1394	1.12787	1.09766	1.15417	0.989149	0.989149	1.45128	1.54936	2.33333	2.21043	1.78083	1.67383	1.36723	1.46362	1.53936	1.3466
SigD_1395	1.42734	1.39206	1.34667	2.37508	2.37508	1.89952	2.19809	0.3	0.07	0.437049	0.504167	1.29953	1.21524	1.96508	2.30969
SigD_1396	0.826393	0.83	0.986129	1.20049	1.20049	1.1882	1.28639	0.639833	0.638	0.895161	0.772131	0	0	0	0
SigD_1396	0.826393	0.83	0.986129	1.20049	1.20049	1.1882	1.28639	0.639833	0.638	0.895161	0.772131	0	0	0	0
SigD_1397	0.25625	0.162941	0.129091	0.501	0.501	0.385862	0.499063	0.227	0.27	0.192381	0.27625	0	0	0	1.12
SigD_1398	0.948298	0.705417	0.664375	2.12575	2.12575	0.471628	0.618511	0.361163	0.368125	1.88958	1.83583	1.93106	1.87766	1.78583	2.08638
SigD_1399	1.95944	1.73886	2.05333	2.27457	2.27457	2.886	2.98086	3.498	3.23543	2.242	2.14686	0.530286	0.494	1.26583	1.35657
SigD_1399	1.95944	1.73886	2.05333	2.27457	2.27457	2.886	2.98086	3.498	3.23543	2.242	2.14686	0.530286	0.494	1.26583	1.35657
SigD_1400	0.220333	0.0533333	0.0325	0.458966	0.458966	0.385	0.267308	0.740492	0.500392	0.395556	0.356667	0.447679	0.33375	0.4475	0.388929
SigD_1401	0	0.02	0	0	0	0.245	0.25	0.086	0.085	0.180244	0.202381	0	0	0.268077	0.186552
SigD_1402	1.85543	1.58806	1.56314	1.80114	1.80114	1.88194	2.28143	1.26833	1.39343	3.26194	3.11389	1.66629	1.72629	2.33914	2.50971
SigD_1403	1.06412	1.01959	1.09674	0.506667	0.506667	1.19043	1.34531	1.98265	2.1551	1.41551	1.42796	0.0166667	0.07	1.12483	0.82814
SigD_1404	1.49149	1.53808	1.61946	1.00581	1.00581	1.8037	1.86904	2.55703	2.53795	2.26027	2.19877	0.6315	0.672373	1.79	1.78811
SigD_1405	2.56909	2.33068	2.49954	4.10233	4.10233	1.17395	1.23046	0.05	0	0.573488	0.635349	1.61256	1.63116	1.00698	0.977442
SigD_1406	2.62679	2.48589	2.53709	2.81618	2.81618	2.51818	2.65073	3.162	2.915	2.82054	2.68527	2.13768	2.07055	2.68509	2.73875
SigD_1406	2.62679	2.48589	2.53709	2.81618	2.81618	2.51818	2.65073	3.162	2.915	2.82054	2.68527	2.13768	2.07055	2.68509	2.73875
SigD_1407	0.277174	0.188462	0.0585714	0.130714	0.130714	0.289773	0.503818	0.345957	0.336667	0.203929	0.228148	0.199286	0.1825	0.265	0.2008
SigD_1408	1.55955	1.28341	1.41651	1.81	1.81	1.596	1.86953	1.92023	1.58068	1.67116	1.65523	1.91884	1.89814	1.30279	1.57163
SigD_1409	1.87648	1.8117	1.97415	2.28566	2.28566	2.29491	2.48623	1.69518	1.91769	1.56868	1.65189	2.45849	2.44389	1.63189	1.69611
SigD_1410	2.22111	2.1027	2.25254	3.28476	3.28476	2.53905	2.5627	3.03032	2.90286	2.73444	2.61921	1.9173	1.9646	2.80587	2.84968
SigD_1411	1.89706	1.93235	2.03611	1.70833	1.70833	2.29412	2.56529	2.30444	2.24529	2.52647	2.47176	1.17471	1.25444	2.10588	2.07235
SigD_1412	1.24143	1.18782	1.09089	0.655	0.655	0.687454	0.890545	0.992364	0.887143	0.933273	0.910546	0.207179	0.318095	0.61	0.869636
SigD_1413	1.63652	1.42711	1.43044	3.38956	3.38956	1.83022	2.02733	2.342	2.12111	2.40222	2.32333	1.86222	1.8563	2.205	2.41178
SigD_1414	1.06412	1.05471	0.997647	1.73412	1.73412	0.975882	1.27471	1.11222	1.58722	1.19222	1.25316	1.09235	1.14059	1.29471	1.41588
SigD_1415	1.23879	1.21353	1.08314	0.898788	0.898788	0.99697	1.14545	1.51118	1.28882	1.12971	1.00515	0.344062	0.446944	0.716471	0.876061
SigD_1416	1.30409	1.34209	1.31	0.347674	0.347674	0.583488	0.774884	1.5893	1.69614	0.963721	1.00791	0	0	0.425312	0.359
SigD_1418	0.809375	0.935161	1.29355	0.494182	0.494182	0.554667	0.560909	0.454651	0.459302	0.508823	0.50093	0.193704	0.271539	0.692	0.493793
SigD_1420	0.08	0	0	0.69175	0.69175	0.3025	0.153333	0	0.09	0.296	0.312778	1.563	1.44205	0.476857	0.617632
SigD_1422	1.1797	0.965152	0.914124	1.03614	1.03614	1.2911	1.32571	1.18794	1.03628	1.33109	1.26941	1.11555	1.17485	1.10792	1.09683
SigD_1423	0.156667	0	0	0.486667	0.486667	0.124	0.125556	0	0	0.14	0.436	1.54	1.46125	0.567692	0.602667
SigD_1424	0.175	0.0625	0.04	0.865301	0.865301	0.32125	0.403614	0.283962	0.442222	0.564578	0.72988	1.58277	1.49048	0.739024	0.902976
SigD_1424	0.175	0.0625	0.04	0.865301	0.865301	0.32125	0.403614	0.283962	0.442222	0.564578	0.72988	1.58277	1.49048	0.739024	0.902976
SigD_1425	1.81362	1.69104	1.69277	2.20809	2.20809	1.56277	1.75667	2.99489	2.86447	2.40542	2.22596	1.08128	1.11102	1.89872	2.05574
SigD_1426	2.02731	1.81314	1.84098	2.21569	2.21569	2.36577	2.61882	3.87118	3.62608	2.8398	2.81196	1.64373	1.68529	2.39176	2.60059
SigD_1427	2.29441	2.19636	2.36029	1.07471	1.07471	2.08303	2.22121	3.04	2.83303	2.79939	2.70529	1.12727	1.14576	2.28823	2.3903
SigD_1428	3.0563	2.78286	2.83556	3.74926	3.74926	3.66259	3.86556	3.91929	3.5137	3.69214	3.50296	2.77074	2.8163	3.12963	3.39481
SigD_1429	0.312857	0.204286	0.246842	0.592319	0.592319	0.425085	0.520725	1.15059	1.10048	0.44386	0.483636	0.904203	0.870725	0.424237	0.514348
SigD_1430	0.331923	0.380741	0.511786	0.557857	0.557857	0.844828	0.701035	1.16586	0.872222	0.57069	0.484815	1.05724	1.11167	0.952069	0.669286
SigD_1431	0.188718	0.118333	0.1225	1.638	1.638	0.698222	0.891555	0.105	0.125556	0.811111	0.841522	1.14178	1.16444	0.908	0.918936
SigD_1432	1.00571	0.645918	0.509	4.05898	4.05898	2.13286	2.2151	0.121429	0.0533333	1.56265	1.62796	1.23959	1.23347	2.0051	2.10653
SigD_1433	0.347917	0.252105	0.165	2.95241	2.95241	1.02917	1.12819	0	0	0.983494	1.06807	1.65867	1.65482	1.28398	1.48422
SigD_1434	0.798	0.555385	0.348461	2.92292	2.92292	1.98708	2.01969	1.27323	1.00185	1.50369	1.54773	2.08076	1.92015	1.82462	1.98062
SigD_1435	1.14403	0.883279	0.682031	3.2941	3.2941	1.8041	1.99098	1.3682	1.26934	1.96918	2.02226	2.41887	2.37557	2.04016	2.2559
SigD_1436	0.17	0.142	0.135	1.74	1.74	0.434571	0.482353	0.205	0.085	0.20087	0.284762	0.709143	0.763636	0.3625	0.319677
SigD_1437	0.04	0.01	0	0.385814	0.385814	0.300833	0.206842	0.436977	0.3825	0.242143	0.254118	0.447333	0.473721	0.246667	0.186923
SigD_1438	0.05	0	0	0.299487	0.299487	0.1625	0.173125	0.514412	0.304	0.0657143	0.28	0.38129	0.365152	0.1575	0.2275
SigD_1439	1.7956	1.74296	1.9136	0.9808	0.9808	0.8672	1.1048	1.058	0.8844	1.2456	1.292	2.532	2.468	0.8512	1.10846
SigD_1441	0	0	0	0.12	0.12	0.437619	0.435455	0.184	0.3825	0.12	0.055	0.06	0.0866667	0	0
SigD_1442	0.954684	0.914321	0.927284	0.111818	0.111818	0.576716	0.713188	1.54039	1.57722	1.10608	1.02553	0.702899	0.755694	0.506765	0.608939
SigD_1443	0.476667	0.598929	0.746296	0.541481	0.541481	0.584286	0.406923	0.231818	0.406471	0.223889	0.304286	0	0.07	0.461923	0.207333
SigD_1444	2.46308	2.2559	2.22744	3.22475	3.22475	2.90282	2.992	1.7	1.54436	3.10539	3.11692	3.50513	3.49667	3.27154	3.44923
SigD_1445	1.86579	1.90316	1.85474	1.6245	1.6245	2.15368	2.3515	2.41158	2.2221	2.36421	2.22474	1.25316	1.24316	1.74053	1.84263
SigD_1446	1.29175	1.2659	1.20718	1.52641	1.52641	0.666923	0.542703	0.967436	0.688461	0.487436	0.413056	0.37	0.498684	0.69282	0.811026
SigD_1447	0.126667	0.08	0.223333	0.28	0.28	0.15	0.16375	0.235714	0.055	0.258947	0.2625	0.21	0.128333	0.13	0.476
SigD_1448	2.48722	2.25765	2.28177	3.15167	3.15167	2.77824	2.87389	1.81941	1.90118	2.55353	2.53588	3.11118	2.96	2.36412	2.49824
SigD_1449	3.13022	3.08067	3.2987	3.48826	3.48826	3.91511	3.84674	3.48578	3.44311	3.714	3.51544	2.96711	2.88711	3.17756	3.17
SigD_1450	0.539318	0.467857	0.4475	0.538478	0.538478	0.2	0.257143	0.065	0.34	0.281053	0.287027	1.34457	1.316	0.2492	0.332619
SigD_1451	0.18	0.134	0.096875	0.333889	0.333889	0.4725	0.151667	0.383478	0.193913	0.208571	0.0971429	0.146531	0.219	0.245556	0.22093
SigD_1452	0.133333	0.068	0.15	0.054	0.054	0.035	0.096	0	0.06	0	0	0	0	0.0966667	0
SigD_1453	0.137273	0.199318	0.220667	0.1564	0.1564	0.202593	0.203514	0.118333	0.195714	0.153333	0.282	0	0.13	0.33	0.125
SigD_1454	2.89807	2.45109	2.31382	4.57782	4.57782	3.66491	3.68964	3.16182	2.718	3.66411	3.51455	3.83946	3.69375	3.32554	3.64768
SigD_1454	2.89807	2.45109	2.31382	4.57782	4.57782	3.66491	3.68964	3.16182	2.718	3.66411	3.51455	3.83946	3.69375	3.32554	3.64768
SigD_1455	0.307917	0.14	0.0571429	0.188235	0.188235	0.2175	0.240465	0.354762	0.239	0.192917	0.246774	0.157667	0.267826	0.54	0.193
SigD_1456	3.30655	3.17345	3.20931	2.83433	2.83433	2.83759	2.69103	3.416	3.10414	3.15867	3.01655	1.22414	1.25	2.53103	2.65633
SigD_1458	0.946182	0.717407	0.647778	0.216585	0.216585	0.483913	0.416471	0.387778	0.579231	0.532	0.494444	1.25164	1.17393	0.342273	0.331296
SigD_1459	3.00552	2.90643	2.89214	1.16	1.16	2.93607	2.81037	3.77556	3.40667	2.77593	2.66148	1.51296	1.57296	1.95321	1.84111
SigD_1460	0.268387	0.250294	0.181852	0.179333	0.179333	0.242308	0.378718	0.03	0.09	0.32946	0.355333	0.1488	0.254783	0.366897	0.265313
SigD_1461	2.89552	2.74517	2.74241	2.49207	2.49207	2.71567	3.05655	3.85345	3.45655	3.51862	3.34621	2.38793	2.46345	2.75621	2.83896
SigD_1462	1.24811	1.29405	1.43676	0.62	0.62	1.54865	1.53892	0.384722	0.371714	0.858378	0.81	0.16375	0.26	0.490556	0.454324
SigD_1464	0.02	0.0466667	0	0.170909	0.170909	0.06	0.042	0	0.08	0.13	0.103333	0.333684	0.392222	0.134286	0.0525
SigD_1465	0.06	0	0	0.363778	0.363778	0.360588	0.251154	1.51283	1.19528	0.329474	0.209259	0.511731	0.584038	0.419412	0.48025
SigD_1466	0.202857	0.25	0.14625	0.218085	0.218085	0.203684	0.261277	0.415577	0.30375	0.248537	0.324286	0.446304	0.421364	0.328095	0.203704
SigD_1467	0.6	0.298571	0.56	0.37	0.37	0.444286	0.441539	0.442	0.338	0.572857	0.60125	0.314667	0.243333	0	0.89
SigD_1469	2.14588	2.06255	2.37059	0.989608	0.989608	1.46353	1.48	1.23711	1.25392	1.93885	1.89941	0.677255	0.66	1.94118	1.81235
SigD_1469	2.14588	2.06255	2.37059	0.989608	0.989608	1.46353	1.48	1.23711	1.25392	1.93885	1.89941	0.677255	0.66	1.94118	1.81235
SigD_1471	0.262692	0.29	0.20625	0.890877	0.890877	0.294359	0.431509	0.377551	0.481429	0.65537	0.745741	1.62036	1.55218	0.707273	0.895273
SigD_1472	0.240435	0.25	0.03	0.403529	0.403529	0.262	0.466735	0.144737	0.154444	0.346667	0.53125	1.37157	1.421	0.333548	0.498654
SigD_1473	0.213461	0.14	0.082	0.448806	0.448806	0.204286	0.396949	1.06224	0.968507	0.858358	0.827231	1.71851	1.73045	0.292222	0.368491
SigD_1474	0.628182	0.550357	0.385686	0.761786	0.761786	0.535294	0.739464	1.57436	1.53473	0.672182	0.709445	1.01582	0.890182	0.337727	0.43421
SigD_1475	0	0	0.06	0.0433333	0.0433333	0.08375	0.14125	0.680909	1.10818	0.11875	0.158	0	0	0.135	0.13
SigD_1476	0	0.09	0.04125	0.197647	0.197647	0.307027	0.34775	0	0.04	0.03	0	0.02	0	0.03	0
SigD_1477	1.50829	1.42463	1.48643	1.5778	1.5778	1.32524	1.42902	2.69366	2.55634	2.80756	2.74537	0.895581	0.883095	2.2822	2.41244
SigD_1478	0	0.155714	0.1404	0.1	0.1	0.251143	0.186857	0.164546	0.05	0.229231	0.2912	0.795	0.65	0.264737	0.373333
SigD_1479	0	0	0	0.15	0.15	0	0	1.36546	1.12939	0	0	0	0.084	0.115	0.07
SigD_1480	2.12362	1.93204	1.79872	2.05511	2.05511	2.17106	2.24958	2.69333	2.45468	2.90149	2.86766	2.31319	2.32574	2.51638	2.62404
SigD_1481	0.175455	0.092	0.0475	0.51931	0.51931	0.392778	0.624237	0.481795	0.484828	0.379818	0.564561	1.59848	1.63169	0.571356	0.741475
SigD_1482	0.277	0.01	0	0.991456	0.991456	0.314938	0.512255	0.714405	0.430298	0.494479	0.64402	2.41262	2.28154	0.974466	1.2301
SigD_1484	0.078	0	0	1.09884	1.09884	0.262	0.399	0	0	0.363611	0.503659	2.17651	2.09279	0.881818	0.999091
SigD_1486	0.203947	0.105	0	0.641127	0.641127	0.229189	0.583077	0.0466667	0	0.688143	0.793478	2.25319	2.11747	0.839296	1.16831
SigD_1489	1.26425	1.09396	1.08604	2.10851	2.10851	1.1383	1.26894	1.11681	0.804894	1.47575	1.53319	2.06149	1.98957	1.50915	1.56812
SigD_1490	3.58709	3.37255	3.48073	4.48161	4.48161	4.21618	4.07454	4.09786	3.74036	4.11109	3.85291	3.10564	3.062	3.60691	3.76582
SigD_1491	0.431905	0.485469	0.476567	0.435636	0.435636	0.279423	0.307778	0.688167	0.5715	0.446111	0.455652	0.368429	0.360156	0.383137	0.416866
SigD_1492	1.52482	1.44481	1.47037	1.8525	1.8525	1.67143	1.79074	1.21556	1.15643	1.40111	1.26367	0.205556	0.296429	1.11857	1.18207
SigD_1493	2.03873	1.97619	1.9854	2.02141	2.02141	1.85175	2.0925	1.88016	2.10594	2.04469	2.01719	1.1554	1.20952	1.35762	1.42429
SigD_1493	2.03873	1.97619	1.9854	2.02141	2.02141	1.85175	2.0925	1.88016	2.10594	2.04469	2.01719	1.1554	1.20952	1.35762	1.42429
SigD_1494	2.57657	2.46806	2.48514	1.47194	1.47194	2.3	2.45829	2.05629	1.83057	1.14528	1.07639	0.622857	0.624571	0.482593	0.583429
SigD_1495	0.354828	0.472414	0.518205	0.168947	0.168947	0.38079	0.332941	0.255937	0.225	0.306857	0.25	0	0	0.2748	0.1425
SigD_1497	1.22523	1.12454	1.095	1.76093	1.76093	1.59907	1.74767	1.31364	1.35605	1.41512	1.50279	1.73186	1.61465	1.17163	1.25698
SigD_1498	0.502308	0.473846	0.454737	0.483333	0.483333	0.645897	0.553158	1.83897	1.73641	0.729487	0.716579	1.22231	1.20769	0.713421	0.656667
SigD_1499	0.09625	0.054	0.01	0.148461	0.148461	0.285714	0.16	0.635625	0.405	0.19	0.179091	0.322121	0.343137	0.201795	0.171389
SigD_1500	0.98282	0.951795	0.645	0.441	0.441	0.67775	0.877949	0.26	0.315	0.764615	0.774103	0.851795	0.834872	1.79475	2.02333
SigD_1501	3.08822	2.98933	3.18022	0.705778	0.705778	3.47133	3.52348	1.75844	1.694	1.60333	1.60933	0.59	0.460222	1.104	1.18444
SigD_1502	0.19	0.215	0.135	0.202727	0.202727	0.115	0.06875	0.05	0.0933333	0	0.07	1.6631	1.62	0.305	0.191539
SigD_1503	0.77359	0.717949	0.754359	0.174545	0.174545	0.664324	0.890769	1.17077	1.13513	0.366	0.301667	0	0	0.10875	0.1475
SigD_1504	2.36774	2.30903	2.5271	3.75273	3.75273	2.72	2.74677	2.15064	2.24968	3.22063	3.12129	2.99871	2.99187	2.90097	2.96323
SigD_1506	0.05	0.19	0.11	0.318333	0.318333	0	0	0	0	0.243333	0.268	0.510625	0.560345	0.349444	0.271176
SigD_1507	0.035	0	0	0.184524	0.184524	0.169333	0.126667	0.262545	0.301667	0.194615	0.149333	1.35951	1.3382	0.212941	0.121538
SigD_1508	0.884419	0.705349	0.6175	0.914419	0.914419	0.696279	0.873721	1.04954	1.0214	0.961395	1.02	0.778837	0.828605	0.780238	0.779767
SigD_1509	0.340448	0.277612	0.233284	0.244167	0.244167	0.763571	0.830685	1.6054	1.52589	0.466986	0.463699	0.771757	0.742639	0.354844	0.34371
SigD_1509	0.340448	0.277612	0.233284	0.244167	0.244167	0.763571	0.830685	1.6054	1.52589	0.466986	0.463699	0.771757	0.742639	0.354844	0.34371
SigD_1510	0.0930769	0.14	0.0266667	0.42283	0.42283	0.257454	0.141026	0.353704	0.174286	0.305	0.319608	0.260588	0.209231	0.398478	0.319444
SigD_1511	0.501429	0.501882	0.529177	0.295897	0.295897	0.599177	0.625595	0.640814	0.69	0.709286	0.723735	0.125	0.26	0.413944	0.326026
SigD_1511	0.501429	0.501882	0.529177	0.295897	0.295897	0.599177	0.625595	0.640814	0.69	0.709286	0.723735	0.125	0.26	0.413944	0.326026
SigD_1512	2.25552	2.27207	2.26828	1.19069	1.19069	2.42828	2.66967	2.29793	2.21965	2.925	2.91133	0.945667	1.01345	2.258	2.43414
SigD_1513	0.200769	0.179583	0.348387	0.106667	0.106667	0.315714	0.291667	0.27579	0.206	0.341429	0.279	0	0.12	0.245	0.146364
SigD_1514	3.36431	3.20092	3.39692	4.25615	4.25615	4.06662	4.04385	4.23954	4.06769	3.87803	3.68585	3.20861	3.1603	3.3897	3.48323
SigD_1515	0.189048	0.34	0.23	1.81425	1.81425	0.015	0.06	1.84744	1.60744	1.20513	1.34769	4.22325	4.00923	1.11974	1.26846
SigD_1516	0.0566667	0	0	0	0	0.0875	0.202308	0.335758	0.287	0.015	0.0933333	0.650303	0.623636	0.0675	0.0583333
SigD_1517	0.582963	0.593214	0.474483	1.07821	1.07821	2.60185	2.65963	0.827778	0.685556	1.07464	1.07963	1.54815	1.56667	1.0037	0.991111
SigD_1518	2.09097	2.00419	1.89156	0.585806	0.585806	1.68806	1.93375	1.18844	1.05129	0.895312	0.862667	0.148571	0.243333	0.451481	0.670968
SigD_1519	0.0333333	0	0	0.03	0.03	0.223333	0.1225	0.874545	0.542647	0.0375	0.05	0.189032	0.204074	0.04	0.1175
SigD_1520	0.055	0	0	0	0	0.17	0.281429	0.449574	0.379063	0.16	0.233636	0.174808	0.247736	0.225	0.25
SigD_1521	1.14226	1.25742	1.38286	0.775484	0.775484	1.63032	1.59258	2.27031	2.63774	1.49226	1.36516	0.12375	0.141111	1.38903	1.23226
SigD_1522	0.175625	0.219483	0.132778	0	0	0.448775	0.4758	0.426981	0.500833	0.162727	0.19375	0	0	0.375	0.16
SigD_1523	1.1427	0.96921	1.09158	0.945526	0.945526	1.44297	1.65811	1.19526	1.53378	1.94811	1.75784	0.131053	0.256333	1.09108	1.045
SigD_1524	2.00683	1.68049	1.60805	3.68927	3.68927	2.25268	2.45098	2.81512	2.53439	2.3361	2.29286	2.96098	2.8561	1.95419	2.29707
SigD_1525	1.25051	1.02333	1.203	1.8218	1.8218	1.8218	1.79641	1.1715	1.01872	1.60897	1.51718	0.515128	0.549211	1.41359	1.33949
SigD_1526	2.0818	1.92641	1.95436	2.58692	2.58692	2.46282	2.45026	1.64103	1.1959	2.28725	2.12	0.855897	0.92641	2.21718	2.20975
SigD_1526	2.0818	1.92641	1.95436	2.58692	2.58692	2.46282	2.45026	1.64103	1.1959	2.28725	2.12	0.855897	0.92641	2.21718	2.20975
SigD_1527	0.261539	0.241111	0.277209	0.19	0.19	0.206486	0.204103	1.15723	1.27787	0.195	0.180667	0	0	0.359231	0.21
SigD_1528	1.34915	1.31872	1.20128	1.15298	1.15298	0.865745	0.651591	2.14979	1.97043	1.75128	1.66851	0.535417	0.626596	1.47915	1.52277
SigD_1529	0.273654	0.211136	0.170526	1.27632	1.27632	0	0	0.387059	0.282308	1.04386	0.964912	2.50035	2.49579	0.720175	0.829123
SigD_1530	0.186154	0.202667	0.16	0.175	0.175	0.0433333	0.03	0.750909	0.688485	0.4775	0.417931	0.708485	0.653636	0.278636	0.488125
SigD_1531	0.2575	0.255333	0.148	0.198	0.198	0.243	0.218	0.900417	0.803913	0.346667	0.238667	0.17	0.235	0.241111	0.17
SigD_1532	2.9471	2.6913	2.90348	4.54406	4.54406	4.25014	4.28493	4.48457	4.29246	4.25246	3.99343	4.30029	4.09188	3.79362	4.01072
SigD_1534	0.3405	0.375357	0.312083	0.765849	0.765849	0.610755	0.733148	0.662641	0.663019	0.838868	0.740755	1.17113	1.23593	0.463269	0.622453
SigD_1535	2.62628	2.1907	2.33091	3.93721	3.93721	2.95349	3.2507	3.34139	3.15977	3.9807	3.8007	3.20302	3.12488	3.3607	3.62395
SigD_1536	1.51317	1.45512	1.5922	0.146	0.146	1.28732	1.42342	0.913659	1.1239	1.00317	0.876829	0.02	0.0333333	0.62675	0.571667
SigD_1537	1.79939	1.6502	1.55898	2.05408	2.05408	2.42673	2.33306	2.36863	1.8614	2.1736	2.05225	1.17347	1.13612	1.98	2.17163
SigD_1537	1.79939	1.6502	1.55898	2.05408	2.05408	2.42673	2.33306	2.36863	1.8614	2.1736	2.05225	1.17347	1.13612	1.98	2.17163
SigD_1538	3.88319	3.53489	3.68319	4.5434	4.5434	4.42702	4.36125	5.57447	5.27702	4.49489	4.25064	3.70915	3.4883	3.85936	4.08957
SigD_1538	3.88319	3.53489	3.68319	4.5434	4.5434	4.42702	4.36125	5.57447	5.27702	4.49489	4.25064	3.70915	3.4883	3.85936	4.08957
SigD_1539	1.4629	1.18548	1.12452	1.95548	1.95548	1.52258	1.74516	1.47323	1.19355	1.76355	1.68387	1.41441	1.41516	1.33903	1.53323
SigD_1540	0	0	0	0	0	0	0	0.26	0.396667	0	0.09	0	0	0.05	0
SigD_1541	1.68636	1.36077	1.68646	3.03323	3.03323	3.03	3.12477	3.31379	3.18385	3.05523	2.90424	2.50985	2.404	2.65	2.75677
SigD_1541	1.68636	1.36077	1.68646	3.03323	3.03323	3.03	3.12477	3.31379	3.18385	3.05523	2.90424	2.50985	2.404	2.65	2.75677
SigD_1542	2.71054	2.43513	2.52622	3.04	3.04	2.59459	2.76605	2.6879	2.52865	3.28108	3.26811	2.84568	2.76216	3.08081	3.15324
SigD_1543	1.79649	1.58	1.57897	1.64297	1.64297	2.57459	2.76297	2.69921	2.05081	2.57108	2.42553	1.53649	1.53605	1.98514	1.97
SigD_1544	0.526857	0.324571	0.253235	0.648333	0.648333	0.744595	0.965135	1.05703	0.782432	0.86	0.911351	1.5973	1.63595	0.922703	1.02054
SigD_1545	1.0881	1.28773	1.37286	1.02619	1.02619	1.28818	1.31381	1.93952	1.64476	1.39952	1.31238	0.466667	0.553809	1.05905	0.996364
SigD_1546	1.57226	1.45333	1.44463	0.994815	0.994815	1.56037	1.42278	1.53717	1.19982	1.22094	1.13509	0.793774	0.700943	0.950566	0.967736
SigD_1547	0.306667	0.16931	0.130769	0.884203	0.884203	0.193143	0.308461	0.415286	0.269792	0.341739	0.373387	1.43696	1.42362	0.307273	0.617571
SigD_1548	1.41939	1.34303	1.4097	0.591818	0.591818	1.32485	1.46941	0.758485	0.8	1.03364	1.04	0.413235	0.580606	0.66	0.542059
SigD_1550	1.50698	1.48736	1.42764	0.913207	0.913207	1.34833	1.49792	1.95093	1.71358	1.91736	1.79774	0.610741	0.684231	1.72924	1.76132
SigD_1551	0.545345	0.548246	0.509298	0.0166667	0.0166667	0.218148	0.268085	0.15	0.3	0.273333	0.245	0	0	0.351071	0.532281
SigD_1552	0.703404	0.534042	0.773404	0.191539	0.191539	1.42854	1.61915	3.15957	3.07583	0.450769	0.443143	0.483542	0.555778	0.06125	0.235
SigD_1553	0.933333	0.821212	0.695454	1.98029	1.98029	0.56625	0.699091	1.45788	1.37546	3.70382	3.54485	1.36546	1.28151	1.70697	1.8403
SigD_1555	1.29035	1.22862	1.17931	0.524828	0.524828	0.616207	0.718966	0.476207	0.428571	0.994828	0.889655	0.085	0.078	0.620345	0.642414
SigD_1556	1.42	1.29211	1.28158	1.10737	1.10737	1.4221	1.52737	2.19842	1.70842	1.9275	1.89105	0.933182	1.015	1.31684	1.26
SigD_1558	0.687869	0.618852	0.851803	0.822787	0.822787	0.959839	0.931936	1.13803	0.885484	0.652581	0.64322	0.611312	0.653548	0.544237	0.672623
SigD_1561	0.776571	0.682	0.569143	1.35472	1.35472	0.486667	0.607429	0.698611	0.58	0.78	0.805429	2.47971	2.412	0.903429	1.09914
SigD_1562	3.04019	2.84811	3.07	4.67717	4.67717	4.38755	4.30167	4.55889	4.61415	4.29264	4.08038	4.44283	4.22585	3.99038	4.12113
SigD_1564	1.30119	1.30214	1.11119	1.63405	1.63405	1.27098	1.1522	2.50195	2.10571	1.26073	0.979512	0.194595	0.331143	0.590952	0.694146
SigD_1565	0.45	0.71	0.875	0.262083	0.262083	0.295714	0.231333	0.789	0.580698	0.303333	0.285517	1.1302	1.087	0.3225	0.308846
SigD_1566	0.229474	0.110625	0	0.283333	0.283333	0.212273	0.235	1.44564	0.855122	0.204231	0.316429	0.910769	0.818974	0.328929	0.312368
SigD_1567	0.867647	0.690962	0.567692	1.51843	1.51843	0.459583	0.712745	0.889608	0.653922	0.875098	0.947647	1.26904	1.27588	0.662115	0.781176
SigD_1568	2.90837	2.62469	2.68204	3.94204	3.94204	3.88184	4.06143	3.373	3.03592	3.64102	3.4968	0.859184	0.872292	3.3351	3.51367
SigD_1569	2.1475	2.01474	2.11053	2.26053	2.26053	2.42526	2.53053	1.34526	1.27526	2.151	2.23105	0.84	0.888421	2.40842	2.47474
SigD_1570	1.48318	1.40095	1.49333	2.25524	2.25524	2.00136	2.23095	2.27182	2.38	2.52809	2.40571	2.27952	2.38619	2.30952	2.38143
SigD_1571	0	0	0.08	0.085	0.085	0.263226	0.205937	0	0	0	0	0	0.055	0.372	0.117143
SigD_1572	2.49366	2.31205	2.43333	3.5085	3.5085	3.06513	3.01718	3.24872	3.10974	3.09718	2.854	2.10795	2.05205	3.06692	3.17795
SigD_1573	0.336552	0.175	0.138333	0.505667	0.505667	0.452	0.4475	1.7731	1.68862	0.754333	0.796	0.975	0.894516	0.36963	0.53
SigD_1578	0.359375	0.376	0.419692	0.01	0.01	0.202941	0.2	1.36424	1.11409	0.494769	0.508305	0.334762	0.312031	0.3034	0.346667
SigD_1579	0.0233333	0	0	0.484461	0.484461	0.175	0.122162	0	0	0.174118	0.196389	1.575	1.56231	0.246	0.346038
SigD_1579	0.0233333	0	0	0.484461	0.484461	0.175	0.122162	0	0	0.174118	0.196389	1.575	1.56231	0.246	0.346038
SigD_1580	0.347359	0.371475	0.309123	0.408546	0.408546	0.485085	0.592712	0.506441	0.644068	1.06305	0.9915	0.843559	0.840678	0.714407	0.773051
SigD_1582	2.08954	2.05581	2.1686	2.92512	2.92512	1.94163	2.13558	1.39209	1.32163	1.24791	1.2486	3.09159	3.08605	1.45432	1.43442
SigD_1583	0	0	0	0.179231	0.179231	0.42	0.175	0	0	0.115556	0.196667	0	0	0	0
SigD_1584	1.27103	1.2141	1.09103	0.441539	0.441539	1.05308	0.942564	0	0	0.0166667	0.122857	0.226	0.276562	0.425	0.283333
SigD_1585	0.2092	0.196667	0.307097	0.274737	0.274737	0.322083	0.17875	1.58964	1.43679	0.459211	0.416667	0.0266667	0.13625	0.515526	0.442653
SigD_1586	0.691385	0.723016	0.68	2.65413	2.65413	1.43635	1.52453	4.15444	4.06222	0.819531	0.797937	0	0	0.374	0.262083
SigD_1586	0.691385	0.723016	0.68	2.65413	2.65413	1.43635	1.52453	4.15444	4.06222	0.819531	0.797937	0	0	0.374	0.262083
SigD_1588	1.49789	1.3805	1.36316	1.1695	1.1695	1.28737	1.37632	2.53474	2.62105	2.0745	1.95105	0.161111	0.29	1.3679	1.67737
SigD_1589	0.262903	0.358387	0.356207	0.496765	0.496765	0.349375	0.231379	0.366	0.462963	0.603235	0.697059	0.144	0.255833	0.857419	0.774706
SigD_1590	0.34225	0.287667	0.175151	0.180556	0.180556	0.39675	0.520227	0.92375	0.992128	1.47723	1.36255	0.146364	0.220714	1.11851	1.13234
SigD_1592	0.723333	0.591176	0.4725	0.578824	0.578824	0.642549	0.802745	1.45118	1.2	0.908462	0.953137	0.723726	0.72902	0.706471	0.827451
SigD_1592	0.723333	0.591176	0.4725	0.578824	0.578824	0.642549	0.802745	1.45118	1.2	0.908462	0.953137	0.723726	0.72902	0.706471	0.827451
SigD_1593	0	0	0	0	0	0.44375	0.355	0	0	0	0.17	0	0	0.095	0
SigD_1594	1.03311	0.902444	0.819556	2.12133	2.12133	0.971591	1.09289	0.951591	0.932558	1.81478	1.78178	2.76391	2.61111	1.62333	1.79511
SigD_1596	1.84439	1.75415	1.79929	1.05524	1.05524	1.43659	1.49927	2.70395	2.57488	2.43293	2.33349	1.42366	1.35171	2.14854	2.30268
SigD_1597	1.11826	1.10261	1.16208	0.251905	0.251905	0.548636	0.542609	0.863043	0.89125	0.907826	0.957391	0.0725	0.204444	0.608571	0.623478
SigD_1598	1.24081	1.1741	1.37432	0.967568	0.967568	1.53459	1.64053	1.29289	0.980263	1.68184	1.5554	0.419459	0.415135	1.34486	1.33216
SigD_1599	0.645333	0.636	0.616667	0.450667	0.450667	0.359167	0.5	0.299286	0.305	0.92	0.864	0.385	0.407333	0.44	0.605714
SigD_1600	3.61971	3.46606	3.52182	4.26091	4.26091	3.89176	3.94545	4.77667	4.75636	3.77182	3.50176	2.44455	2.49061	3.3197	3.51941
SigD_1601	1.64745	1.50235	1.46647	1.11118	1.11118	1.79941	1.94608	4.34627	4.19392	1.14098	1.13	1.05654	1.06726	0.769804	0.947647
SigD_1601	1.64745	1.50235	1.46647	1.11118	1.11118	1.79941	1.94608	4.34627	4.19392	1.14098	1.13	1.05654	1.06726	0.769804	0.947647
SigD_1602	1.3749	1.28673	1.3751	0.348125	0.348125	0.95234	1.16551	3.2102	3.0268	0.7716	0.900408	0.549388	0.558571	0.686667	0.573673
SigD_1603	1.49052	1.47623	1.43886	0.775325	0.775325	2.38883	2.51923	2.66342	2.41705	2.64883	2.51701	1.89065	1.8526	2.07857	2.17039
SigD_1606	0.401356	0.455167	0.498871	0.196667	0.196667	0.525738	0.370159	0.657049	0.741935	0.419677	0.323214	0	0	0.407273	0.161786
SigD_1607	0.180312	0.164615	0.131667	0.255	0.255	0.236154	0.229706	0.193226	0.18125	0.185	0.182	0.146429	0.148667	0.238571	0.16875
SigD_1608	0.823448	0.767241	0.72	1.20793	1.20793	1.15833	1.35483	0.565172	0.673448	1.328	1.30633	0.307037	0.331724	1.01267	1.22069
SigD_1609	0.602105	0.629744	0.81027	0.199333	0.199333	0.25	0	3.5482	3.2827	0.825135	0.686216	0	0	0.714737	0.728919
SigD_1610	0.125333	0.163333	0.236667	0.543077	0.543077	0.61921	0.784103	0.70625	0.76525	0.398205	0.382059	0.07	0	0.227647	0.345
SigD_1611	2.73596	2.62118	2.59863	2.29922	2.29922	3.05078	3.25392	2.8698	2.70137	2.46288	2.44373	2.66196	2.60608	1.99196	2.24177
SigD_1612	1.23789	1.37193	1.38983	0.760176	0.760176	1.3407	1.00825	1.79561	1.46534	1.09439	0.963158	0.660877	0.714386	1.07088	0.928597
SigD_1613	2.32318	2.14261	2.22048	1.78667	1.78667	1.72571	1.73048	1.66905	1.96286	1.97905	1.99048	2.35667	2.33524	2.19857	2.04619
SigD_1614	3.06667	2.80098	2.96431	4.66	4.66	4.35706	4.47294	4.65706	4.56039	4.46647	4.19385	4.34274	4.14941	3.95471	4.06628
SigD_1616	0.1275	0	0.0633333	0.244595	0.244595	0.578571	0.53275	0.50775	0.380882	0.600833	0.510526	0.176364	0.213	0.557083	0.507073
SigD_1617	2.47375	2.14419	2.18031	3.85839	3.85839	3.86	3.87097	2.92419	2.73903	3.87452	3.67613	3.5229	3.4971	3.23258	3.31548
SigD_1618	3.55885	3.30161	3.51213	4.76469	4.76469	4.18541	4.28935	5.24082	5.16508	4.37361	4.1282	3.84541	3.69361	3.68672	3.8618
SigD_1619	3.2641	2.97615	3.10974	4.41179	4.41179	4.33256	4.3	4.69275	4.71949	4.43615	4.17	3.39795	3.26282	3.72128	3.88897
SigD_1621	1.75452	1.39645	1.31355	2.68258	2.68258	2.04452	2.29065	2.3871	2.11129	2.54677	2.42313	2.79419	2.70355	1.99452	2.26969
SigD_1622	1.38435	1.25588	1.39565	1.618	1.618	2.03823	2.12223	1.47471	1.34577	1.66165	1.56706	1.166	1.20682	1.32565	1.31788
SigD_1623	1.58	1.51783	1.53167	1.32304	1.32304	1.83478	1.85083	1.54696	1.39696	1.07522	1.03917	1.25304	1.34348	0.913478	0.979167
SigD_1624	1.38484	1.26623	1.30147	1.3582	1.3582	1.57754	1.6241	1.98049	1.92672	1.68311	1.58639	0.782131	0.832295	1.1221	1.13193
SigD_1625	2.36585	2.09623	2.23472	4.15264	4.15264	4.07057	4.0863	3.62604	3.39358	4.1417	3.85264	4.17963	3.98321	3.67717	3.89321
SigD_1626	0	0	0	0.985455	0.985455	1.75769	1.82364	1.02923	1.12	0.791818	0.720833	1.37727	1.29909	0.830909	0.999286
SigD_1627	1.816	1.71825	1.70744	0.762051	0.762051	1.35795	1.47744	3.72487	3.52718	0.72282	0.705897	1.03128	1.12744	0.303333	0.13875
SigD_1628	1.21714	0.968571	0.940476	3.255	3.255	1.78429	1.95048	0.459048	0.525556	0.644286	0.673809	3.12333	3.00714	0.646	0.805238
SigD_1629	0.2325	0.0825	0.1775	0.278333	0.278333	0.65	0.315714	0.165	0.1325	0.08	0.14625	1.056	1.10364	0.04	0.0133333
SigD_1631	0.293226	0.0855555	0.07	0.556326	0.556326	0.09125	0.24	0	0	0.418333	0.390769	1.4362	1.33816	0.275172	0.55375
SigD_1632	2.16532	2.07574	2.255	1.96553	1.96553	2.73915	2.93468	1.4966	1.29234	3.24125	3.07306	2.62085	2.60688	2.92188	3.01745
SigD_1633	1.57	1.45268	1.44732	0.486829	0.486829	1.195	1.35829	2.65634	2.05293	1.42857	1.31366	0.274	0.342143	0.727857	0.858095
SigD_1634	0.436957	0.298056	0.372895	0.585106	0.585106	0.69234	0.722826	0.487872	0.55766	1.00021	0.944043	0.832083	0.874894	0.821277	0.858085
SigD_1635	1.7871	1.54839	1.68548	0.720645	0.720645	2.63452	2.70031	1.67193	1.60677	3.2271	3.08	1.14742	1.12	2.26516	2.27871
SigD_1636	0.723333	0.524	0.305	0.34375	0.34375	0.43	0.250769	0.242	0.19	0.24125	0.2175	0.422381	0.368333	0.075	0.491667
SigD_1637	0.396129	0.382188	0.341333	0.313793	0.313793	1.59937	1.88187	0.4084	0.421786	0.2	0.25	0.162353	0.17875	0.02	0.03
SigD_1638	0	0	0	0	0	0.086	0.136667	0.04	0.055	0	0.14	0.838605	0.723954	0.09	0.12
SigD_1639	0.215591	0.27	0.07	0.633333	0.633333	0.25087	0.381226	0.381429	0.282333	0.474298	0.562566	1.46896	1.35687	0.387813	0.625862
SigD_1640	0.546216	0.379667	0.27	0.973846	0.973846	0.762813	0.84027	1.25081	1.18189	0.738611	0.766216	1.66297	1.67405	0.661081	0.727297
SigD_1641	1.56559	1.70525	1.74152	1.93098	1.93098	1.69051	1.47491	2.24322	2.05576	1.92733	1.7878	2.08949	2.10467	1.84542	1.69483
SigD_1641	1.56559	1.70525	1.74152	1.93098	1.93098	1.69051	1.47491	2.24322	2.05576	1.92733	1.7878	2.08949	2.10467	1.84542	1.69483
SigD_1642	0.74029	0.404706	0.458929	0.964348	0.964348	0.897969	1.22217	0.680615	0.831053	1.10797	1.24319	1.45565	1.37971	1.05794	1.21797
SigD_1643	0.501475	0.244545	0.239744	1.17688	1.17688	0.460741	0.609672	0.531639	0.4976	0.695246	0.761803	0.8982	0.81898	0.662083	0.745
SigD_1644	1.94871	2.05129	2.07	2.49258	2.49258	2.03806	2.18871	2.82031	3.00258	1.98258	1.87064	0.319048	0.357273	1.22613	1.115
SigD_1645	0.566883	0.655195	0.744286	0.188571	0.188571	0.4188	0.596234	1.06937	1.19948	0.538267	0.525211	0.215556	0.260833	0.293	0.214667
SigD_1646	0.383793	0.269706	0.31579	0	0	0.389355	0.498684	0.255	0.29	0.162222	0.245625	0	0	0.338	0.2
SigD_1647	0.123044	0.06	0.03	1.29639	1.29639	0.285714	0.304643	0.215385	0.108889	0.978688	1.04516	3.00377	2.85656	0.95082	1.03541
SigD_1648	0.205294	0.130455	0.1572	0.873208	0.873208	0.606154	0.489412	0.16625	0.308889	0.558077	0.529167	1.21208	1.19076	0.6288	0.422115
SigD_1649	3.57051	3.42795	3.61436	3.15077	3.15077	3.49205	3.65795	4.73282	4.41	3.87154	3.60825	2.90846	2.87	3.025	3.3125
SigD_1650	2.36333	2.37145	2.78638	1.66855	1.66855	2.2007	2.37956	2.32443	2.77754	1.45944	1.5913	1.7642	1.71507	1.21246	1.30406
SigD_1651	2.57163	2.58796	2.63469	0.926531	0.926531	2.22367	2.20143	2.52694	2.01633	0.855714	0.746531	1.02333	0.975	0.718936	0.761177
SigD_1652	0.198333	0.212857	0.18	0.04	0.04	0	0.11	0.035	0.25	0.12	0.05	0	0	0.06	0.158
SigD_1654	0.055	0	0	0.938461	0.938461	0.07	0.380833	0.428462	0.133333	0.3125	0.4375	1.71538	1.77077	0.5225	0.603846
SigD_1655	0.674	0.537119	0.4125	0.609344	0.609344	0.498909	0.75629	1.0775	1.09698	0.273077	0.316875	1.32719	1.33682	0.286038	0.4112
SigD_1656	0.958966	0.844815	0.714643	1.98889	1.98889	0.236	0.5075	1.09852	1.05556	1.2663	1.30407	0.484643	0.607037	0.540417	0.69963
SigD_1657	0.531724	0.635517	0.583871	0.2132	0.2132	0.854138	0.987241	0.979	1.19379	0.897241	0.839333	0.0966667	0.2	0.42	0.39931
SigD_1658	0	0	0.08	0.18	0.18	0.156667	0.0825	0.2	0	0.348421	0.427059	0.218	0.2325	0.215	0.07
SigD_1661	0.0791304	0.185	0.034	0.2375	0.2375	0.233939	0.1825	0.287037	0.28525	0.21054	0.261562	0.325937	0.323636	0.212222	0.141786
SigD_1662	0.35383	0.191429	0.022	0.617959	0.617959	0.217143	0.352105	0.833	0.665918	0.561837	0.594167	0.792857	0.859167	0.374773	0.455957
SigD_1665	1.33967	1.01138	1.05467	2.45724	2.45724	1.27069	1.55621	1.33552	1.11345	1.82448	1.82966	1.91965	1.89103	1.48759	1.7869
SigD_1666	3.15343	2.95027	3.09333	2.86	2.86	4.85314	4.76	3.52829	3.17257	1.954	1.87649	0.508286	0.520303	1.85771	1.98886
SigD_1669	0.08	0	0	0.301852	0.301852	0.085	0.0955556	0.01	0	0.613226	0.810645	1.16129	1.18581	0.289375	0.453226
SigD_1671	0.24	0.06	0.215	0.33	0.33	0	0	0.195	0.13	0.3	0.57	0.197647	0.266154	0.395	0.11125
SigD_1672	0.719714	0.347568	0.156364	0.135455	0.135455	0.300385	0.601944	0.654	0.340333	0.582571	0.561428	0.155714	0.239286	0.563235	0.758
SigD_1674	0.215807	0.123	0.03	0.186	0.186	0.185926	0.377805	0.416538	0.445	1.11642	1.19403	2.03299	1.98373	0.754627	0.897463
SigD_1675	0.396429	0.320345	0.292885	0.685536	0.685536	0.542222	0.321228	1.48793	1.19121	0.410357	0.402727	0.934211	0.899661	0.509107	0.499643
SigD_1676	0.358333	0.225652	0.213333	0.786615	0.786615	0.431042	0.3335	1.59646	1.11984	0.557656	0.598461	1.36969	1.35908	0.514286	0.530462
SigD_1677	0.08	0	0	0.02	0.02	0.17	0.215	0.166154	0.275	0.0957143	0.0888889	0.105	0.082	0.3	0.075
SigD_1678	0.036	0.0742857	0.095	0	0	0.133333	0.03	0.558462	0.548182	0.166667	0.126667	0.25	0	0	0.195
SigD_1679	0.153333	0.09	0.23	0.284324	0.284324	0.255	0.169167	0.29675	0.308333	0.065	0.18	0.603171	0.679744	0.425	0.293929
SigD_1680	2.54649	2.3527	2.43973	2.57568	2.57568	2.90081	3.00595	2.31487	2.05051	3.08838	2.92973	1.65649	1.66973	2.45243	2.44568
SigD_1681	0.06	0	0.01	0	0	0.28	0.237273	0.0425	0	0.12625	0.12	0	0.07	0	0.1225
SigD_1682	1.32588	1.21559	1.11853	1.20576	1.20576	1.70091	1.94882	1.80909	1.59546	1.50697	1.48697	1.02031	0.99125	1.02937	1.25424
SigD_1683	0.319302	0.228965	0.248571	0.72434	0.72434	0.28	0.256452	1.29	0.962778	2.08906	2.04	3.06434	2.9917	2.09415	2.25352
SigD_1684	0.975692	0.841231	1.00154	1.02538	1.02538	0.283636	0.425357	0.581692	0.895231	1.14864	1.15828	0.948154	0.978615	1.19636	1.35815
SigD_1684	0.975692	0.841231	1.00154	1.02538	1.02538	0.283636	0.425357	0.581692	0.895231	1.14864	1.15828	0.948154	0.978615	1.19636	1.35815
SigD_1685	0.13	0.07	0.148125	0.112	0.112	0.687333	0.725807	0.482581	0.745807	0.775625	0.766129	0.116667	0.181818	0.421429	0.303667
SigD_1686	3.016	2.90215	2.93277	2.99092	2.99092	3.07308	3.06061	3.15508	3.04061	3.66031	3.44677	2.69723	2.69348	3.29615	3.29246
SigD_1687	2.94851	2.84508	2.92836	2.61045	2.61045	2.91746	2.94239	3.03746	3.04493	3.22343	3.14463	1.95746	1.89701	2.70672	2.9206
SigD_1688	0.09	0.1	0.03	0	0	0.241	0	0	0	0.0442857	0.02	0	0	0.0857143	0.055
SigD_1689	1.05976	0.895238	0.792195	0.858537	0.858537	0.716667	1.0239	2.22024	2.01488	2.28488	2.1839	1.70219	1.71366	1.99122	2.12024
SigD_1690	0.338356	0.38075	0.440714	0.193729	0.193729	0.258597	0.264396	0.54602	0.562816	0.442065	0.460526	0.361961	0.398039	0.461912	0.370202
SigD_1691	3.10308	2.84246	3.09739	3.98923	3.98923	4.23785	4.22246	4.49692	4.36769	4.228	4.05462	3.80723	3.65339	3.65846	3.78292
SigD_1691	3.10308	2.84246	3.09739	3.98923	3.98923	4.23785	4.22246	4.49692	4.36769	4.228	4.05462	3.80723	3.65339	3.65846	3.78292
SigD_1692	1.42552	1.39552	1.56276	0.969655	0.969655	1.01724	1.07345	1.2269	1.12367	1.72655	1.7269	0.844483	0.872	1.44931	1.54276
SigD_1693	1.47828	1.50448	1.64655	0.848276	0.848276	1.70207	1.83867	2.06448	2.25379	1.80897	1.69897	0.838966	0.718621	1.58133	1.62034
SigD_1694	0.29	0.152222	0.130667	0.2475	0.2475	0.241875	0.2336	0.0466667	0.111111	0.310417	0.301538	0	0	0.359048	0.2784
SigD_1695	0.757632	0.822	0.8924	2.17213	2.17213	1.28293	1.46693	1.98973	2.15267	1.32526	1.30133	0.450959	0.4725	0.853108	0.931067
SigD_1696	1.07364	0.897321	0.871273	1.53	1.53	1.54673	1.62727	1.46345	1.584	1.94554	1.98673	0.831053	0.811176	1.33263	1.32905
SigD_1696	1.07364	0.897321	0.871273	1.53	1.53	1.54673	1.62727	1.46345	1.584	1.94554	1.98673	0.831053	0.811176	1.33263	1.32905
SigD_1697	2.5896	2.334	2.41	2.69385	2.69385	3.3836	3.5092	3.7648	3.308	3.65	3.592	2.3328	2.4244	3.32769	3.2568
SigD_1698	2.39	2.16579	2.24026	3.90919	3.90919	2.87676	3.10432	2.72324	2.61	3.30784	3.17378	2.32459	2.28892	2.75622	2.93378
SigD_1699	0.46	0.1	0.37	0.217667	0.217667	0.316	0.424651	0.25	0.321739	0.319375	0.290345	0.629756	0.644524	0.282727	0.244857
SigD_1700	0.105	0.345	0.305	0.144762	0.144762	0.189524	0.131579	0.508611	0.489351	0.19	0.208214	0.339077	0.3354	0.239032	0.258889
SigD_1701	1.6537	1.58296	1.58444	0.998928	0.998928	1.32519	1.40071	0.362308	0.440385	1.23518	1.04333	0	0.02	1.03667	0.924483
SigD_1702	0.09875	0.163235	0.223125	0.39617	0.39617	0.288571	0.213023	0.790893	0.566909	0.392909	0.375294	1.37636	1.39291	0.381837	0.295849
SigD_1703	0.04	0	0	0.0655556	0.0655556	0	0.025	0.522581	0.64	0.0771429	0.0533333	0.0275	0.0977778	0.05	0.0933333
SigD_1704	3.86886	3.58486	3.73543	5.08371	5.08371	4.30556	4.34389	3.9125	3.34171	4.15029	3.90143	3.40314	3.43771	3.88543	4.05657
SigD_1706	0.204857	0.0633333	0.0966667	0.41878	0.41878	0.392353	0.230667	0.0233333	0	0.304286	0.288889	0.936829	0.856667	0.256818	0.312439
SigD_1707	1.15774	1.13581	1.16806	1.09452	1.09452	1.95581	2.13903	1.53613	1.6429	1.3725	1.3971	0.503871	0.622812	1.03406	0.865161
SigD_1708	0.480204	0.635918	0.61	0.5496	0.5496	1.9592	1.82122	1.58449	1.25755	0.733877	0.714	1.21673	1.2351	0.473721	0.46551
SigD_1709	0.076	0.181	0.17625	0	0	0.374737	0.561739	0	0	0	0	0.16	0.07	0	0
SigD_1710	0.01	0	0.07	0	0	0.769131	1.11391	0.0475	0.29	0	0.03	0.144737	0.255	0	0.085
SigD_1711	0.632727	0.669359	0.711429	0.558333	0.558333	0.622105	0.667403	1.20688	1.16351	1.2813	1.21753	1.7661	1.78603	1.16481	1.05442
SigD_1712	0.551619	0.384038	0.285905	1.36657	1.36657	0.618173	0.650187	1.12314	0.827524	0.610385	0.720943	1.72387	1.70743	0.886538	1.07858
SigD_1713	1.80242	1.69818	1.62182	1.38576	1.38576	1.48364	1.67823	2.20212	2.4497	2.07706	1.93029	0.846061	0.878485	1.54333	1.70424
SigD_1714	1.21056	1.09457	1.19861	1.04556	1.04556	0.88	0.995135	1.26286	1.39657	1.10417	1.145	0.356757	0.523823	0.979429	1.07194
SigD_1716	0.937568	0.907949	0.948158	0.744595	0.744595	1.23632	1.22872	2.26757	2.09432	1.48541	1.40026	0.286333	0.336562	0.967297	1.02838
SigD_1717	1.91344	1.71613	1.67161	2.20219	2.20219	1.93742	2.06161	1.37258	1.18129	2.04323	2.01258	1.29065	1.26806	1.60516	1.65548
SigD_1719	1.25316	1.41316	1.44263	1.24368	1.24368	1.48895	1.23579	1.14895	1.29474	1.21579	1.17263	0.994444	1.22842	0.923333	0.79619
SigD_1720	1.86854	1.89073	2.00381	1.31878	1.31878	1.62854	1.83167	1.84	1.77	1.70098	1.64488	0.228788	0.345185	1.25317	1.22049
SigD_1721	0.215333	0.263704	0.323333	0.199512	0.199512	0.203548	0.247073	0.338723	0.256222	0.188	0.204545	0.161936	0.24	0.2236	0.217037
SigD_1722	0	0	0	0	0	0	0	1.43619	1.30667	0.0833333	0.207143	0.23	0.045	0.16	0.02
SigD_1723	2.10543	1.77857	1.70657	1.91889	1.91889	4.01771	4.014	3.27771	3.06943	2.65971	2.49	0.707429	0.742286	2.04657	2.34914
SigD_1726	3.55676	3.27081	3.26658	2.1673	2.1673	2.99378	3.16622	3.31784	3.07162	2.04595	1.91324	1.71865	1.72895	1.43757	1.72324
SigD_1727	1.3895	1.45487	1.46846	0.244118	0.244118	0.915	0.951026	1.32436	1.57385	0.293333	0.244286	0.675385	0.659744	0.519697	0.481053
SigD_1729	0.3755	0.373929	0.275	0.396092	0.396092	0.38	0.385823	1.64758	1.52397	0.417759	0.459718	1.85637	1.86539	1.39846	1.54462
SigD_1729	0.3755	0.373929	0.275	0.396092	0.396092	0.38	0.385823	1.64758	1.52397	0.417759	0.459718	1.85637	1.86539	1.39846	1.54462
SigD_1730	0.273	0.24	0	0.3596	0.3596	0.271765	0.333415	1.85854	1.49638	0.490851	0.521042	1.3075	1.30617	0.486585	0.612128
SigD_1731	0.267255	0.165238	0.165833	0.234167	0.234167	0.293636	0.238095	2.53093	2.41827	0.343521	0.314923	0.21209	0.222239	0.396	0.415352
SigD_1732	0.461304	0.217742	0.177857	0.833404	0.833404	0.981702	1.13872	0.831458	0.705532	0.786809	0.847234	1.20894	1.25553	0.683191	0.781064
SigD_1733	2.03676	1.95424	2.03849	0.823939	0.823939	1.85529	2.06151	2.93727	2.71727	2.14879	2.08273	0.360312	0.5	1.24182	1.29212
SigD_1734	1.94087	1.7287	1.82217	2.18833	2.18833	2.10522	2.30391	2.74375	2.62217	2.195	2.1687	1.0287	1.12696	1.7413	1.68652
SigD_1735	0.887407	0.815357	0.635185	0.267083	0.267083	0.718704	0.781887	1.03415	0.829815	1.03093	1.00132	1.06226	1.02811	0.813585	0.870755
SigD_1737	0.459655	0.256667	0.228	0.224286	0.224286	0.297143	0.18875	0.217143	0.117143	0.256923	0.21	1.21861	1.14686	0.347	0.196667
SigD_1738	3.36538	3.11762	3.20615	2.93539	2.93539	3.58564	3.7335	3.54375	3.40718	3.86769	3.60308	2.428	2.50775	2.99333	3.17308
SigD_1741	0.654419	0.85	0.771905	0.419756	0.419756	0.593243	0.574872	0.613415	0.5	0.682051	0.673171	0.305	0.54	0.76625	0.74
SigD_1742	1.46784	1.25784	1.18816	0.951081	0.951081	1.53684	1.7329	1.34553	0.999459	1.75622	1.73487	1.02432	1.05513	1.27622	1.54892
SigD_1743	0.29	0.122727	0.216471	0.928642	0.928642	0.396316	0.543125	1.03037	0.697284	0.697284	0.763165	1.27444	1.20741	0.602375	0.70481
SigD_1743	0.29	0.122727	0.216471	0.928642	0.928642	0.396316	0.543125	1.03037	0.697284	0.697284	0.763165	1.27444	1.20741	0.602375	0.70481
SigD_1744	1.45358	1.26434	1.0383	1.1483	1.1483	1.16359	1.2134	3.11019	2.60623	1.57359	1.59679	1.95113	1.88547	1.04943	1.16887
SigD_1746	0.44	0.44619	0.359104	0.136	0.136	0.379853	0.373333	0.3255	0.22303	0.718971	0.617794	0.1276	0.164375	0.430923	0.446379
SigD_1747	3.27419	3.06129	3.08935	3.38563	3.38563	3.10258	3.39645	4.46194	4.34129	3.61064	3.42839	2.43129	2.37935	3.08613	3.31065
SigD_1748	1.514	1.43733	1.358	0.96	0.96	1.28978	1.31511	2.23533	1.99022	1.40111	1.28689	0.672273	0.627954	1.26659	1.29
SigD_1749	0.6175	0.563913	0.548152	0.459425	0.459425	0.410602	0.453483	0.897065	0.838242	0.370345	0.373218	0.720714	0.648904	0.381507	0.373781
SigD_1750	0.02	0	0	0.123636	0.123636	0.136667	0.0771429	0.206667	0.136667	0.217143	0.215714	1.35404	1.35737	0.302222	0.173429
SigD_1751	2.04366	1.97951	2.01268	1.53195	1.53195	2.21756	2.37488	2.44707	2.15927	2.17341	2.06366	0.577857	0.661219	1.78122	1.84951
SigD_1753	0.246207	0.204348	0.201429	0.16	0.16	0.274	0.287187	0.501072	0.306333	0.179444	0.266923	0.768056	0.709714	0.0775	0.230476
SigD_1755	0.866808	0.712857	0.579787	2.09542	2.09542	0.645111	0.747917	1.3934	1.06333	1.96702	1.91575	2.79404	2.65915	1.4834	1.77553
SigD_1756	0.847805	0.747561	0.568095	0.971463	0.971463	1.15049	1.18585	1.92829	1.67756	1.37244	1.34561	1.47098	1.54048	1.11512	1.16488
SigD_1757	0.169231	0.026	0	0.229216	0.229216	0.200345	0.163846	0.541026	0.312658	0.084	0.0655556	0.613374	0.531928	0.213913	0.269355
SigD_1758	2.09044	1.61522	1.37222	2.45111	2.45111	2.12689	2.44489	1.83087	1.63044	2.51333	2.55	2.55326	2.47978	2.33217	2.76152
SigD_1759	1.27854	0.94	0.808293	1.34415	1.34415	0.993488	1.15691	1.29857	1.00146	1.16439	1.3819	1.91476	1.78781	1.32048	1.7
SigD_1760	1.78561	1.59805	1.49805	2.6	2.6	1.98095	2.15878	2.11098	1.92683	2.47927	2.53439	2.61905	2.5561	2.06415	2.26854
SigD_1762	0.0733333	0	0	0.155	0.155	0.205854	0.172727	0.232333	0.436333	0.155652	0.233846	0.686984	0.606875	0.246	0.214546
SigD_1763	0.26	0	0	0.095	0.095	0.205	0.158636	0.725758	0.720303	0.231429	0.1825	0.335	0.355484	0.123333	0.0988889
SigD_1764	0.980492	0.946066	0.941803	0.433518	0.433518	0.786066	0.685161	0.729167	0.541731	0.829836	0.727167	0.299412	0.324146	0.731818	0.667581
SigD_1765	0	0	0	0	0	0	0	1.05565	0.828333	0	0	0.198182	0.297143	0	0
SigD_1766	0.126667	0.14439	0.265909	0.1508	0.1508	0.252344	0.266094	0.607067	0.767662	0.336806	0.323846	0.0733333	0.116	0.281951	0.162917
SigD_1767	0.325172	0.09375	0.133333	0.221053	0.221053	0.156571	0.346863	0	0	0.89	0.99	1.25246	1.28507	1.42217	1.64956
SigD_1768	0	0	0.0466667	0	0	0.0855555	0.213333	0.1875	0.382353	0.058	0.185	0	0	0.141667	0
SigD_1770	1.34889	1.16333	1.15822	0.965556	0.965556	1.18222	1.38	1.94844	1.83311	1.23111	1.10911	1.27356	1.17778	0.838889	0.987391
SigD_1771	0	0	0	0.05	0.05	0.025	0	0.815	0.645151	0.57303	0.420625	1.13242	1.12	0.136667	0.168636
SigD_1772	0.371	0.263019	0.121923	0.536471	0.536471	0.323182	0.4324	1.09255	0.843654	1.18431	1.14216	0.753333	0.790588	1.02196	1.19882
SigD_1773	3.88565	3.525	3.53435	3.67304	3.67304	3.36826	3.85261	4.48304	4.12	4.28826	4.25609	4.54783	4.32826	3.80182	4.18652
SigD_1774	4.06673	3.68364	3.67709	3.86127	3.86127	3.79018	4.06179	4.75929	4.32855	4.50927	4.42236	4.61597	4.40782	3.91273	4.29655
SigD_1777	0.256667	0.183962	0.25718	0.63625	0.63625	0.457705	0.457778	0.570317	0.532857	0.339649	0.471071	1.10587	1.05492	0.305094	0.421129
SigD_1778	0.267333	0.265	0.143333	0.869189	0.869189	0.31	0.356087	0.245	0.34125	0.2425	0.343077	1.59189	1.47684	0.348125	0.309375
SigD_1779	2.09537	2.08415	2.17439	1.24854	1.24854	1.79317	2.08	3.56244	3.55049	2.14814	1.9531	0.711818	0.703333	1.31881	1.47341
SigD_1780	2.21087	1.91762	1.75381	1.65476	1.65476	1.89571	2.29143	3.40191	3.02524	3.61476	3.47429	3.72143	3.71857	2.75955	3.03091
SigD_1781	0.15	0.0932143	0.167083	0.02	0.02	0.212381	0.256522	0.0166667	0.125	0.246571	0.275	0	0	0.184546	0.23
SigD_1782	1.19111	0.98037	1.04519	1.63071	1.63071	1.27	1.65037	1.73815	1.54222	1.63	1.60148	2.18778	2.17111	1.0668	1.16296
SigD_1783	0.261481	0.14	0.220333	0.095	0.095	0.256667	0.278824	0.423438	0.489118	0.432812	0.318125	0.02	0.1	0.375	0.315
SigD_1784	0.492683	0.392895	0.461026	0.166667	0.166667	1.1245	1.13385	0.54225	0.403793	0.295455	0.339714	0.07	0.01	0.11	0.05375
SigD_1785	0.750889	0.732	0.696222	0.383902	0.383902	0.892222	0.966889	0.817778	0.655555	0.958	0.922889	0.161364	0.319167	1.04533	0.969556
SigD_1786	0.423284	0.313091	0.267391	0.548806	0.548806	0.440984	0.471912	1.57	1.17478	1.86508	1.80118	1.23701	1.26177	1.66537	1.59627
SigD_1787	2.54655	2.09552	2.27483	4.22793	4.22793	3.02483	3.14724	1.66069	1.82138	2.51103	2.44533	2.20724	2.14276	2.47828	2.47207
SigD_1788	2.04483	1.70161	1.889	3.91483	3.91483	3.44655	3.76862	3.11414	2.88	3.24172	3.1269	2.47862	2.51267	2.59724	2.76414
SigD_1790	1.27762	1.3678	1.70732	0.759268	0.759268	0.993571	0.970488	0.787442	0.836341	0.652927	0.663659	0.226522	0.3225	0.612439	0.513171
SigD_1791	0.511515	0.579118	0.646667	0.290385	0.290385	0.443226	0.564167	0.527576	0.401667	0.399667	0.387037	0	0.035	0.111429	0.0544444
SigD_1792	0	0	0	0.768667	0.768667	0	0	0	0	0.125	0.102857	2.976	2.89	0.02	0.54
SigD_1795	0.130909	0.0622222	0.055	0.171579	0.171579	0	0	0.426585	0.385385	1.61818	1.52372	0.220333	0.251482	0.671591	0.71093
SigD_1796	4.07021	3.96255	4.06745	3.56894	3.56894	4.18192	4.21681	5.30128	5.08146	4.41383	4.17851	3.22553	3.25021	3.80681	3.88255
SigD_1797	0.532842	0.445	0.533404	0.245556	0.245556	0.710541	0.8	1.52084	1.5639	0.621806	0.538	0.285	0.244762	0.264	0.267115
SigD_1798	1.83683	1.94244	2.07829	1.06429	1.06429	1.35171	1.21837	1.68214	1.50073	0.984524	0.7875	0	0	0.782683	0.61619
SigD_1799	1.71182	1.49697	1.60028	1.13182	1.13182	1.53727	1.85485	1.66588	1.52879	1.62939	1.57576	0.159546	0.220333	1.06353	1.08118
SigD_1800	1.8818	1.8659	2.07154	0.331026	0.331026	1.6018	1.781	2.22897	2.43692	2.13949	2.06769	0.70075	0.82	1.67275	1.78615
SigD_1801	0.9622	1.0121	1.185	0.502449	0.502449	0.862828	0.774796	0.860202	1.04737	0.829798	0.785758	0.196667	0.215185	0.667273	0.6931
SigD_1802	1.85688	1.68347	1.65333	2.20128	2.20128	1.83979	2.0134	3.11766	2.93149	2.14851	2.03085	1.45894	1.45043	1.70021	1.77404
SigD_1803	2.29118	1.94471	1.85611	2.90235	2.90235	2.55941	2.64882	4.16941	3.63667	2.51059	2.35944	3.76294	3.61059	2.24765	2.43941

## Sheet: RpoS_Binding
Binding ID	exponential 1	exponential 2	stationary 1	stationary 2	stationary 3
SigS_1	0.232	0.085	2.23	2.37333	2.27444
SigS_2	0.198333	0.216	0.456667	0.5025	0.496667
SigS_3	0.236	0.082	0.464546	0.648788	0.514242
SigS_4	0.28	0.2	1.18692	1.19923	1.25077
SigS_8	0.302	0.246667	3.39	3.35818	3.19636
SigS_9	0.179286	0.21	1.94565	1.98	1.81583
SigS_10	0.219167	0.176	0.365	0.505556	0.397727
SigS_11	0.279583	0.193913	0.184286	0.2635	0.181429
SigS_12	0.295714	0.29375	0.608823	0.515	0.558824
SigS_13	0.120667	0.145882	0.294	0.356	0.411372
SigS_14	0.332143	0.285385	0.322	0.481875	0.163529
SigS_15	0.209583	0.222353	1.87815	2.01643	1.82815
SigS_16	0.167647	0.161053	0.221852	0.201429	0.193824
[truncated: 890 more rows]

## Sheet: RpoN_Binding
Binding ID	ammonia 1	ammonia 2	ammonia 3	glutamine 1	glutamine 2
[truncated: 180 more rows]

[truncated: 3 more sheets: RpoH_Binding, FliA_Binding, Sheet7]
