# Supplementary material for: Genome-scale reconstruction of the sigma factor network in Escherichia coli: topology and functional states
Source: BMC Biol. 2014 Jan 24;12:4. doi: 10.1186/1741-7007-12-4 (PMC3923258; doi:10.1186/1741-7007-12-4)
Supplement: Additional file 5: Table S5 — Comparison of σ-factor binding regions with known binding regions. [file 1741-7007-12-4-S5.xlsx]

## Sheet: Sheet1
σ-factor	# known binding regions	# matched with our data	Coverage	# binding regions in our data	information increase
σ70/RpoD	582	505	0.867698	1643	2.82302
σ38/RpoS	91	67	0.736264	903	9.92308
σ32/RpoH	51	40	0.784314	312	6.11765
σ54/RpoN	17	16	0.941176	180	10.5882
σ28/FliA	5	2	0.4	51	10.2
σ19/FecI	1	1	1	7	7
