# Supplementary material for: Genome-scale reconstruction of the sigma factor network in Escherichia coli: topology and functional states
Source: BMC Biol. 2014 Jan 24;12:4. doi: 10.1186/1741-7007-12-4 (PMC3923258; doi:10.1186/1741-7007-12-4)
Supplement: Additional file 6: Table S4 — Identified TSSs of Escherichia coli under four different conditions. [file 1741-7007-12-4-S6.xlsx]

## Sheet: table.tss
TSS position	TSS reads	Strand	Conditions	Sequence -50 nt upstream + TSS (51 nt)
148	2869	+	EG	AATTAAAATTTTATTGACTTAGGTCACTAAATACTTTAACCAATATAGGCA
177	8654	+	SH	AATACTTTAACCAATATAGGCATAGCGCACAGACAGATAAAAATTACAGAG
186	1389	+	S	ACCAATATAGGCATAGCGCACAGACAGATAAAAATTACAGAGTACACAACA
195	420	+	ESG	GGCATAGCGCACAGACAGATAAAAATTACAGAGTACACAACATCCATGAAA
2581	111	+	SGH	GCGTGGCGAAGGCCCGTGATGAAGGAAAAGTTTTGCGCTATGTTGGCAATA
2678	19	+	G	TAATGATCCGCTGTTCAAAGTGAAAAATGGCGAAAACGCCCTGGCCTTCTA
2690	59	+	SH	GTTCAAAGTGAAAAATGGCGAAAACGCCCTGGCCTTCTATAGCCACTATTA
6477	15	-	S	CACAACTATCGATCAACTCATTCTCATTTTTTGCTAAAGTCGGCATAAATT
8094	82	+	G	TTGATAACTTCTGCGTAGCATACATGAGGTTTTGTATAAAAATGGCGGGCG
8168	15	-	E	CAGCTTGTTAGGGGGATGTAACCGGTCTGCCCTGATGATATCACGACGCAA
8191	319	+	EG	ACCGTCTTGTCGGCGGTTGCGCTGACGTTGCGTCGTGATATCATCAGGGCA
8237	18	+	S	GGGCAGACCGGTTACATCCCCCTAACAAGCTGTTTAAAGAGAAATACTATC
8443	949	-	ESGH	GGATTTCCAGACCAATATTTACTGCCAGTTTGTCGGTCGCGTCCACGATCT
10563	5	-	E	CCCCTCAAAAGATCGTAGACACTGCCCCACTGGCTGATTATTATGCCGCGC
10564	5	-	E	TCCCCTCAAAAGATCGTAGACACTGCCCCACTGGCTGATTATTATGCCGCG
12048	103	+	SGH	TTTTTGCATCTCCCCCTTGATGACGTGGTTTACGACCCCATTTAGTAGTCA
12381	6	-	SG	GGCATGATGGAAACATCACGCTGTACTTCTTCGTCCTGGAAGCGGCGACCA
16872	18	+	G	CTTTTCTCGTTACCAGCGCCGCCACTACGGCGGTGATACAGATGACGATCA
16949	41	-	G	CCCCGAGTGATATTTTACCATCAACCCGAGGCCTCCTATATGCTGAACACA
16952	11	+	E	ATTGCTCTCTTCTCCTTGACCTTACGGTCAGTAAGAGGCACTCTACATGTG
16961	20	-	G	GATAGAGAAAAGCCCCGAGTGATATTTTACCATCAACCCGAGGCCTCCTAT
16996	21	+	E	ACATGTGTTCAGCATATAGGAGGCCTCGGGTTGATGGTAAAATATCACTCG
17053	8	-	E	ATTAGAATCGATAAAACAAAATGGGTTAAAGAGAGCGATATAATAGCGGCG
17224	17	+	E	TCATCGCAATTATTGACGACAAGCTGGATTATTTTTGAAATATTGGCCTAA
17311	58	+	SH	TTTCCTAATTAATCCCTCAGGAATCCTCACCTTAAGCTATGATTATCTAGG
17374	67	-	SH	AAATCAGATTATAGTGTAGGAATAATTCGTTTTTTACGAGCTATTGAAGAA
20898	114	-	S	AAGCTGCTGCACAGAAAGCATTTAACGAAATGCAACCGATCGTGGACCGTC
20910	577	-	ESGH	AAGCTGGCGACAAAGCTGCTGCACAGAAAGCATTTAACGAAATGCAACCGA
20984	13	+	G	TCTGTGCAGCAGCTTTGTCGCCAGCTTCGATAGCTGCGTATACTTTCTTGA
21007	73	+	ESGH	GCTTCGATAGCTGCGTATACTTTCTTGATGAAAGTACGCATCATAGAGCGA
21098	59	-	SG	AAAGAAGGCTAAAAGGGCATATTCCTCGGCCTTTGAATTGTCCATATAGAA
21112	14	-	S	CAAATCCATTGACAAAAGAAGGCTAAAAGGGCATATTCCTCGGCCTTTGAA
21118	439	-	ES	TTTGCACAAATCCATTGACAAAAGAAGGCTAAAAGGGCATATTCCTCGGCC
21207	59	-	SG	ATCGCGGAAAAGCTGTATTCACACCCCGCAAGCTGGTAGAATCCTGCGCCA
21383	34	+	ES	GGTACTCAATCGCCGGTTAACCTTGACCGCTGTACAAGGTATACTCGGACG
28147	9	+	SG	GTTGATATCGACGGTTGCCTGGGCAAGCCAGCCAATGTACAGGTGGCATTG
28165	21	+	SH	CTGGGCAAGCCAGCCAATGTACAGGTGGCATTGGATCTGGATGTGAAAGGC
28287	8	+	S	TCATCGACTCATGCCTTTCACTGATATCCCTCCCTGTTTATCATTAATTTC
28343	19	+	E	ATCAGCGTTTTTGGCTGGCGGCGTAGCGATGCGCTGGTTACTCTGAAAACG
29551	196	+	ES	AATCCCGCCATTAAGTTGACTTTTAGCGCCCATATCTCCAGAATGCCGCCG
52034	7521	-	ESGH	ATAACATCTCCACGCCGTTGATGTTCCATCTGTTTAGCTATACTGATGCCA
52587	344	-	ESGH	CGTGCTGGCGATGTACCACGATCAGGGTCTTCCCGTGCTAAAATACCAGGG
57150	96	+	SGH	GTTTTTTCATACGTTGATTTTATTGTTCCATCATCGGTAACGTTGCGCGTG
57156	1279	-	ESG	GGACAGGATTAACACTAGCGTAGAGATGACGAGTACGTTAGTCTCTGACCG
57241	599	-	SG	CTGCGGTCAATTGTGGGACATCGCCTATAATTTGCATTATCATACCTGTCA
57253	423	-	SH	ACCGTTTTCCGGCTGCGGTCAATTGTGGGACATCGCCTATAATTTGCATTA
58773	19	+	ESGH	GAGAGAGAAAAGTTTATCAATAGCCTGGAATTATTCAATAAACTTAAAACA
58907	5	+	H	CACTTTTTTCATTGAAAAGAATAAGATATGTACTCAGACGTTGCAGCTGCA
58916	5	+	SH	CATTGAAAAGAATAAGATATGTACTCAGACGTTGCAGCTGCATAAGGGCCA
58946	5	+	H	GTTGCAGCTGCATAAGGGCCAAGGTAACTTGGGCGTTGATCTTAGAAAGGC
63357	15	-	E	ATACCATTTTGATGCGTGACGAATGCTTTGCCATCCAGTACCATAGCGCCC
63403	41	-	G	GACCGGGCAACTTGGGCTATTTTGAGCAAAAAAAAGAGTTCGCCAGATACC
63588	1628	-	ESGH	AAGCGTGGTCGCCCCTTGCAATATCAGAATCGCGGCACCATTAAGTACGTA
70221	150	+	ESGH	TGCAAATAATCAATGTGGACTTTTCTGCCGTGATTATAGACACTTTTGTTA
71086	5	+	H	AGCAGTTAGGGATTAGCGTCTTAAGCTGGCGCGAGGACCAACGCATTAGTC
71127	17	+	SH	CGCATTAGTCAGGCGAAGCTGCTTTTGAGCACTACCCGGATGCCTATCGCC
71271	50	+	GH	GGTTGTGAAGAAAAAGTGAATGATGTAGCCGTCAAGTTGTCATAATTGGTA
71295	13	+	E	GTAGCCGTCAAGTTGTCATAATTGGTAACGAATCAGACAATTGACGGCTTG
71315	6	+	E	ATTGGTAACGAATCAGACAATTGACGGCTTGACGGAGTAGCATAGGGTTTG
71329	5	+	S	AGACAATTGACGGCTTGACGGAGTAGCATAGGGTTTGCAGAATCCCTGCTT
75518	41	-	E	ATACCCGTCGAACCTGATCCGGATAACGCCGGCGAAGGGATTTGAGGCTCC
75538	40	-	EG	CGTACGCGTGCGCTGAGAAAATACCCGTCGAACCTGATCCGGATAACGCCG
75559	47	-	E	CGTTCTCAACGGGGTGCCACGCGTACGCGTGCGCTGAGAAAATACCCGTCG
75608	41	-	ESG	CCACCGGATCCATGATTGCTGGTTGATAACAAAATCACTACACTAACGCCG
75864	6	-	SG	GCTGGACTTCTCTGTTTTCGCACATTTATGCGAAGTGCCACTGCTACAACA
75958	10	-	SG	TCACGCTGAAAATCAAAGAGATCGACTACGATCAGTGGCATACAGGAGAGA
77367	939	+	ESGH	GCAAAAGACAGCAATTTTATTTTCCCTATATTAAGTCAATAATTCCTAACG
77418	21	+	G	ATGAAGCAAGGGGGTGCCCCATGCGTCAGTTTTATCAGCACTATTTTACCG
77438	27	+	G	ATGCGTCAGTTTTATCAGCACTATTTTACCGCGACAGCGAAGTTGTGCTGG
77474	7	+	H	GCGAAGTTGTGCTGGTTGCGTTGGTTAAGCGTCCCACAACGATTAACCATG
77483	34	+	GH	TGCTGGTTGCGTTGGTTAAGCGTCCCACAACGATTAACCATGCTTGAAGGA
77516	10	+	H	TTAACCATGCTTGAAGGACTGATGCAGTGGGATGACCGCAATTCTGAAAGT
77525	7	+	H	CTTGAAGGACTGATGCAGTGGGATGACCGCAATTCTGAAAGTTGACTTGCC
77567	32	+	E	TGACTTGCCTGCATCATGTGTGACTGAGTATTGGTGTAAAATCACCCGCCA
83668	16	-	H	AGCTGATTTAATGACTCACATCGTTCGCTTTATCGGTCTACTACTACTAAA
83675	5	-	S	CATCTGGAGCTGATTTAATGACTCACATCGTTCGCTTTATCGGTCTACTAC
83699	36	-	EG	GTAACTCTAAAAGCATATCGCATTCATCTGGAGCTGATTTAATGACTCACA
83735	7690	-	ESGH	TTATTGCGTCAGGGTTGACATCCGTTTTTGTATCCAGTAACTCTAAAAGCA
83745	40	+	ESH	ACGATGTGAGTCATTAAATCAGCTCCAGATGAATGCGATATGCTTTTAGAG
85599	21	+	ESH	TCTCTGGCTGCCAATTGCTTAAGCAAGATCGGACGGTTAATGTGTTTTACA
85605	5	+	H	GCTGCCAATTGCTTAAGCAAGATCGGACGGTTAATGTGTTTTACACATTTT
89590	1080	+	SG	CCTTGTGACTGGCTTGACAAGCTTTTCCTCAGCTCCGTAAACTCCTTTCAG
89683	26	+	G	CATGTTCCGGGGAGCAACGTTAGTCAATCTCGACAGCAAAGGGCGCTTATC
89701	23	+	E	GTTAGTCAATCTCGACAGCAAAGGGCGCTTATCAGTGCCTACCCGTTATCG
89741	103	+	S	ACCCGTTATCGGGAACAGCTGCTTGAGAACGCTGCCGGTCAAATGGTTTGC
89954	60	+	G	CGATTGTTAATCGCGCCAGTACTGCGGCAACATGCCGGGCTGACAAAAGAA
90367	118	+	SGH	TCCACGGACCTTTCTCCGCGCTGGGCGAATACGTTGCCGAGCGCGATCTTA
104675	10	+	S	CAATGGATATCGCCGTTTATACCGGTGGGGCATTGCGCCACACTAAGGTAA
104693	23	+	SG	ATACCGGTGGGGCATTGCGCCACACTAAGGTAATTCCTTATGCTGGCAATG
104726	12	+	G	TTCCTTATGCTGGCAATGTCGTGACCAGTGATATCGCTTACGCCTTTGGCA
106508	169	+	SGH	AATTGACTGGAATTTGGGTTTCGAGGCTCTTTGTGCTAAACTGGCCCGCCG
106530	60	+	G	GAGGCTCTTTGTGCTAAACTGGCCCGCCGAATGTATAGTACACTTCGGTTG
107373	53	+	SH	GTGCATTTACCGCTTATAAATCCGGTCATGCACTGAATAACAAACTGCTGC
107668	885	+	ESGH	TTATCTTCATTCGTGCTGTGGACTGCAGGCTTTAATGATAAGATTTGTGCG
113199	656	-	ESGH	AATCATGATGAATTCCCGGGAATATAAATTATGAGGTATATAGTTGCCTTA
113394	2874	+	ESGH	AGACAATTTCGCAGTCTTGCGCCGCATTGATTAGTGCGTATGATAGCGTCA
117952	5	-	G	AAGTAGAGAATCTGGAAGAACTTGATGAAGCCCTGAAAGCAGGAGCCGATA
118679	951	-	ESGH	GGATCTCCTTATATGTGGTGCTAATACCCGGTTCAGAGTAGCATGTTTCTA
118701	12	+	G	AACTCCAGATAGCTAACGAATCATAAGGTAGAAACATGCTACTCTGAACCG
118703	12	+	G	CTCCAGATAGCTAACGAATCATAAGGTAGAAACATGCTACTCTGAACCGGG
118726	5	+	S	AGGTAGAAACATGCTACTCTGAACCGGGTATTAGCACCACATATAAGGAGA
121676	76	-	E	CCATGCATAAAGCGGGTGCATTCGCTGCCGCATACCATTATTCTTGATCTG
122034	1660	+	ESG	CAATCAAAACCTGTATGGACATAAGGTGAATACTTTGTTACTTTAGCGTCA
127473	52	+	SG	AAGTCCGCGATGGAGCCGGTGTGGAATGGTAAAGAGTTCGTGCCGCGTCTG
127491	15	+	H	GTGTGGAATGGTAAAGAGTTCGTGCCGCGTCTGATGCTGCCGATTTCTCTC
127505	13	+	H	AGAGTTCGTGCCGCGTCTGATGCTGCCGATTTCTCTCTCCTTCGACCACCG
127637	14	+	S	AGTAAAAGAGCCGGCCCAACGGCCGGCTTTTTTCTGGTAATCTCATGAATG
127717	8	+	E	GGTTGCCGTTTGTTGTTTAAAAATTGTTAACAATTTTGTAAAATACCGACG
131519	1204	+	EG	TTTTTTGTAAACAGATTAACACCTCGTCAAAATCCTGCTATTCTGCCCGTT
134339	813	+	ESGH	ACCATCGCCGTTCCGCTGTTTTTCTCCGGTAAGGCTGCGATAATTACATCA
136504	18	-	E	TGTAGAAATATTGACCGTGCATCCGCGGTCAATGTTAGCTATTATGTTGCG
136550	158	-	SGH	TTCCTTAAGCCTGCTTGCCTACGTCAAATAATCCCTGATACCTTTTTGTAG
136940	11	-	E	AATCGACAATAATGGTCGTCGCCTCGCTCGCAGTGTGCTAACGTTTATCTT
136957	15	+	S	AACGTCTTCATTGCTTCTACCAGGGGCTTAAAGAAGATAAACGTTAGCACA
137002	36	+	ES	AGCACACTGCGAGCGAGGCGACGACCATTATTGTCGATTAAATTGTGTCTG
137046	10	+	S	GTGTCTGCGGCTTGACCTTCCCGTAAGGGGAAGGACTATGCTCAACGTTTG
137058	5	-	S	TATTTTAAGAAATCACGACGTTGCATAGTTATTTCCTTATTCTTAAGCAGG
141263	5	-	E	AAAGCTCGAATTGTGATGACGATCACACATGTTAAAACCTATAATTAATTG
141354	201	+	ESGH	TTCGAGCTTTATTAACAGATTCCGCGAATGAATAGTTTTACTGGTATACTG
141361	5	+	E	TTTATTAACAGATTCCGCGAATGAATAGTTTTACTGGTATACTGCGTGTCT
141632	45	-	H	TTTGAGGATTTTCACATCACGGGTGGTGGACATGCCGCTACCGTAGCTGGA
142434	15	+	SG	CAGATAATAATGTGTTCAACTTCGAGTACATCCACTGCATACTGAACCACG
142703	266	-	ESG	ACACTTTATCTGTGGTTTAAATCGTCCCGGAGTTGCCCTATATTAGCCAAA
142766	18	-	S	GTTTTTTTAAGCTGTTGAAGTTCCAGTGCAATGGTCATAAATTTTTACTTA
144560	307	+	SGH	TTTGACGGCTATCACCCTTTATCAACAATGGTCAGGGTAGACTGATTTTCG
145055	8	+	EG	GTATGAGTATTAACCCGCGATTCTGATGGCGCTTTTGCTACAATAAAAGCG
146754	388	-	ESG	ATGCCGTCAGATGAGTAGACACTAAACAAAAATCGGGCAATACTGCGTGAG
146793	18	+	SGH	TTGAGGAAATTCTCACGCAGTATTGCCCGATTTTTGTTTAGTGTCTACTCA
146940	9	+	S	ACAATAAAGAGGTGGCTGACGATAGCGCGCCTTGACTGGATACTGCCTTCA
147006	60	-	SH	TGTATCTCCAGAAAGTCGCGAGCCGTCTCCGCATGCATTAAAAATTGTTTA
149256	103	-	S	ACGCCGCAACGGTTATGCGTGCCGGTGCTAACATGGTCAAAATTGAAGGCG
149265	291	-	ESGH	CCTTCGAAAACGCCGCAACGGTTATGCGTGCCGGTGCTAACATGGTCAAAA
149306	9	-	G	GGCTGACCTGCCGTTTATGGCGTATGCCACGCCGGAACAAGCCTTCGAAAA
149317	19	-	G	TGCCTGCTGCTGGCTGACCTGCCGTTTATGGCGTATGCCACGCCGGAACAA
149469	9	-	G	GCTTCGCCAAACTCTTTGCTGATGAAGGGCTTAACGTCATGCTGGTGGGCG
149481	11	-	G	CTTATGACTATAGCTTCGCCAAACTCTTTGCTGATGAAGGGCTTAACGTCA
149630	1242	-	ESGH	GCTACGGATAAATCATTGCCCCCACCAATGTGACTGATAAAATGCCAGACA
149702	19	-	E	TTAAAGCCACCAGTACTTTCCAGGTAACCTATCCCTGATAACGTAGCAGCA
152563	9	-	S	AGATCGCGAATAAAACGACAGAATCTCAGGCTGATTTTAAACTGGTTGCCA
159172	271	-	ES	AATTGTAAATTCAACATTCTCAAATGCGTCATGCTGAGCTATGATTAGCCG
159214	6	-	S	AGCCGTCAAAAACTGGCGGCTTACCGCCGTGCCCGAGTCGGCAATTGTAAA
159390	22	-	SGH	TACATTCATCTGCCGCTGGCGCTTAATCCACAAGGCGCTAAACTTTCCAAG
160467	25	-	S	GAGTATATGAATGAAGCCCAGCTGGCGCACTTCCGTCGTATTCTGGAAGCA
160478	176	-	SGH	AGCCGGGCGAAGAGTATATGAATGAAGCCCAGCTGGCGCACTTCCGTCGTA
160574	31	-	G	GCGTGTTAAGGAGAAGCAACATGCAAGAAGGGCAAAACCGTAAAACATCGT
160657	129	-	EG	TTACGTTTAGATAATTGCTATCCGGAAAAGCATCTGCTATTTATAGCGGCC
160694	7	-	E	TGCGCAAATACGCTTTTCCTCACACAGTTGTCAAGTGTTACGTTTAGATAA
160758	173	-	SH	AAAAAATCACTGCCGGTTACATTGTAGTAAAGTAAGTAACTGGTTAATTTA
160767	60	-	S	ATGGCTCTTAAAAAATCACTGCCGGTTACATTGTAGTAAAGTAAGTAACTG
161078	377	-	SGH	TTGACTTTATGTTGCAGGCGGATTCGCGTCCAGACTGCTATATTGAAGTGA
161495	5	-	G	CGCACACGCTACACGCCGCTAAAACGCTGGGCGCTAACGCAATAACAAGGA
161648	10	-	G	CGCAGCGGTTGTTTTCAAAGCAATCGTCCGTTTCATCCACATATTACCTTA
161665	161	+	G	CGGGATTGTCACCGCCTCGCTGGCGTCGCGCAATAAGGTAATATGTGGATG
162053	40	-	ESG	AAACGCTCCAGAGGGTTAACATTCTTCGCGCCACATTGTAGCATCGCGGTA
162077	1426	+	ESGH	GACATGTGAGGCACTCGGTTATGAATTACCGCGATGCTACAATGTGGCGCG
164551	5	+	E	TGCACCGACGCGACGGACGAAAAAGTATTCGTAAGGTTGGTTTTCTCCCTC
164574	12	+	SH	AGTATTCGTAAGGTTGGTTTTCTCCCTCTCCCTGTGGGAGAGGGCCGGGGT
169769	8	+	G	CGTTTCTAATTTCTCTTTTGGGGCACGGATTTCCGTGCCCATTTCACAAGT
174919	43	-	SG	GCAGCCTGATGTTTGACGAGTATTTAACTTGTTATGAATAACATAGAATAG
174990	252	-	E	CTTTGCAAAGCGTAATGTTTCAAATGCACAAAACTTTTATACTCTAAGAAA
175012	289	+	ESGH	CAGGCTGCTTGTACTGGTGCAATCCTGATTTCTTAGAGTATAAAAGTTTTG
175048	18	+	G	AGTATAAAAGTTTTGTGCATTTGAAACATTACGCTTTGCAAAGGATTTTCA
175074	48	+	E	CATTACGCTTTGCAAAGGATTTTCATGGAACGTGCGAGTAAAATGCCGTCA
176183	9	+	G	ACCACCTTACTCTGCTTCTCTTCCGGCGCGCCGGGCGGTATTTTTGCCCCG
176324	30	+	S	GCTATTGCCGGAATGGGGGCATTACTGGCGGCATCTATTCGCGCGCCGTTA
176561	472	+	EG	GCCAGCGAGAATACTTGAACGAAATACCAGGGTATTAGATAATGGCGATTA
176583	109	+	SGH	AATACCAGGGTATTAGATAATGGCGATTATTATTGGGTTAGAATTTGCCCA
176592	23	+	GH	GTATTAGATAATGGCGATTATTATTGGGTTAGAATTTGCCCAATTGCCGAT
179181	29	-	EG	CTCCCGCGTGAGAAATACGCTTCCCCGTAAGCGCATGGTAAACTATGCCTT
179198	70	+	ESGH	TTTCATAGATTTACTCGCGATAAGCCCGATTTGAAGGCATAGTTTACCATG
179338	153	-	ESGH	TTTTGTTGCAGACGACGAATTGCCGGAGAGTTGATGATACGCCCGCGATCG
180837	28	+	S	TACCTTTTGCAGAAACTTTAGTTCGGAACTTCAGGCTATAAAACGAATCTG
180844	20	+	EG	TGCAGAAACTTTAGTTCGGAACTTCAGGCTATAAAACGAATCTGAAGAACA
184114	27	-	SH	GTCGAGCCGGGCGGGCCAGGCCAAATGCTAAAATAAGCACAATTTACTGAC
184124	9	-	G	TGCGATCACAGTCGAGCCGGGCGGGCCAGGCCAAATGCTAAAATAAGCACA
184193	28	-	ESH	TCACCAGAATAAAGCAGGTAATTTTTTGATTTTTACGCCATGATAGAAGTC
184610	10	-	S	TGAAATCAGCGGGCATCACGGTGTTGTTTAACCAGGCTACGGTGATCGCCA
185976	36	-	E	AGTGCATCAGCGGTTGACAGAGGCCCTCAATCCAAACGATAAAGGGTGATG
186250	5	-	S	AGCCACCGCAGCCCCGTCGCCAACCCGCCAAATTACGCCATTTTACTGTTG
186269	57	-	G	CTGACGCAAAGTAGCTGGCAGCCACCGCAGCCCCGTCGCCAACCCGCCAAA
188783	4341	-	ESGH	CCAAAGATCGCAGCTTGTCTGCACAATATGAGCATACTATTGTGGTGACTG
189532	159	-	SGH	ATTTGCCCGGGTGTGATACCATTGACGGCACTTACATATATATTGTCGGTA
189553	406	-	E	CGAAATTCAGAATGATTCTCAATTTGCCCGGGTGTGATACCATTGACGGCA
189641	320	+	SH	ATTCTGAATTTCGCCAAACGTGCCACTGAAGGTTTTCTATAATAGAAAATT
189712	366	+	ESG	AGCGCCAACAATTATTGGTGTCCACGACGTATTTGTGGTATAAAGCGCGCC
189757	307	+	EG	CGCGCCGGACTTCCGATCCATTTCGTATACACAGACTGGACGGAAGCGACA
189763	74	+	E	GGACTTCCGATCCATTTCGTATACACAGACTGGACGGAAGCGACAATCTCA
189775	100	+	E	CATTTCGTATACACAGACTGGACGGAAGCGACAATCTCACTTTGTGTAACA
189792	87	+	E	CTGGACGGAAGCGACAATCTCACTTTGTGTAACAACACACACGTATCGGCA
189843	38	-	G	CGCATGGAAACAGTTGCCATGATTAAAACCTCTATATAAAAGTTGGGGTTA
189874	87	+	S	TATGGGATACGTGGAGGCATAACCCCAACTTTTATATAGAGGTTTTAATCA
192617	63	+	E	TAATCACGGAATAATTCCCGTGATGGATAAATAAGGGTAAGATTCCGCGTA
192797	34	+	E	CAAATAAAATAGCCTAATAATCCAGACGATTACCCGTAATATGTTTAATCA
192814	806	+	ESGH	TAATCCAGACGATTACCCGTAATATGTTTAATCAGGGCTATACTTAGCACA
192973	8	+	G	GAAGCGTTCAAAACCCAAATCAGCAAAATACGCACGGGTCGTGCTTCTCCC
193005	8	+	S	CACGGGTCGTGCTTCTCCCAGCCTGCTGGATGGCATTGTCGTGGAATATTA
193016	16	+	SG	CTTCTCCCAGCCTGCTGGATGGCATTGTCGTGGAATATTACGGCACGCCGA
194619	35	+	H	AAATCCGCTTTACGGATATCGCTGCGTTGAATTTATCCGTACTGGAAAAAA
194669	9	+	G	ATGGATATGCGCGAACCACAATGTGTGGACGATGTGTTATCTGTTGATGCG
194750	12	+	G	ATGCGTCTCGCAAGCTGAGGATAATCCGGCTACAGAGAGTCGCGCTATTTG
194784	166	+	ES	GAGAGTCGCGCTATTTGTTAGCGTAGGGCTTCAGTGATATAGTCTGCGCCA
196296	7	+	ES	GCAAGGCTTTATCGGTGGACTCGCTACTGCAGCGGTAATCTCATGGGGTTA
197299	26	+	S	CAAGCAAGGCAGGTTTGCAAGCAGGCGACAGGATCGTTAAAGTCGATGGTC
197371	23	+	SH	CCTTTGTGATGCTTGTCCGGGATAACCCGGGTAAATCCTTAGCGTTAGAAA
197495	115	+	G	TTTTGTCGGTATTGAGCCGAAAGTCATTCCTTTGCCAGATGAGTATAAAGT
197519	16	+	SH	CATTCCTTTGCCAGATGAGTATAAAGTTGTACGCCAGTATGGGCCGTTCAA
197572	13	+	E	CCATCGTCGAAGCCACGGACAAAACGTGGCAGCTGATGAAGCTGACGGTCA
197590	103	+	SG	ACAAAACGTGGCAGCTGATGAAGCTGACGGTCAGTATGCTGGGAAAATTGA
200212	125	+	G	GGATACAAACTGGGATTCCAGCCAATATTCTGGATATCCGGACTATAGTGA
200399	61	+	E	AAAACCTGGTAAGTGTTCTCCACAAAGGAATGTAGTGGTAGTGTAGCGATG
200691	11	+	SH	GCCAGCGAACTGCAGCGTATGGAAACCGATCTGCAGGCTAAAATGAAAAAG
200878	24	+	G	TGGTTACTCGTATCCAGACTGCTGTGAAATCCGTTGCCAACAGCCAGGATA
201484	108	+	ESGH	GGGCGAACGTAACCATTTACCATGAGATCCAGATCGGTCAGAATTGCCTGA
201517	29	+	S	TCGGTCAGAATTGCCTGATCCAGTCCGGAACAGTGGTAGGCGCAGACGGCT
201577	24	+	SH	CCAACGATCGTGGTAACTGGGTGAAGATCCCACAGATTGGTCGCGTAATTA
201715	32	+	S	ATAACCAGTGCCAGATTGCACATAACGTCGTGATTGGCGACAATACGGCGG
202110	9	+	ES	GTTATTATTGTCGTTTCTTATATTTTGACAGGAAGAGTATCTTGACTACTA
202136	44	+	EG	GACAGGAAGAGTATCTTGACTACTAACACTCATACTCTGCAGATTGAAGAG
208276	955	+	ESGH	CCCTGGATAAATACCAGCAATTGCTGGAAAAAGACCGCATACTTATCGTCA
208412	111	+	E	ATATGCTCGCGGGCTTGCTATCTCGCTGACGGACAGGCAAATTGATGACCA
209658	1381	+	ESGH	TTCGGTGGCCCTTTTTTATCGCCACGGTTTGAGCAGGCTATGATTAAGGAA
211581	10	+	H	TGACGCCACATCAGGCATGGCAACGACAAATTAAAGGCGAAGTAGAAACCA
211618	11	+	S	CGAAGTAGAAACCATTGCGCTGGAACAACTGGTCGGTAGAGTATCGGCAAA
211630	6	+	H	CATTGCGCTGGAACAACTGGTCGGTAGAGTATCGGCAAATATGATCCTGCC
212306	1464	+	ESGH	ATGAGCAGTAAGGCTTGTCATCGCCGCATTTGCCCGGTAACGTGCCGGGCA
213933	19	-	SH	GGGAAAAAGCAGCATACGCTGCGGCAAACTTACTGGTGAGCGATTATGTCA
214052	10	-	S	ACGCAAGCGGTACGCGGAAATCGCCAGCGGAGACTTAGGATACGTTCCGGA
214163	11	-	GH	GTGGTATAGTCACCTTGCGAAACAGAGTTTATCTTCGTAGGCTTAGACTTG
214196	42	+	SH	TGACTTAACCGTGGATGCAAGTCTAAGCCTACGAAGATAAACTCTGTTTCG
214197	151	-	ESGH	GTGCAGTTGCGGCGCTGATATTGCAGAAATGAGTGTGGTATAGTCACCTTG
214271	9	+	E	TCTGCAATATCAGCGCCGCAACTGCACGTATTCCGTTACAATGGCCTCCTG
214320	18	+	ES	TGATTCGAAAGGAGTTTTCTTATGGCGCTTAAAGCGACAATTTATAAAGCG
214396	10	+	G	GCAACCAGTTTCTCGATGCCTCTCTGACGCTGGCGCGCCATCCTTCAGAAA
214621	61	+	ESGH	AAGCCTGCACCCAGGCCGCAGAAGTGGCGCTGTTTACCTATAATAGTCGGG
218831	124	-	S	CGCCCTTCTCTTTTGACATTTCTTTTGCACTGGTAAACTAAATCACTTTTT
218837	125	-	E	AATTCACGCCCTTCTCTTTTGACATTTCTTTTGCACTGGTAAACTAAATCA
218928	189	-	SH	GCAAAACCTATGCCGTCTGGCTACATGATTTTAACGTTCGCTGGCGCGTCA
218988	529	-	ESGH	TTATCCGCGAAGTACTGGCGCAGGACCCGCGCCCGGCCTATCGTAAAGGTG
219825	9	-	G	CCGAAAGCGCCGCGCGCCACGCCGGTCCGAATTTATACCAATGCAGAAGAA
219962	5	-	S	TACATTGAGGAAATACTATGCGTGCTTTACCGATCTGTTTAGTAGCACTCA
219982	9	-	E	CAATATTGACGTTTTGATCATACATTGAGGAAATACTATGCGTGCTTTACC
219991	14	-	EG	CTCCTGATTCAATATTGACGTTTTGATCATACATTGAGGAAATACTATGCG
220000	26	-	E	TTTTACAAGCTCCTGATTCAATATTGACGTTTTGATCATACATTGAGGAAA
220022	115	-	ESG	GGGCGCTTGCCCGTCTTGTCATTTTTACAAGCTCCTGATTCAATATTGACG
220072	34	-	E	AGGCTGGTAATTTTTAGGCTGTTTCCACAATTTGTAATATCATTCAGGACG
222714	583	-	ESGH	TCGCATAAACCTGATTGATTTAGACGTCTGGATGCCTTAACATCCATTTCA
222806	54	+	SGH	TTTATGCGAAGAGCACTTTCTTGCAGGTCGAAACATGCGATACTAGCGTCA
231063	67	+	SGH	TACATAACAATATACAATTGCTCGTTGAAAGAGTGAGCTAAAATCCCTATA
231072	30	+	ESG	ATATACAATTGCTCGTTGAAAGAGTGAGCTAAAATCCCTATAACAGTAGAA
231296	77	-	ESG	CAATAACACCAGATGTGCATCTTTGCCGTAGTTCTTTAATACCGACAACCA
231396	6	+	S	GCAGGAAGCGCAGACAACGCCAGAGTTAGTACAGTTTGCGACCGCTAACTA
231403	6	+	H	GCGCAGACAACGCCAGAGTTAGTACAGTTTGCGACCGCTAACTATCTTGCC
231407	6	+	S	AGACAACGCCAGAGTTAGTACAGTTTGCGACCGCTAACTATCTTGCCGCCG
234785	225	+	ESGH	AACCCAGATGTAATTGTCATCAAAGGCGGGAATACTGTTAAGATTCATAGA
234847	12	-	SH	CCTTGCGATAAAGCTTTCCCCAGGGCAAATCGCCCCAGCAATCAGGAGCCA
234858	8	-	H	GCGCTCCAGCGCCTTGCGATAAAGCTTTCCCCAGGGCAAATCGCCCCAGCA
235091	5	-	S	AAACGATGCGGATCGGTGCACCACGGCAATGTATGTGCCAGTAGACAAACA
236021	203	+	ESGH	CCATCGGTGAAAATTTCTACCTGTTTAAGCATCTCTGGTAGACTTCCTGTA
236027	35	+	SH	GTGAAAATTTCTACCTGTTTAAGCATCTCTGGTAGACTTCCTGTAATTGAA
236117	20	-	S	CCAATCTCAATGATCTTGTGGCCTTCATAGTGCGCACCAATCTGGTTCATA
239258	11	-	SH	CGTCTTAACCCTGCCTTGAATACCTTCTCATTCGTCAAAATATTAATAGCA
239755	7	-	SH	GTGGAATGGCGCGGCTGGCGTATTTTGCCGCTGGTGTGCTACGACTTACGT
240115	44	+	EGH	TCCGGTAGAACGATCACATCGCGCCCGGTAATACCTTCCAGTTGACGATCA
240216	148	-	ESGH	AATTTATTCTGCGCTAAGGCAACTGCCTGATAAGGTGTTAAAGTTATAAAA
240301	11	+	S	TAGCGCAGAATAAATTGATAACAAATGCTGATATTGGAAATATCTGATTTG
240333	66	+	SGH	ATTGGAAATATCTGATTTGCAAATTATCGTGTTATCGCCAGGCTTTAGGAG
243364	760	-	SGH	TGTGAGCTTTGTTGTAATTATATTGTAAACATATTGCTAAATGTTTTTACA
243400	15	+	E	ATGGTTGTAGTGGATGTAAAAACATTTAGCAATATGTTTACAATATAATTA
243512	19	+	SH	GCACCTGCCCGTACTTCTCGCTTTTGGCGGTATCCGGTACACTGCATTTTG
245870	5	-	S	GCTTGCGTAAAACTCTTTTGGTGATAATGTGAGCCTTCCAAATCCAGACTA
245884	187	-	ESG	CCCTGCGCCGACAGGCTTGCGTAAAACTCTTTTGGTGATAATGTGAGCCTT
246030	10	+	H	TGAGTTCCAGTTCTCTCAAATCGTAAAAGTTTATCGGTAAGTTTGTAAATC
246387	13	+	H	GATTAGGCTCGCGTAAATCAAACGGCAATGCCTTTTCACGCGCGACCTTTG
246431	10	-	S	CGCGCCCGAATCGATGAAGATCTGAAGAATCAGGCAGCGGACGTACTGGCC
246446	32	-	H	GCTAACGCGTTTGTTCGCGCCCGAATCGATGAAGATCTGAAGAATCAGGCA
246458	27	-	H	ACCCCAATGGCTGCTAACGCGTTTGTTCGCGCCCGAATCGATGAAGATCTG
246482	15	-	G	GAATAAATATACAGCACAGGAGATACCCCAATGGCTGCTAACGCGTTTGTT
246492	36	-	G	AATTCAAGCTGAATAAATATACAGCACAGGAGATACCCCAATGGCTGCTAA
246501	26	-	G	TTGAGCTACAATTCAAGCTGAATAAATATACAGCACAGGAGATACCCCAAT
246508	65	-	G	TGCTCATTTGAGCTACAATTCAAGCTGAATAAATATACAGCACAGGAGATA
246533	8	-	E	TAAATTACTCATGGATTGTCGCTGTTGCTCATTTGAGCTACAATTCAAGCT
246854	5	-	H	CCACAATATAGCTGGCCTGCTTTTTCAGATGAGTTTGGTACTGTTTTAATA
252571	7	+	E	TGCGCCAATTCAGCAGAACGAATGACGAAGCGCATTTGGTATATTGTCAGG
255682	32	+	S	CATGATAGGACGGGTGAGGAATAGAACAGATTTTGGCAAAAATATCCCACA
255807	8884	-	ESGH	TTTACGCACTGCCTCTCCCTGACGCGGGATAAAGTGGTATTCTCAAACATA
255918	38	+	E	CTCATGTGAAATACTGGTTTTTAGTGCGCCAGATCTCTATAATCTCGCGCA
255955	7	+	G	TATAATCTCGCGCAACCTATTTTCCCCTCGAACACTTTTTAAGCCGTAGAT
255975	17	+	S	TTTCCCCTCGAACACTTTTTAAGCCGTAGATAAACAGGCTGGGACACTTCA
255988	217	+	SG	ACTTTTTAAGCCGTAGATAAACAGGCTGGGACACTTCACATGAGCGAAAAA
257810	2976	+	ESGH	CGCTTGTGTTAAAAATTTGCTAAATTTTGCCAATTTGGTAAAACAGTTGCA
259256	6	+	S	GCTTTAACTTTGCCATAGACATCCAGTTTATTACCGTCTTTATTATATATT
259463	5	+	S	ATATATTACAGATTAATAATATTCTTAAAATGTGGTAATTTATTAAATCTG
259602	178	+	EGH	ACAGTCCTGCTAAAACGTTCGTTTGATATCATTTTTCCTAAAATTGAATGG
265092	7	-	S	CGGACCAGAATGGTTTCTATCAGCATTCAGTCTTTCTTACCCTTGCCGATG
265294	7	-	EH	ATCAGGAATAAAACAACGACAAAGGAGACAAGAATGACAATACTTTCACTA
268690	14	-	EH	GCGATTGCTGCCGCAGTTGACGGCTTGGGAGTTGTGCTTGAATCAAAACTA
269584	7	+	GH	ACGCGAATCCGCTCAACTGGTCGTTGACCAGAACTACACCGTGGCAGATGC
269599	6	+	H	ACTGGTCGTTGACCAGAACTACACCGTGGCAGATGCAGCCAGCGCTATGGA
274510	13	+	ES	GGTGCAGGGTTGACTTTGCATTCTGTTAACAAACGCGGTATAACAAACCTT
274549	9	+	S	ATAACAAACCTTCTTTGGATGTTTAGATGTCCATACGTTTAGAAGGTTATA
288412	119	-	ESGH	CGGCTCCATTTCATTGATTTTTCATCCCGAAAAAGGTACGTTTTCGCCTTA
289564	489	-	E	ATTGTGAAATGGGGTTGCAAATGAATAATTACACATATAAAGTGAATTTTA
290655	5	-	S	CTCTGCATCCTCTTCTCGATCCGCAACCTTATCGGCCAGATATTCGACATA
294501	11	-	G	CAGGCATCCAGATCGCATCACAGTACGGCTAAATCAGCTAAAAGTGCCTTA
294546	18	-	G	CAAAATGCTACTAACTTTCTCGCGCGTCTGATGTCATGTAAAAATCAGGCA
294703	382	-	ESGH	AGCTCGCTGGTGTATTAATTCAAGTAAAACAACTCAATCCTTTAACGATCC
294844	175	-	ESG	AAATATCATCAACTATTGATCAAGATAGATTTTCATGTATCGTAATACACA
302198	285	+	ESGH	TACATTTGCCTTGTTTTATGAATACTCCTGAAGAGGTGTATAACATAATGG
303520	6	-	E	AGCCTGCTAACGAGTGGTTTAATCACGAATTAGTACGTAAAATCGGTAACG
303751	13	-	E	CGGGGAATCACTATCTGGTCTATAACGACAAATTCATTAAGATTAGCGATT
311221	80	+	SH	TTTTGTCAGGGCACTGCATTCAGTTATCTGTGCGCGTTACTCTAACTGGCA
311877	158	-	G	CGGCTCGACTATCAAAACAGACCGTGAGATTGAGCTGGATGGCGTAACGTA
311893	329	-	SGH	ATGAGTACTTTAAAATCGGCTCGACTATCAAAACAGACCGTGAGATTGAGC
311911	34	-	SH	TCCACGACACCAGTGTTGATGAGTACTTTAAAATCGGCTCGACTATCAAAA
311917	218	-	G	TGGTGTTCCACGACACCAGTGTTGATGAGTACTTTAAAATCGGCTCGACTA
311924	260	-	G	CGTACTGTGGTGTTCCACGACACCAGTGTTGATGAGTACTTTAAAATCGGC
312019	15	-	G	TGAGTGTTGAAATGATCCGGATGAGCATGTATCTTTATGGTTATGTTATAA
312027	33	-	G	ACAGGGATTGAGTGTTGAAATGATCCGGATGAGCATGTATCTTTATGGTTA
318002	17	-	ESH	GCATCACTGCTGTGTGTTGACTCCCACGAGATGATCAATATAGTGAAAATG
328585	47	-	ESGH	AAGACACATTTTATATTGAACGTCCAATCAATAACCGCTTTAATAGATAAA
331476	163	+	SGH	AGCGTAACTGTTTTTGAGCGAGCATCAGAGGTAAAGATAATCTTCTTGATA
331503	8	+	E	GAGGTAAAGATAATCTTCTTGATAGTGATGTGGGATGTTATACGTATGGCA
340336	5	+	G	TGCCTGCCTGCGGCGCTGCGCGGCGAAACGGGCACTCATATTATTAAAACG
342042	114	+	SGH	GGCATGTTGGGGCTGGATCGGGTGGTTTAAATATTGGCTATATTCAATGGA
342062	6	+	G	GGTGGTTTAAATATTGGCTATATTCAATGGACGCGTTTTGCCGCGATGACA
344478	81	+	SG	TGTGAATGTGTTGGTTGACATTCATATGAAAAAAATCATAATTCCATCATG
344574	18	+	GH	GACAGAAAATATGCTGTAAGGCTCATATCAAAAACCGCCATTAGCTCATCA
345656	2443	+	ESGH	CTTATTTCCGGTTACTGGCGTTTATGCCCTGACTGAACTAATTATTAATCA
347693	165	-	SGH	TTTCACCGCGTTTCATTGCAACAATTATGAAACAAGACTAAACCCAATATT
362630	15	-	G	CCAGTGGCGCGGCGACTTCCAGTTCAACATCAGCCGCTACAGTCAACAGCA
366750	65	-	H	TGGCGCAAAACCTTTCGCGGTATGGCATGATAGCGCCCGGAAGAGAGTCAA
366762	227	-	ESG	GACACCATCGAATGGCGCAAAACCTTTCGCGGTATGGCATGATAGCGCCCG
367672	151	+	SGH	TCCGTCTGCTCATTGTTCTGCATATTAATTGACATTTCTATAGTTAAAACA
367817	13	+	EG	TTTTAACAAAATAAGTTGCGCTGTACTGTGCGCGCAACGACATTTTGTCCG
367864	82	-	SGH	CCAACCGGGCCGGCACCAGCGATCGCCACCTGAACGCTATGGTTAACAGCA
374182	5	+	G	GTATGCCCATCCCAGCACGACTGCCGGATGCGGCGTGAACGCCTTATCCGG
374618	14	+	H	ATAAACGTCTTGTCCGGCCTACATTTCGCCCGTAGGCAGTCATTAAATAGT
374642	32	+	SH	TTCGCCCGTAGGCAGTCATTAAATAGTTCTGATTACGCGGCTGGCAATGTA
374655	5	+	S	AGTCATTAAATAGTTCTGATTACGCGGCTGGCAATGTATCAGTCGCGATTC
378818	6	-	S	GACGACACTATTGAACTGGTTCGTGCCTATCTTAAATAGCTGAATCTATTA
378825	7	-	S	ATCCGTTGACGACACTATTGAACTGGTTCGTGCCTATCTTAAATAGCTGAA
378983	18	-	G	CTGGAACGGTCGCTGGAGGGTGATGCCGAATGCCGTGCCATACTCCAACAG
379059	6	-	S	CGAAATGCCCAGTACTCCGGAAGAGAAGAAAAAGGTCCTTACTCGAGTTCG
379124	24	-	ESG	TAGGGGGGTATGCATTGACATATAGAATACCCCCCTATAGTATATTGCATG
379170	6	-	E	CGACCACATTCACCGGATAAATTTTATTCTCCAGTGTTATATACTATAGGG
379333	19	-	SH	CGGGCTGACGGCAGGTAAAGTGTGGTACGACACCCCAACCGATGATTTTAA
379387	6	-	S	CATGAAGAGCGTCAGTCTGCAACGTATTCAACCGCTGACTGAGCAACTTAA
379427	6	-	S	CTTACACCTATGACTGGACGCCAGAAACACGCTACGGCAGCATGAAGAGCG
388978	488	-	ESGH	GCGACAACTTTCGTAAAACATCCCTACCCTGCTTCAGGTATACTATGCCCC
389003	13	-	G	CTTCCATTCTCTTCTTGTCAACATCGCGACAACTTTCGTAAAACATCCCTA
389646	44	-	H	GAAATCACCATTGGTGTTGTTGTAATAGACAAAACCACTATAGTTTACATA
392203	265	-	ESGH	AACGTTCACATCCAATACACCGCCGTTAGTTACGGTGATAGTATTGGCGTA
392607	21	-	E	GCAGAGAAGGTCGCGTTGCTGTTGACGTCGTTTACGTAGATAATTTCTTTA
393395	9	+	ES	CGACAGCATGCGTTATGAACTGGGTGTAGATGCAGGTTATACCTTCACCTA
393457	6	+	H	AGGCTCTGACTCCGTACTTCAAACTGGCTTACGTCTACGACGACTCTAACA
393565	9	+	H	GTGTTGGTCTGGGTACTCAGTTTAGCTTCACCAAGAACTTCAGCGCCTATA
395515	9	-	H	AATGAGTAGTATAAATACGCTCAGTTACCTTCATTCAATCTATGGACACCA
395524	5	-	H	CAATCTATCAATGAGTAGTATAAATACGCTCAGTTACCTTCATTCAATCTA
395526	5	-	H	TGCAATCTATCAATGAGTAGTATAAATACGCTCAGTTACCTTCATTCAATC
395543	39	-	EG	TGCACTAATTCGCCCTTTGCAATCTATCAATGAGTAGTATAAATACGCTCA
395605	566	+	SGH	TACTACTCATTGATAGATTGCAAAGGGCGAATTAGTGCAATAATAGTGTTA
395656	13	-	S	AAACCAAAGATTGTTTACATAAGCGGATTAACACGCGCAGGATCACAAATG
397062	14	+	ES	AAACGTCTGCGCAGCTTTGAACATGAGCTGGATGGTGACAAAATTCAGGAA
397095	24	+	EGH	GGTGACAAAATTCAGGAAGTAACCCATACCTTGAGCTAAAAAGGAGAAGTA
398788	33	+	ESGH	AATTACGAAAATGTTGTCTACACCACAGACGGTTGTTGCAGAATATGCAAG
399167	28	-	SGH	GTGGTGATCAACGAGATCAACACCCTGCCTGGCTTCACTAATATCAGTATG
400587	26	+	E	AATACTTCCAGACACTATGAAGTTGTGAAACATAATGTTAACTTCTCCATA
400746	11	+	H	GGAGATTATCGTCACTGCAATGCTTCGCAATATGGCGCAAAATGACCAACA
402757	63	+	ESGH	AAAGTTTGACGCCACAGCAGCAAAAGATGCGCGAATGCAATAATCAAGCAA
404910	5	-	G	TATTGTGTCGCGCTTTTGCCTTCCGGCATAGTTCTGTTTATGCTTCTGCCA
404921	8	-	E	GGGTAATCCTCTATTGTGTCGCGCTTTTGCCTTCCGGCATAGTTCTGTTTA
404968	33	+	SH	GCATAAACAGAACTATGCCGGAAGGCAAAAGCGCGACACAATAGAGGATTA
405502	136	+	E	ATTTATTATTTACACTTCATTCTTGAATATTTATTGGTATAGTAAGGGGTG
405579	94	+	SGH	TTTTTTCTTTACAATCGAAATTGTACTAGTTTGATGGTATGATCGCTATTC
406145	14	+	E	AACCCAGCCAGGTGATTTCTGAAATTCGCAGCGCCCTGGCACAGACGATCA
406178	15197	+	ESGH	CCCTGGCACAGACGATCAATTGTTGATTTTCGAGCGCCTATACTTAACGTT
406251	45	+	G	CGATGCCAACGAAACCGCCTTATCCTCGTGAAGCATATATAGTGACGATTG
406288	19	+	SH	TATAGTGACGATTGAAAAAGGAAAGCCAGGACAGACGGTAACCTGGTACCA
406315	24	+	G	AGGACAGACGGTAACCTGGTACCAACTCAGAGCCGATCATCCTAAACCAGA
406326	34	+	E	TAACCTGGTACCAACTCAGAGCCGATCATCCTAAACCAGACTCGTTGATCA
406399	43	+	SH	AGCGATGGATGCGAAAAAACGCTATGAGGACCCTGACAAAGAGTGACCGCA
406829	5	+	G	AAGAAGTGATGGCGGAGTACGCGCCAGAAGCAGGCGAAGACACCATTCTCA
406860	13	+	H	AGGCGAAGACACCATTCTCACATTATTAAATGACAACCAGCTGGCCCATGT
407007	7	+	G	TAGTAGTATGACTGCGCGTAATACGATCTTTCTTGAGCCGTCGCGAATATT
407201	28	+	SG	CAGAACAAAAAATCATTGATGCCGGGAAAGAATTACTGGCAAAAGGGGCTG
407584	7	+	G	TGACGGTAATCAGTGGCGCGCTGAATGTGTTACTGCCTGACGCGACCGACT
407614	33	+	S	TACTGCCTGACGCGACCGACTGGCAGGTGTATGAAGCCGGTTCGGTGTTTA
409061	40	+	SH	GGAGACGGGAGGATTTTTTCTTCTTTGCGCGCGCAGATAACAATTTGACCA
409237	8	+	G	ACGCAGCGAAATCTCGCGGCTAAGACGGTAAACCATTAAATTTTTGAACCA
409273	5	-	S	CAACCGGATTGGCAATGCAAGGCCGCCGACAATTCGTTATCATGCCCGCTA
409279	55	+	SH	TTTGAACCACAGCATGATAATTTCCACGGCCTTGTCGTTAAATTTAGCGGG
409334	5	-	S	TCGATACCTATACGCACGGTACTCTCCTTATTTTTTTCAATATCAATAGCG
411732	15	-	EG	TGCTGGTCGTTATCCTGCAAGCTATCACTTTATTGGCTACGGTGATTGGTA
411748	19	-	SH	AATTATCTCTTGGCCTTGCTGGTCGTTATCCTGCAAGCTATCACTTTATTG
416200	117	-	ESGH	GTGGCGCAGAAAAAAGCAAATGGCACATCTGTTTGGGTATAATCGCGCCCA
416325	44	+	ESG	TGCGACGAGCTTTTCATAAATCTGTCATAAATCTGACGCATAATGACGTCG
416465	14	+	ESG	TGGTCTGCTTCGTGCTCGAACAAAATGGCTTTCAGCCGGTCGAAGCGGAAG
418645	97	+	ESG	TTTAGATCCCTCCTTGCTTTAAAACGTTATAAGCGTTTAAATTGCGCTTCA
418783	60	+	S	TTTAAATATACCGCTGTATCATCCCCAGGGATTGGCACAAAAATTTAACGT
418795	9	+	G	GCTGTATCATCCCCAGGGATTGGCACAAAAATTTAACGTTACAACACCACA
419920	7	+	E	CGCACTGGTTGTATTAAGTTTTACACGCTCATGGTGGCATAATTCGTCCCG
419972	56	+	ESGH	GTGATTGCTCCGCCGATGTTTATCAGCCTGCTTTTTGGTATTCTCGACGGG
424206	12	-	ES	AGGAGAAATCGGTAACGCGCATGACACTGACTCAGACTAAAATAAGAGGCG
424209	35	+	EG	AAAAGGGGGTAAAGGTTGCAGGGAGAGCGCCCCGGCACTAGACTACCCGCC
425117	16	+	ESG	ACGATACCCAAATCTTTATCTATCCGGGCTTCCAGTACAAAGTGGTCGATG
426000	27	+	E	TTTCTGTTAAAGGTCTGGTAGATATCGGTTTTGATGGCTACGCTGTCGGCG
426039	25	+	G	ACGCTGTCGGCGGTCTGGCTGTGGGTGAGCCGAAAGCAGATATGCACCGCA
426068	33	+	G	CCGAAAGCAGATATGCACCGCATTCTGGAGCATGTATGCCCGCAAATTCCG
426243	30	+	SH	TCGTGACCGATGGCGTGGTGAAAATCCGCAATGCGAAGTATAAGAGCGATA
426427	49	+	S	GCGTTTGATGGCGGGTTTACGCAAGGCTATTGAAGAGGGTAAATTAGAGAG
426760	9	+	S	GCCTGGTTGGTCGCGTAACCAAAGTAGCGGAAAACGGCTACATTGCTATCG
426775	6	+	E	TAACCAAAGTAGCGGAAAACGGCTACATTGCTATCGCGCTGAATGACACCA
426859	34	+	SGH	CCGTCCTGCCGAAAGGCACCATGAAGGCGCTGTAATTAAAATTTTTCCCTA
428643	6	+	S	ATTAAAGGGTTCGCGATTACTACCGGTATCGGTGTGGCGACGTCGATGTTT
429315	11	+	G	CGACGTTATCATTACGCTGGGTATTTTGTCGTTATTCCATATCGAGATTGA
429343	31	+	EG	TCGTTATTCCATATCGAGATTGACCTGACCATTGTGGCATCGTTGATGTCG
429410	5	+	H	TTAACGACAGTATCGTGGTATCGGACCGTATTCGTGAAAACTTCCGCAAGA
429508	21	+	GH	ACGCTGCACCGTACCTTGATCACATCCGGTACTACCTTGATGGTTATCCTG
429544	9	+	H	TTGATGGTTATCCTGATGCTGTACCTCTTCGGTGGTCCGGTACTGGAAGGC
429800	56	+	SG	TTTGATGTATGGAGATTGCGAAAATCCCCGCATCTTGGGAAACTGCGCGTA
431315	9	-	E	ACTGTGAAACGAAACATATTTTTGTGAGCAATGATTTTTATAATAGGCTCC
431409	17	-	E	TTGATAGTAAAAGTTTGCAACAAGGGCGAAAGTCAGTACAATCCCCGCCCG
431598	27	-	ESH	CTGCCAGCGTCCTCGCCCCCAGCGATGTTGATATTCCGTTACAGTTAAAGG
432100	84	-	ESGH	TGAGATAAAGGATCGATGCTTTCGCTGCTTTTACCCTCTACCATTAGGCTA
432183	27	+	E	CATCGATCCTTTATCTCAAAAGCGTTGCGCCTTTGTTGTATCGTCAGTTCA
432201	202	+	SG	AAAGCGTTGCGCCTTTGTTGTATCGTCAGTTCAGGGTAAAATAGATTTCCG
432230	11	+	SH	TTCAGGGTAAAATAGATTTCCGTTAACCACCTGGTCAGGACGCCGTATGCA
432243	6	+	S	AGATTTCCGTTAACCACCTGGTCAGGACGCCGTATGCATTGCCCATTCTGT
432259	8	+	S	CCTGGTCAGGACGCCGTATGCATTGCCCATTCTGTTTCGCCGTGGACACTA
433660	106	+	EH	CGGGTTTAGTCGATGAGCTGATTGTCTATATCGCACCTAAACTATTAGGCA
433729	47	+	SG	GCACGCTGCCAGGGCTTGAGAAATTAGCCGACGCCCCCCAATTTAAATTCA
433735	104	+	SGH	TGCCAGGGCTTGAGAAATTAGCCGACGCCCCCCAATTTAAATTCAAAGAGA
433836	105	+	E	CCCGGCTCGAAAGGGAAGCAGCGCACGAAATATTATGCTAAAATCCGCCCC
433856	6	+	G	GCGCACGAAATATTATGCTAAAATCCGCCCCCCTGCGGGGCCATACTCGAA
433880	51	+	ESGH	CCGCCCCCCTGCGGGGCCATACTCGAACCCGAAGGAAGAAAATGAACATTA
435805	126	+	ESGH	ATCGAAGGGCTTTGTTTTATTCGTGACGGCGAACCTGTTACATTAGACTGG
437400	178	-	SH	CAGGAGCTTACATAAGTAAGTGACTGGGGTGAACGAATGCAGCCGCAGCAC
437453	151	-	EG	TCATAGACTCTAAATAATTCGAGTTGCAGGAAGGCGGCAAACGAGTGAAGC
439443	11	-	E	CTGAACAGTCACTCGATACCTCGGCACTGGAAGCGCTAGCGGACTACATCA
439621	9	-	ES	TTCCAGGTTCAGGATGACATCCTGGATGTGGTGGGAGATACTGCAACGTTG
440335	6	-	G	AATTCTGCTGTCTGACAATGAAGACGCCTCTCTAACCCCTTTTACACCGGA
440345	5	-	G	AGCGCGTACAAATTCTGCTGTCTGACAATGAAGACGCCTCTCTAACCCCTT
440351	8	-	G	CCGAACAGCGCGTACAAATTCTGCTGTCTGACAATGAAGACGCCTCTCTAA
440597	49	-	ES	TACCATTGCGCGTTATTTGCTATTTGCCCTGAGTCCGTTACCATGACGGGG
440655	5	-	S	CGGCTGCATCCAGGCGCGGAAGTATACCACTAACATCGCTTTGCTGTGCAC
440671	28	-	SH	CAGCAGCCCACACCTGCGGCTGCATCCAGGCGCGGAAGTATACCACTAACA
440678	6	-	S	AAAAATACAGCAGCCCACACCTGCGGCTGCATCCAGGCGCGGAAGTATACC
440691	8	+	E	AATGGTAAGGTGATGTGCACAGCAAAGCGATGTTAGTGGTATACTTCCGCG
440769	86	-	ESG	TGGCTTTTGATGGTGATTTCCGGGAACAATTTAATGATAAACTTCATGGCG
443640	142	+	ESH	GTTAAATATCGAACCATCTGTCTCAACCAGATTCACGCTACAATAAGGTTG
443824	39	+	S	AATAAGGCTATCCCTTAATTGTGCATGCTGTTGCGACTATGCACAATTAAG
443882	88	+	G	TCCTGGTGCAGGACTGTCGGTTATTTAACTTTGCGGGTATTATGCTTCGCA
445911	5	-	E	TAAAAAATCCGCATGTTTACCCCATTCGTTTGCCGCTTTACACTAGTCGCG
446080	8	-	ES	TCTCTATCATCGCCATCACTGCCCTCTCGGTGATGATGTCCGTTGATTTTA
446105	17	-	EH	ATCTGGGCGCGCAAGCTGTTCGGCTTCTCTATCATCGCCATCACTGCCCTC
446125	33	-	GH	ATAAAGTTGCTGATGACAGAATCTGGGCGCGCAAGCTGTTCGGCTTCTCTA
446161	14	-	G	TTAGCGTCTGGTGGTTAGGTATGGCTCTGCGCGGTTATAAAGTTGCTGATG
450877	324	-	EG	AGGAATTTAATCATGTTTACAGTAATGTAACCTTCCCGTAAAATGCCCACA
453090	47	-	SGH	GGAAAAACAGATGACCGCGCGTGGTTACATGGTTGGTCCGAATGGCCCGGT
453421	7	-	SG	CCACTTCCCCTCGCCGTTGGCAATGTTATGATGGCGGGAATTTTTACCAAA
453433	887	-	EG	TACATGCCTTACCCACTTCCCCTCGCCGTTGGCAATGTTATGATGGCGGGA
453658	92051	+	ESGH	TTTGTTGTTAAGCTGCAATGGAAACGGTAAAAGCGGCTAGTATTTAAAGGG
453700	7	-	H	ATACGGGTTGGAACGCCGCCCTTAATTTTTCTTCTATCCGCTCACGTATCA
453712	5	-	H	CTACTTCGAGGAATACGGGTTGGAACGCCGCCCTTAATTTTTCTTCTATCC
453715	5	-	H	CCACTACTTCGAGGAATACGGGTTGGAACGCCGCCCTTAATTTTTCTTCTA
453728	717	+	SGH	TGTCGGAGGAGATATTTCATGATGATACGTGAGCGGATAGAAGAAAAATTA
453743	740	+	SGH	TTCATGATGATACGTGAGCGGATAGAAGAAAAATTAAGGGCGGCGTTCCAA
453753	245	+	H	TACGTGAGCGGATAGAAGAAAAATTAAGGGCGGCGTTCCAACCCGTATTCC
453888	64	+	G	TTACGGGTGAACGTTTTCTGAATCGTCATCGAATGATTTACAGTACTTTAG
453939	32	+	G	CGGAGGAACTCTCTACTACCGTTCATGCGCTGGCTCTGCATACTTACACTA
454058	170	+	E	GCGTAAAAACGCATTTGCAACTGTCGGCGCTTTTCCAGTATGTTGCTAAAG
455801	3166	+	ESGH	AAGCCTCTTTCGGTGTTAGCGTAACAACAAAAGATTGTTATGCTTGAAATA
455829	1303	+	SG	AAAAGATTGTTATGCTTGAAATATGGTGATGCCGTACCCATAACACAGGGA
456289	50	+	H	CGCTTTCTTGCTGACCGCAGGGGCAAAAGGTAAACGTTTTTGCCTGCCGAA
456426	827	+	SGH	TTAAAGGGCGCATGAATGAACTTATGGCGCTTCATACGGGTCAATCATTAG
456560	75	+	EH	ACCCATCGTAATTGATGCCAGAGGCGCAACTGTGCCGCTATACTTATCCAG
457517	82	+	H	CGGTAAAAGCGAAGTCCGACAAAGCAAGCGAAGGCGAGCTGCTGGCGCAGG
457701	166	+	GH	CAAGCAGTATCAGGCGCTGTTTAATCTGGAAGGCGTGGATCTGGAATTCCG
458037	1744	+	SGH	CCTCTATTCTCGGCGTTGAATGTGGGGGAAACATCCCCATATACTGACGTA
460556	13333	+	ESGH	AGGCTAATTCGGGCTTGCCAGCCTTTTTTTGTCTCGCTAAGTTAGATGGCG
460692	6	+	E	AGTGCGATATAAATTATAAAGAGGAAGAGAAGAGTGAATAAATCTCAATTG
460696	6	+	E	CGATATAAATTATAAAGAGGAAGAGAAGAGTGAATAAATCTCAATTGATCG
460702	63	+	SH	AAATTATAAAGAGGAAGAGAAGAGTGAATAAATCTCAATTGATCGACAAGA
460770	14	+	E	ATCTCTAAAGCTGCGGCTGGCCGTGCGTTAGATGCTATTATTGCTTCCGTA
460776	46	+	G	AAAGCTGCGGCTGGCCGTGCGTTAGATGCTATTATTGCTTCCGTAACTGAA
460804	13	+	S	CTATTATTGCTTCCGTAACTGAATCTCTGAAAGAAGGGGATGATGTAGCAC
460819	7	+	E	TAACTGAATCTCTGAAAGAAGGGGATGATGTAGCACTGGTAGGTTTTGGTA
460902	74	+	SG	GGCCGCAACCCGCAGACCGGTAAAGAGATCACCATCGCTGCTGCTAAAGTA
461080	20	+	S	GCGTCTTGTGGGCTGACAATTGCCCCCGTTTCTTGTCACAATAGGCCTTTG
461089	30	+	G	GGGCTGACAATTGCCCCCGTTTCTTGTCACAATAGGCCTTTGCGCGCATCG
464772	13	-	H	GTTAATCGCAGGCGTTACCATAACGCTTTTATTGTTCAAGCAGGATTATCT
464966	10	-	H	AGAAAACCGATTTAATGCCCTGAAAGCGGTTTTTAGCCAGTTAATGACAGA
464976	7	-	H	TGCCTGATGAAGAAAACCGATTTAATGCCCTGAAAGCGGTTTTTAGCCAGT
465116	20	-	S	CATGATGGGCGACAGATTAATTGGCGAAGCACCGGAATATACTCTGGAGCA
467362	997	+	G	GATTTATTATGGGCAATGCGATGCCGCAACTGCGCGCGGAGCTCCCGCATT
467405	131	+	SH	CCCGCATTTACCGGTGATTGGACATTGCCGAAATCAGGCTGTCTCTCACTA
467579	30	+	E	AAACCGCACAGAATAAATTGTCGTGATTTCACCTTTAAAATAAAATTAAAA
467619	21	+	H	TAAAATTAAAAGAGAAAAAAATTCTCTGTGGAAGGGCTATGTTAGATAAAA
467628	283	+	ESGH	AAGAGAAAAAAATTCTCTGTGGAAGGGCTATGTTAGATAAAATTGACCGTA
471781	1952	+	EG	CTCTCTTTCTCGTTTTTCATTTCTGGCACACCGCTTGCAATACCTTCTTCG
472073	61	+	G	GACCAACTCGATGAAGTGATCGATATCGTCAGTAAGGCGGCTTACACCGGA
472106	87	+	G	AAGGCGGCTTACACCGGAAAAATTGGCGACGGCAAAATCTTCGTCGCTGAA
472112	37	+	G	GCTTACACCGGAAAAATTGGCGACGGCAAAATCTTCGTCGCTGAATTGCAA
475672	22991	+	ESGH	CGGGGCAGCAGTGATAATGCGCCTGCGCGTTGGTTCTCAACGCTCTCAATG
475688	371	+	E	ATGCGCCTGCGCGTTGGTTCTCAACGCTCTCAATGGGGGCTCTGTTGGTTC
475717	716	+	H	TCAATGGGGGCTCTGTTGGTTCTCCCGCAACGCTACTCTGTTTACCAGGTC
475723	1930	+	SH	GGGGCTCTGTTGGTTCTCCCGCAACGCTACTCTGTTTACCAGGTCAGGTCC
475733	4020	+	ESGH	TGGTTCTCCCGCAACGCTACTCTGTTTACCAGGTCAGGTCCGGAAGGAAGC
475842	443	+	G	GCCTCCCACCGTTTCGTCAAAAAATCCCAACATGGCTAAACTTTAACCACA
477866	302	-	SGH	ACCTCCTTATCTCCAGCCAGCCTTTTTCCACAATCAGATATACTTTCCCTA
477988	13	-	E	TTTTACCCTCGCTCGCGCCGAATCAACATCTTAAGTTAGGGTTACATACCA
477995	10	-	G	ACGATATTTTTACCCTCGCTCGCGCCGAATCAACATCTTAAGTTAGGGTTA
478512	240	-	ESGH	TGTGGTAGATCTGTTACTTCCCCTCTACTATTCCCACGTTAAAATAGGGTG
478663	8	-	S	ATTAACCCTGGTGTGACCATTGGTGATAACGTCGTGGTAGCCTCAGGTGCA
479647	40	-	EG	ATCTGGATGACACCTTTATGTTGTTCAGTAGTTATGGTATTAATATGCAGG
479725	39	-	SH	AGCATATTGCGACCTTCGCACTTAATTACAAAATTAAGTATAATGAAGACA
479836	41	-	SH	TTCTCTGTGAAACCCTGTATCATGACTGCCTTGCAAACCTTGAAGAAAGCA
480019	6692	-	ESGH	TTTCGTAATAATGCGATGAAAACCTGCAAAGAGTGGCTTATAGTTAAGCTA
485064	190	-	EG	TAACGCCAGCTGCTTTTGCAATCTCGCCCAGCGAGGTGGATGATACCCCCT
485123	27	-	SH	CCAGATCTCACTGAACAAATCCGACTTGTCTTTAAAATGCCAGTAGATTGC
485193	5	+	S	AGACAAGTCGGATTTGTTCAGTGAGATCTGGGAACTGTCAGAATCCAATAT
485202	61	-	E	TTAATACTGAGAGTGGATCGCCAGGGAATTTTGCCTGATACTCAAGCTCTA
485716	22	+	E	TTTTCGTCGTTGCTATTCTGGTTCACTGCGTCGTGATATTCTTGCGGTTTG
490083	13	+	EG	TCACGATAAGACCTCAATGAAAATGATAATTGTTATGCTAAAGTAGCCACT
490183	5	+	E	GGCTGGCTGGCGGTAGTGCTGGGTACGCTGGGCGTGGTATTACCGGTATTA
490346	10	+	G	AGAAACATCATGCGATGCCGCGCGGCGTCAAACCGCGGGCGATTTTGCTTA
490535	5	+	G	GCACAACAATCGCAGTTGCAATTATTGCGTACAGCCAGTACATTCTGGCGT
490663	342	-	ESGH	AATGCCGGGTTTTGGGTAGTCCTGAATGCTTTTGATGCTATTTTTGAGATA
491109	11	+	SH	ATCCGTCGTCTGGGTGGTGAAGTGGCTGACGCTGCGTTCATTATCAACCTG
491279	12	+	SG	GATGTGCATTCAGCCTCGCCGTTCTGACGGGGCTGTGTTAGCATTACCCCT
493028	63	+	G	CATTTGCGCTCCTCTCAGCGGCATTTGAACAACCGCGGTGCACAGCAAAAA
493189	464	+	SGH	AGAAAAACTTGCGCAGGCGCGCGAGTCCATTATTGCGGATAATAATATTCA
493818	7	+	E	TCACCCGGGCGATGTCGGAAATCGGCCACTGCGCCGATTGCCGCACTTTCA
493832	6	+	G	TCGGAAATCGGCCACTGCGCCGATTGCCGCACTTTCACCGAACAGGAAGTC
494300	29	+	S	ATCACCTGCTCTCGCTTGAAATTATTCTCCCTTGTCCCCATCTCTCCCACA
494336	14	+	G	CCCATCTCTCCCACATCCTGTTTTTAACCTTAAAATGGCATTATTGAGGTA
496106	8	+	S	CCCGGATCACGTACTGGTGAAACGTGCGGCAGATACTGAAGATGAAGCGAA
496125	12	+	S	AAACGTGCGGCAGATACTGAAGATGAAGCGAAGTTCAGCGAGTGGGTAGAA
496134	11	+	S	GCAGATACTGAAGATGAAGCGAAGTTCAGCGAGTGGGTAGAACTGCTGCTG
496141	16	+	S	CTGAAGATGAAGCGAAGTTCAGCGAGTGGGTAGAACTGCTGCTGGATCAGG
496357	20	+	E	GCCCCAGGTGCCTTTCTTGAGGCAATCGCCTGTTGGTGGTATCGTTTATCG
497066	70	+	E	CGCTGATCTGGAAAAAATCCTCGGCTAATTCGAAAGCGCGCACGGACAGTC
497196	28	+	S	TATTCATTCGGCCTTTTACAAAAACCTCAATCTGCGCTATTCCTTTTTCTG
497255	234	+	SGH	TCTCACAGCAATTAGTTCTTCTTCCTCACTTTTCCGCTACAATTATCAACA
499323	15	+	E	AACTGGCTGCGTCTCGCGCGCTCCCGTCAGATTGTGTTAACATTCGCCGCT
502478	124	-	S	CTATTACCTGTAATTTTGGTTTTCCCGGCCAAAAATGGACAATAACCACCA
502485	69	-	H	TCATAAACTATTACCTGTAATTTTGGTTTTCCCGGCCAAAAATGGACAATA
502519	362	-	SG	CAATAATTATTCATGAACATCATCAATGAAATTGTCATAAACTATTACCTG
503853	29	+	SH	TCATGTCGTTCAGCAGATGTGAGAGGCTGATAGCACCTAAAATACCAAACG
504112	29	+	EG	CACCGGACGCAGACTTGTCTATGATGTCGCGTCATACTATTTTTCAACACG
506428	425	+	E	TCTTGCCTAAGAGTATTGGCAGGATGGTGAGATTGAGCGACAATCGAGTTA
506453	71	-	S	GGCCAATATCGCTATTGGCCCGTCAAAGAGGAATTTCATTTTTTTATTATT
506812	52	-	S	CGAAGCAACAACATAAACCCGTGATTGAACTGGAAGGGGCTGAAAACCAGA
506839	15	-	G	GTATCGATTACCAGCTATTGCAGGCGGCGAAGCAACAACATAAACCCGTGA
507321	879	-	EG	AGTCTCCAACTCCATTTGCGCCATCCCTCACCGCGCGCTAGCATGATATTT
510449	5	+	S	TTGGGTGGCTTACAGATGCGTCATAACCCGCTTGTTTGATGGTTTCGATCA
510635	295	-	ESG	TTTATTAATTTCTTGACCTTCCCCTTGCTGGAAGGTTTAACCTTTATCACA
511129	8	+	H	CGTTAGCCCTTGCGTTAGAAGATGTCGGCCCGCAGGCGGTACAGGACAAAA
512790	82	+	H	CGAAGCTAATGAATAAATCCCTGTGGCGGCAGAGTACCTGGGGCAACATTA
512872	83	+	H	GGCACTGAATTTAGGCTCACTCGCCAGCGTTGCCAGCGCCACCTTTTTGAT
512919	429	+	G	TGATTTGCTACCTGGCGGTGTTTGTGGTGGCGATCCGCCTGCGTCATGATA
512925	31	+	E	GCTACCTGGCGGTGTTTGTGGTGGCGATCCGCCTGCGTCATGATATTCACG
513178	73	+	S	GGTGGCGGTCGATATTCGCACTGGCAAAAAAACGTGCTTGAATATCTGTTG
515049	430	-	ESGH	TCGCAGGAATAAGGGGGAACTCTCTTTCAGTAATCAGGTATAATTTGTTTA
515520	5	+	G	CGGCAGCCTGACCCAGCCATTTTTCTCGATTTTCTCGAACGCTTCGCCTTG
517671	17	-	H	TTACGTTGGGACCGGAAGCGGTGGTGGACAAAGTACGCCATGCTTTTATTA
518108	7	-	H	TGTTGATCGCGCAGCCGACGAGGTGATCGCCCTGACCGATAATTGTCTGTA
518193	6	-	S	CAGGTTGCCGGAAACCGGATGATGTTGAGCGCATGAACAGCATGGGATTTA
518388	35	+	SG	TTTACCTGTCAGGATCTCCGTTGCTTTATGAGTCATGATTTACTAAAGGCT
518478	79	-	SGH	CGCCAAAGAGTTTGATGTTCCGCTGCTGCCCTTTTTTATGGAAGAGGTCTA
518613	6	+	G	AACGGCGACCATAGTTTGCAGGCAGACGTATTTGCATTAACAATGGTTCAG
518895	48	+	SH	AGGCCGCGCTGGCAGACATTCGATACCCGGCGCTCAGGCTATCACCCAGAA
518997	18	+	SG	GGAAGGGCAAATGCCAGCGGAAAACATTGTTGAAGTTCATCATCTTAAGAA
519021	145	-	ESG	TGGTCTCGCCACGTTTGACAACCAGCTCAACTCCGGTGAGGATGGAGAGTT
526492	14	+	E	ACTAATGGAAAATATTTTGCATCTAAGGCAGAAACTGATAATTTAAGAAAG
527354	153	+	ESGH	TAAGGAGTCGGGGCTGTACTACAACCGGAACCGGTACTACGATCCGTTGCA
531840	189	+	ESGH	ACGATTTGGCGCTGGTTGAGATTCTTGAGCAAGACTGTACGCTTATCAGCA
532091	5	-	G	TCCTGTTCAGGAATACTTTCAACATCACAGTTGTCACTGCCGCCGCGATCG
532207	190	+	SGH	ACGCCTGCAACCGACTTGCATAAGATAAACTAATTGTTCATTGTTTATGCT
532856	267	+	ESG	CCTTGCTGAAGGACCTGGAACAAGCGCGTGAACTGGGCTATACCGTAGATA
533001	745	+	SH	ATCAAGACTGACAGAAGATCGTTTTGTCAGTCAGGGTGAGCTGGTCAGAGA
552303	5	-	G	GAGTTGTGCACCACAGGAGTTTTAAGACGCATGTCTTCCCGCAATAATCCG
552307	5	-	G	CCGAGAGTTGTGCACCACAGGAGTTTTAAGACGCATGTCTTCCCGCAATAA
552365	32	-	E	CAGCCACGCAACCGTTTTCCTTGCTCTCTTTCCGTGCTATTCTCTGTGCCC
553571	6	-	SH	AAAACTTTTGACGATAAAGCACCTGAAACAGTTAAAAACTTCCTGGACTAC
553639	31	+	ES	AACTGTTTCAGGTGCTTTATCGTCAAAAGTTTTGATGACAATATCGCCGTG
553713	89	-	G	CATACATTGCGTGATGATCCGATCGTGCGGTTATGCTATAACACCACCCTA
553781	3358	-	ESGH	AAGATTCCGTTTAGACATGTGTGGGTAATTGAGTTGCGTATAATACCCATA
556502	36	-	SG	TGCGTCCCTGCACCCCGCGCGGTATCGTCACGCTGCTTGAGCGTTACAACA
557004	238	-	ESGH	AATCTGAAACGAAACCTGACAGCGCGCCCCGCTTCTGACAAAATAGGCGCA
565236	48	-	ESGH	CACGGCAAGCCTGCATTGCGGCGCTTCAGTCTCCGCTGCATACTGTCCAGG
565315	104	+	ESGH	GCCGCAATGCAGGCTTGCCGTGTTGTGAGGTACCCGGATATTATCGTGAGG
565541	5	-	S	GGATTTCATGAAATTCCGGCTCGGTGGTTTCGAGGCAATAAAATCGGCTTA
565678	16	-	G	ATTCCGCGTCAGCCAGCGCATTGGCCCGCATGTTCTGGTACAAGTTGGTAA
565995	12	-	H	GAGTTTACTCACTTAGCCGCGTGTCCACTATTGCTGGGTAAGATCAGATTA
567728	5	+	SH	AGCTCAGACGCTGGCTTATATTCCTACAGGGATTGCTTATGCTATCTGGTC
570410	73	+	ESGH	GGTGGCATTGGACTGTTGTTAATATTCCAGCAACAGTAACATATTTGCCCG
571159	5	+	H	TCGTTAGGAGTGAATCATGTTAATCATTTACTTTTATCATATAGTAAACAA
571542	260	+	EG	GCAATTCTATCGATTTTGATTTTGGGAAATCAACACGGCATAATTATGTCA
575128	6	-	S	CTGCGTCCGTCCGTTGCTTACCTGCAATCTAAAGGTAAGGATCTTGGAGTA
576093	331	-	E	CAAAACTTACATCTTGAAATAATCACATTGATTAGATGAATATTTATCGCG
576509	7	+	E	ACTTCGTCACACAGCTTAAACCCGCCGTCGAGCGGGTTTTTCCATTTTTTG
578144	26	-	E	TCAACTCATTGTTTAGGGTTTGTTTAATTTTCTACACATACGATTCTGCGA
578958	11	+	S	ATGATTTATGTCAAATATTAGGAATGTTTTCAATTAATAGTATTGGTTGCG
579054	5	-	E	ATTTTGTCGCTCCATGCGCTTGCTCTTCATCTAGCGGTTAAAATATTACTT
579279	5	-	S	ATGATTAGCAGTTATGGTGATCAGTCAACCACCAGGGAATAATCCTTCATA
579359	8	+	S	ATCACCATAACTGCTAATCATTCAAACTACTTAACCTGTGACAGAGCCAAC
579377	7	+	S	CATTCAAACTACTTAACCTGTGACAGAGCCAACACGCAGTCTGTCACTGTC
579694	204	-	ESGH	AATTGATCTGCATCAACTTAACGTAAAAACAACTTCAGACAATACAAATCA
579776	10	+	E	AAGTTGATGCAGATCAATTAATACGATACCTGCGTCATAATTGATTATTTG
581993	5	-	G	ACATGGTGAAATTAATAAAAAAACACAGATGATGGGGCTAGAATTTACACA
582200	37	-	E	TGCGATTTCCAGATCTACAGCATCCTGCAGTGGCGCAATATACTCACTGAA
584856	339	-	SH	ATATAAAAAATACATATTCAATCATTAAAACGATTGAATGGAGAACTTTTA
584887	3891	-	EG	GGAGCAATATGTAATTGACTCATTAAGTTAGATATAAAAAATACATATTCA
594546	67	-	ESH	GTTTTGTGGTCGATTTGGCCGACAACGGGCTGAATGGCTACCATCTGGCGA
594684	286	-	ESG	TTTGCCAATAAGCGATTGCCATCTGATCCCGCTACTCTAGAATTGCCCGGG
594797	66	+	ES	TCATTTTTCTGTCACCGGAAAATCAGAGCCTGGCGAGTAAAGTTGGCGGCA
595853	64	+	SG	CAGCAGCGGGATGTGGAATTTTATACCCAAAATTGAGATCCCCATTTTTAA
596063	7	+	E	TCTGGCATCGCTGCAAATTACTTTGCAACGGGCGCGGGCATTATATCAGCA
596519	629	+	SG	GCGCCACTGGCGTGGTAAAGGGTATCGATCTGGAAAGCAAAAAAATCACCA
596535	897	+	S	AAAGGGTATCGATCTGGAAAGCAAAAAAATCACCATCCATCACGATCCGAT
601146	5	+	G	TTTAACCGTGTGGATTGTGTCTTGCGACGATGGGCACTAAATGTTAAAAGG
604265	5	-	S	GGAAGCGAAAGCCGCGAACGATAAAGGTCGCAAGTTCTTCGCTGATATGCA
605135	33	-	ESG	CTGGCGGATTAAACGTCGATTATCGCCGTACTTCGCGGCATACTTTGCTTA
605391	7	-	H	ACTTACATTTAACAATGTTATGAAACACCCTTTAGAAACCTTGACCACCGC
606946	16	-	E	GCCCCAGGGTTGATAGAAATATCTCCTGGGGCTTCATCTTTCCAGACCTCA
607166	33	-	SH	AACGGCTACTTCTTCGGTTCGTAAGCGAGAACAGCCTTAAACTCAATATTA
607179	6	+	EG	TCGGAGACTCGCTGTGTGAGTTTACGGTGAAGGAACGTAATATTGAGTTTA
621416	12	-	G	CATATCCAAATAAGATCGATAACGATAATTAATTTCATTATCATGGAAGTT
621425	36	-	SH	ACATGCTAACATATCCAAATAAGATCGATAACGATAATTAATTTCATTATC
621457	81	-	E	TCAAATATTTTAAATACCTATTCTTAGGCTGCACATGCTAACATATCCAAA
621509	9	+	EG	TGGATATGTTAGCATGTGCAGCCTAAGAATAGGTATTTAAAATATTTGATG
623749	154	-	SH	CGGATTGTGCGCTTTGTCGAATTTGTCATTACGCCCTTAACCTTATTAATA
623901	189	-	G	CATTATTGATGGATTCGCATAAGCGCAATGTGATGTCCTGCGCCGTTCTGC
623950	34	-	ES	TCTGCAACTCGGGGTTGCATCTGGTTGTGGTTACAATGAAAATGAGAAGCA
624099	13	+	GH	CGACCGAAAATATAAATGATAATCATTATTAAAGCCTTTATCATTTTGTGG
629081	530	+	ESGH	ACATGGTTGCTGTGTTGTTAAATTGTACAAAGATGTTATAGAAACAAAATG
631168	13	+	H	CTTGCGGCATTGAAAGATCCGAAGCCAACGGCGAAAGAAACGCCGTATGAA
631232	739	+	ESGH	ATGTCGAGGAGATCGTGGCGCAGGCAAAAGGCGCACACTAAAGTCAGAGTG
632716	10	-	H	CACGATGCTAGTATTTGGCAATCAAGACGTTTAGATGTCTAAATAAAACAA
632746	377	-	ESGH	TGACGAAGTTGCGTGTTGAAGGCACTATAACACGATGCTAGTATTTGGCAA
632780	342	+	ESGH	CATCTAAACGTCTTGATTGCCAAATACTAGCATCGTGTTATAGTGCCTTCA
637059	8	-	E	CAACAGGCCGTGGGGTTGCCCGATCAGAAAACGCTTAATATCATTATGGGG
637852	193	+	GH	TGTCCTTTTCAGTCAGTGCAAAAGTCGAGTAAAAGGCATAACCTATCACTG
637856	11	-	H	TACAACACCCTCATAAACAAAGGGCAATCACCTGATCTAAGCTCTTACCTA
637956	56	-	SH	CCTTTCCAGGTGACCGTGTAATCTGAACTACCCTTTGGTATCTTCAGTGCC
637967	12	-	H	TAAAATGGCCCCCTTTCCAGGTGACCGTGTAATCTGAACTACCCTTTGGTA
637977	15	-	G	CGATAAAAAGTAAAATGGCCCCCTTTCCAGGTGACCGTGTAATCTGAACTA
638005	7	-	G	AACTTTGTGAACTTTGCACCGCCAGCGGCGATAAAAAGTAAAATGGCCCCC
638104	92	+	H	TTGTCTTACGAAGGTTGTAAGGTAAAACTTATCGATTTGATAATGGAAACG
638144	548	+	ES	TAATGGAAACGCATTAGCCGAATCGGCAAAAATTGGTTACCTTACATCTCA
638286	210	+	SH	AATCACCGAAAAAGATACCGAAGGCCGCTGGAGCGTCTTCTTCTTCTACCC
638305	9	+	E	GAAGGCCGCTGGAGCGTCTTCTTCTTCTACCCGGCTGACTTTACTTTCGTA
638319	7	+	E	CGTCTTCTTCTTCTACCCGGCTGACTTTACTTTCGTATGCCCGACCGAACT
641126	98	-	ESH	TAAGGAAAAAGAACCAGACAAATATCAGGGATAAATATTATAATCATGGCG
643512	16	-	SH	GTAACCCTGCGTATTTGACTGAAATTCAGATCTCGATCAAAGCTGACGCCA
643568	32	-	E	CTTTGCCAAAAGCTGGGGAAAAGAGAACGTGAAAGCAGTTAAGCTAACGTG
644257	324	-	EG	CCCGCCAGGTAAGCCCACCTGGCGGGCTTTTTTATGATTTAATAGATAGTA
644379	50	-	S	GATTACTGGCGTCTTGGCGCAATCTTCGGGGTGATTTACATCTCTATGTTG
650803	13	+	SGH	ACCGCACTGGCGGAACAGCGCCTCGTATTCGGTTTTGGTATAAATAAACAG
656439	16	+	S	TAACATCAAAAATAACGCGACTTTTATCACTTTTTAGTAAAGTTACACTGG
656473	3093	+	EH	TAGTAAAGTTACACTGGACAAAGCGTACCACAATTGGTGTACTGGTAACCG
656498	5	+	H	TACCACAATTGGTGTACTGGTAACCGACACAGCATTTGTGTCTATTTTTCA
656590	214	+	EG	AGTGGTTTAATGAGTCCAAAGGATTCGGTTTCATTACTCCGGAAGACGGCA
656624	255	+	E	TACTCCGGAAGACGGCAGCAAAGACGTGTTCGTACACTTCTCTGCAATCCA
656642	296	+	H	CAAAGACGTGTTCGTACACTTCTCTGCAATCCAGACTAATGGTTTTAAAAC
657189	92	+	G	ACTGCTAAAAGAAGTTGTAACACTGCAAAATCCTGCTATTTGATTTGTATG
657267	5	+	S	TCGTTGGCGAATTTTACGACTCTGACAGGAGGTGGCAATGCTGGTTGCCGC
657275	10	+	SH	GAATTTTACGACTCTGACAGGAGGTGGCAATGCTGGTTGCCGCAGGACAGT
658096	34	+	ES	TTTTTACTCGGCGCTTGATTCACCTTGTTACAGATTGCTATTGTGTGCGCG
659463	13	-	SG	AATAGTTGATAATTACAACAATCTATTGAATTGAAACGCTTTCCTTCGTAA
659474	18	-	SG	GTTAATTCAAAAATAGTTGATAATTACAACAATCTATTGAATTGAAACGCT
659524	26	-	E	GCGACCGCTTTGGCTGCTTTCAGGTCCGTTTCAATGATATACTGCCAGTCG
660079	8	-	S	ACCAACTCAGTCAGTTTCAAACCGATCTCATCATCGATAACATGTTTTGCA
660765	19	-	ESH	ATATCTGCTAATGCTTTACATCTCCTTCGCGTTTGTATATTTTCTTTATCA
661806	368	-	ESGH	AAACTTAACGAACTGCTTGAATTCCCTACTCCTTTTACTTACAAAGTTATG
661879	42	-	SH	ATCAGTAAAAAACTCCCGCCTTCTGGCGGGAGTTGCTATTTAATTACGTTA
662523	67	-	ESG	TACCGAATGAATACTCGATCTATAAAGAAAAAGAATTTACGTTTAACGGTA
663214	263	-	SH	AGTCAGATGCCTGCCGGTAGTGCATTTGCTATAGTAGGGCACTTTTTTAAT
663224	348	-	EG	TCACGCGGAAAGTCAGATGCCTGCCGGTAGTGCATTTGCTATAGTAGGGCA
663451	11	-	G	CAACAGTACCAACAGCAACTGGGACAGAAGTTCGGCGTCCCCGGTCGCGTA
663494	7	-	G	CTTTATGGTGCAAGTCGGGGCCGTAAGCGATCAGGCTCGTGCGCAACAGTA
664555	180	-	ESG	TGCTGATATTATTCGTTTATGTCTTCGTAAATATTGGTATGGTAAGCGGTA
664747	13	-	H	ACGGCACTCAGTCACAGCTTGAATTTCTCCCCGAACGCCATACTGACTTTA
664831	33	-	SH	CAGACCCACTCGGCGCGGGCTATCACATTATTCAGTCTAAAATTGCTATTG
668160	45	-	ESG	TCAAAGGTCAGGACATCATCGCCTTAGACGTTCAGGGCAAATCCAGCATCA
668192	16	-	S	CCAGGATTTTGTTATCGACAAAATTGATGACCTCAAAGGTCAGGACATCAT
670125	1284	-	ESGH	TGATGCTTTGTTGATGGGAAAAAGTAAGCGCGCATTGCATATTCTTCAGCA
674059	17	-	SH	AAAGGCTGTTTTGACGCGGACGTTTGGGCTATGCTATGCGGATCTGAAAAA
674068	232	-	ESGH	GAGTGCGCGAAAGGCTGTTTTGACGCGGACGTTTGGGCTATGCTATGCGGA
674096	16	-	SH	TGAATAATCCGGGCATCATTTCAACGTCGAGTGCGCGAAAGGCTGTTTTGA
674136	45	-	G	TGCTTTGCTAATACGCCCACAAACTCTGTAAATTAATGTATGAATAATCCG
674145	46	-	G	TTTGTTCCTTGCTTTGCTAATACGCCCACAAACTCTGTAAATTAATGTATG
674216	18860	+	ESGH	TGTGGGCGTATTAGCAAAGCAAGGAACAAAGAACGTCTATTATTATAGTCA
675568	16	+	EG	CTTGCTCATTATCTTTATGACGGCTTTTATCCTCGGTATACTTTTGCCCTA
682792	28	-	G	CACAGGGGAAATATACCCAGGGTATGACGGTTGTTGATTATTATTATCTGA
683047	13	-	H	CAGGGATCCCGGTGGTGATGGCCGGTCTGGATGTTACTCATAAAGCACAAA
686977	14	-	SH	CAAACACTCACAACGGGTATCCATGCGTTCTTAACGCAGAAGATAAAGGAG
686985	12	-	H	TAACAACACAAACACTCACAACGGGTATCCATGCGTTCTTAACGCAGAAGA
687024	174	-	G	CCTAACAGGCACAACACTGCACAATAAAGTTGCAGACGATAACAACACAAA
687058	8	-	SH	GCCGAGAAGAATTTCCCCGCTTATTCGCACCTTCCCTAACAGGCACAACAC
687070	15	-	SH	ATGACTGAGTCAGCCGAGAAGAATTTCCCCGCTTATTCGCACCTTCCCTAA
687077	6	-	H	AAATGAAATGACTGAGTCAGCCGAGAAGAATTTCCCCGCTTATTCGCACCT
687086	5	-	S	AACATGAAGAAATGAAATGACTGAGTCAGCCGAGAAGAATTTCCCCGCTTA
687098	6	-	H	AAAATCGGCTCAAACATGAAGAAATGAAATGACTGAGTCAGCCGAGAAGAA
688290	10	-	H	GCGGCGCATCTCGCAAAAACAAACAATAAAACAGCAATATCTTTACATTTA
688668	6	-	G	CCGCAGTTCACCCGCGAGGTGTTAACCACTAACGTGACGCCGACCACCGGA
688931	12	-	ES	TGTCGGCAAATGGTATTGAGCTTACTGCGGCTATTTGCTACGAGATCATTC
690752	9	-	SG	TTCGCGACATCATGATCCCCCGCTCCCAGATGATTACCCTGAAACGCAACC
690769	6	-	S	CATCGCAGACCAACGCGTTCGCGACATCATGATCCCCCGCTCCCAGATGAT
691021	7	-	S	GTCCCCGCCGTTGGTGATTAACGACGGCGTTTTGATTAACTAACATGAGAA
691100	6	-	SG	GAGATTATGCTTGCTCTGGGCTATGAGGATCCGTACATTGCCGAGAAAGAA
691105	6	-	E	AAACAGAGATTATGCTTGCTCTGGGCTATGAGGATCCGTACATTGCCGAGA
691133	9	-	E	GACGAAGCAGAAGAAATGGAAGCCCTCGAAACAGAGATTATGCTTGCTCTG
691161	6	-	S	TTTGTTAGGTTACGATCACATCGAAGATGACGAAGCAGAAGAAATGGAAGC
691875	24	-	SG	TGGCCTATATGCGTGGTCGTACGCTGAACGACGCGTTTATCATTCTCGATG
691919	6	-	SH	AGTCGAGAAACTGATTGAGCGCAACGTTATTGAAGTCGCACCGCTGGCCTA
691931	7	-	S	GGGCTTTGAGAAAGTCGAGAAACTGATTGAGCGCAACGTTATTGAAGTCGC
691965	7	-	S	TGCGCCCGCTGTACGACGCGCTGTTTGAAATGCTGGGCTTTGAGAAAGTCG
691986	5	-	SH	GCCAGAAAGTAGACCCGTATCTGCGCCCGCTGTACGACGCGCTGTTTGAAA
692000	8	-	G	GCCTGGCGATTTAAGCCAGAAAGTAGACCCGTATCTGCGCCCGCTGTACGA
692208	15	-	G	GCGGCGTAATTAAGCCGCGCACGCCAAACCAGGCGCAGTACATCGCCAATA
692652	206	-	ESGH	TCTTTATTGCAATGCTTGCGCCTTTTTCCTGTGGCGTGAATAATTTCCTTA
692692	9	-	S	GCCGTTCCGGTGGGCCTTGTTTTTTCTCTCTTTATCCCCATCTTTATTGCA
693281	20	-	S	CGCTGGAGTACAAAGCGATCATCCGTAAACTGCGTGCGGCGCGTCCAGATA
694214	35	-	E	GATAACGCTCATACTGGTCACAACGGCAGCAAAGCATTACACTATGCGCCC
694300	95	+	ESGH	AGTATGAGCGTTATCAGCCCTTAGGGGTAAAAATCCTGTAAACTTAAAGCA
698445	72	-	SG	CACCGCCAAATCGCTTGCGCACAGTGCTGCTTTGCGGCATTTTTTTAAACA
698787	18	-	SH	GCTGGATTTACCCGTCAGTCGCTGAAATCGACGTTATCTGAATAGCAACCA
699806	7	-	SH	ATCTGGGTAAAACCATCGCCATTGCTATCAACTTATTTAATCCGCAAAAAA
701088	2774	-	ESGH	TGCCAACATTGAACAGTTCATTTTTGCGGGTAAAACAATATACTACCGTAA
702396	603	-	ESGH	AAATTCATCTGTTTATGGGCGGTGTAGGTAACGACGGTCATATTGCATTTA
702692	12	+	G	GCTTAAAGCTGACCTGGCCTGCTTTATGCATTTCGACTAACGCTTTATAGG
702742	31	+	SGH	GTGGTCATCGGCGTGCCGCCAGTCGGCAGGCCCAGTACAAACGGACGATCG
702760	6	+	G	CCAGTCGGCAGGCCCAGTACAAACGGACGATCGGCAGTCGGTTTGAACGCA
702878	15	-	E	TCAGGTCGGATTGACGCCTGTCTGCGCAAATCCAGGTTACGCTTAAAGATG
702929	1000	-	ESGH	TCACTCCCTTTTACTGGCTAAACCAGAAAACTTATTTTATCATTCAAAAAA
705286	691	+	ESGH	AAAAAACTAACAGTTGTCAGCCTGTCCCGCTTATAAGATCATACGCCGTTA
705309	25	+	G	GTCCCGCTTATAAGATCATACGCCGTTATACGTTGTTTACGCTTTGAGGAA
707105	6	+	G	AAATTGCCTGATGCGCTACGCTTATCAGGCCTACATGATCTCTGCAATATA
709876	55	-	ESG	CAAATTCTGTCACTTCTTCTAATGAAGTGAACCGCTTAGTAACAGGACAGA
709886	76	-	SGH	ATCTCAAGAGCAAATTCTGTCACTTCTTCTAATGAAGTGAACCGCTTAGTA
709893	6	-	G	ACGCATTATCTCAAGAGCAAATTCTGTCACTTCTTCTAATGAAGTGAACCG
709923	10	-	G	TTCATTTAGGCGTGGCAATTCTATAATGATACGCATTATCTCAAGAGCAAA
709939	52	-	EG	CCAGGGACTTGTGGTTTTCATTTAGGCGTGGCAATTCTATAATGATACGCA
710051	74	-	ESH	TAATTGCTACAAATTTGTAACTTTTGCTGTTGTACCTGTACAATGTCCCGG
710082	5	-	E	ACGCCGTATTAATAGATAATGCCAATCAAAATAATTGCTACAAATTTGTAA
710304	55	-	G	GCGGTGCAACCATCGTTGGTCACTGGCCAACTGCGGGCTATCATTTCGAAG
710796	5	-	E	TAGTCAGGGCATCGTTTAAATTTCCACTTTCATGTAGCACAGTGTGCAGTC
711173	1074	-	ESH	CGCGCGTGGGCGTTGGCGTGACTCATCGCGCTGATGTATTATGGCGCGCTA
711306	9	-	H	GCACGGGCGCATGTGATTGCAGGCGCGGGTCACTGGGTCCATGCTGAAAAA
711795	12	-	G	GTAATGAATTACCCGGCGATGGCGCAGGATCTTGTTGATACTCTGGATGCA
711907	12	+	S	GTGAAAGACCGTGGTTACGCATATCAACCTGGATGATATTGTGATCGTTTA
712056	35	-	E	TAAACCTTATTTGTTGCAGCCCTGTGGCACAATGGTCAACATAATACCCTA
712089	15	-	S	AGCGTCAAGCCTGGCTTGCAGAAAAACTCGGAATAAACCTTATTTGTTGCA
712169	73	+	EG	CTGCAAGCCAGGCTTGACGCTATCCGCTGCCGGGATTTATTCATATACTCC
712218	136	+	ESGH	CCTGGCGACTTGTATTCAGCTAAGACACTGCACTGGATTAAGATGAAAACG
715608	7	-	S	GGTGCGCTTGTCTATGGCTCCGGAGGTCTGCTGATTGATAATGGTTAGTTA
716240	13	-	H	TTTATGCGCTGTACTCATCCGGGGAAGAAGCCATGCTGTACGGTTCCATCG
716258	10	-	H	TTGGCGCGATGTATAGCTTTTATGCGCTGTACTCATCCGGGGAAGAAGCCA
716270	49	-	G	TTGTTGCTTTTGTTGGCGCGATGTATAGCTTTTATGCGCTGTACTCATCCG
716283	75	-	ESG	AAAGTTGCAAACTTTGTTGCTTTTGTTGGCGCGATGTATAGCTTTTATGCG
723712	428	-	ESG	GCGTAATCTCAGCGTTGAACAGCTCACGCAACTGATCGCAAAATACAGCCA
728295	8	+	EG	AGTGGTCGGATGAGTAGTAAAATTACACAAAAGGCGGTACTATTTTCATCA
728305	19	+	SG	TGAGTAGTAAAATTACACAAAAGGCGGTACTATTTTCATCAGATAAACAAA
728480	17	+	S	TGGCGCTGCCTTTCATGCTTTTCTGGAAAGACCGCGCCCGCTTTTACAGCT
728488	17	+	SH	CCTTTCATGCTTTTCTGGAAAGACCGCGCCCGCTTTTACAGCTACCTGCAT
732566	26	+	SH	TCCGATCTCAAATATAGATCCATTAGGATTAGAAACACTAAAATGCATTAA
738203	284	+	ESGH	AACAGGATTAACTTCACAAATATCATTTCTCAACGTCTACACTTACTCCTG
738234	22	+	H	AACGTCTACACTTACTCCTGTAAACCGCTCAGGAGCAGTAATGAATCTACA
738646	5	+	E	GGCGAGCAACCACTTCTTGCGCCGCTGATGCGTATCAAACACTATATGGCG
742021	331	+	ESG	TCAAAAGATTGGCTATCGACGAACTGGCGAGGTAACGCTATGTTAACGGTG
742384	8	+	EG	CTGGCATTTGCCGCTTGACGCACATCCTGAGCTGGGCAATAACGCACAGCT
742403	55	+	SGH	GCACATCCTGAGCTGGGCAATAACGCACAGCTGGCGGCGTTACTGGGGATC
752007	6	-	SH	TAGCTATACCCCTATTCTATATCCTTAAAGGACTCTGTTATGTTTAAAGGA
752527	286	-	EH	CGATGGGTATTCCGTCTTCCATGTTCACCGTCATTTTCGCAATGGCACGTA
752548	58	-	EG	ACTCTGGTATCATCCTGAAAGCGATGGGTATTCCGTCTTCCATGTTCACCG
752558	42	-	G	GTCGATTTCTACTCTGGTATCATCCTGAAAGCGATGGGTATTCCGTCTTCC
752565	78	-	G	CCCGAACGTCGATTTCTACTCTGGTATCATCCTGAAAGCGATGGGTATTCC
752579	158	-	SG	GAGAAGAAACTGTACCCGAACGTCGATTTCTACTCTGGTATCATCCTGAAA
752629	5	-	E	AAGTGGCTATGGAGCTGGAAAACATCGCGCTGAACGACCCGTACTTTATCG
752691	72	-	G	CGTAATGCGTGAAACCTGCCATGAAGTGCTGAAAGAGCTGGGCACGAAGGA
753894	207	-	GH	GTATTGACCAATTCATTCGGGACAGTTATTAGTGGTAGACAAGTTTAATAA
753906	182	-	E	AACAGTGTGGAAGTATTGACCAATTCATTCGGGACAGTTATTAGTGGTAGA
753958	14	-	S	TATAATGCGTAAAAGTTATGAAGTCGGTATTTCACCTAAGATTAACTTATG
754178	2805	+	ESGH	CTATATGTAGGTTAATTGTAATGATTTTGTGAACAGCCTATACTGCCGCCA
757260	49	+	ESG	TCCGCGATTTGGTGGTAGACATGGGACAATTCTATGCGCAATATGAGAAAA
757268	10	+	E	TTGGTGGTAGACATGGGACAATTCTATGCGCAATATGAGAAAATTAAGCCT
757495	12	+	G	ATATCGTTTCCTGATTGATAGCCGTGATACCGAGACTGACAGCCGCCTCGA
757547	9	+	H	GGTTTGAGTGATGCATTCAGCGTATTCCGCTGTCACAGCATCATGAACTGC
757562	12	+	S	TTCAGCGTATTCCGCTGTCACAGCATCATGAACTGCGTCAGTGTATGTCCG
757808	15	+	G	GAAATGCAGGAAATCTTTAAAAACTGCCCCTGACACTAAGACAGTTTTTAA
764861	7	+	S	GTGTGTATCGACGTGACGGTCCGACAGTTTTTCATCAAAACTGGTTAACTG
764868	10	+	SH	TCGACGTGACGGTCCGACAGTTTTTCATCAAAACTGGTTAACTGAAAAATA
770509	21	+	E	TTCAACAAAAACCTGTTTATTGTAAGGATTTTGCGGCGTAATATATACGTG
770658	123	+	G	ATTGGGGCATGCGTGTGACCCTTTCTAACGGGGTTCACTCTCGGAGTCTTC
770681	305	+	S	TCTAACGGGGTTCACTCTCGGAGTCTTCATGCGATGAGCAAGGAGTCATGA
773934	83	+	ESG	CTTAACTTGCCCTCATTCCCAAACCTCAATCGCGCGCGTATAGTAGCAGCG
774023	11	+	G	AAGTGAATACAACGCTGTTTCGATGGCCGGTTCGCGTCTACTATGAAGATA
774116	7	+	S	TTTATGAAAGAGCACGCACAGAGATGCTGCGTCATCATCACTTCAGTCAGC
774125	5	+	S	GAGCACGCACAGAGATGCTGCGTCATCATCACTTCAGTCAGCAGGCGCTGA
774197	5	+	S	TGGTACGTAAAATGACGGTGGAATATTACGCACCTGCGCGGCTCGACGATA
776761	35	+	SH	GGCGATCCCGCACTTTGTCAGGCTGCGTTGGCAGCAGCTAAACTTGCGAAG
776829	32	+	S	CCAGGCAGTATATGAAGTGTTCAAAAACGCGCCATTGGACTTCAAACCGTA
782012	8	+	S	CCGGATGCTGCCATACTGGTGCATCCAGAATCACCACAAGCTATTGTCGAT
782013	8	+	S	CGGATGCTGCCATACTGGTGCATCCAGAATCACCACAAGCTATTGTCGATA
782246	7	+	G	TGTCCGTGGATGGCCATGAATGGCCTTCAGGCCATCGCAGAGGCATTAGAA
782274	6	+	G	AGGCCATCGCAGAGGCATTAGAACAGGAAGGAAGCAATCACGAGGTTCATG
784057	6	-	E	CACTTCTAAAAGCAGTATGATGTCATAAAGTTAAGTGAGAATAATTAAGGG
784064	265	-	H	AATTTTTCACTTCTAAAAGCAGTATGATGTCATAAAGTTAAGTGAGAATAA
784070	636	-	ESGH	CCTTTTAATTTTTCACTTCTAAAAGCAGTATGATGTCATAAAGTTAAGTGA
784601	7	-	G	TCTGCTGCGTTTCATAACCTGGCTGAAATCTTAAACCAATGCCTTATATTC
784685	6	-	E	AAAACGCCAGATTGTCGCGAAAAACGAGATCTCTCCTACAATTTCTAACTG
784815	408	+	ESG	TAGTGTAAAACCCCGTTTACACATTCTGACGGAAGATATAGATTGGAAGTA
784836	38	+	SG	CATTCTGACGGAAGATATAGATTGGAAGTATTGCATTCACTAAGATAAGTA
785059	5	-	S	TCTTTCAGCTCTTCACGCAGCGCCAGCAAGCGAGTGGCATACTCTTTTGCC
786818	30	-	G	CAATATAATGAGAATTATTATCATTAAAAGATGATTTGAGGAGTAAGTATA
786834	51	-	SH	TGTTGCTTCGTCGCGGCAATATAATGAGAATTATTATCATTAAAAGATGAT
786855	21	-	E	ATGGTTATGCGTAAGCATTGCTGTTGCTTCGTCGCGGCAATATAATGAGAA
786893	23	-	E	TATTCACAACAACCTTACACTGCGCCACTATTTTCGCTATGGTTATGCGTA
788066	373	-	EG	AAAACAGGTATTAAAGAGACTTTTTACGTTTGTAAACCATCACAAGGAGCA
788233	131	-	SH	TCACCGTGCCGCAAATTGACACTCTGGTAGAAATCGTCAAAGCTGTGATTG
791540	7	-	SH	GTTCGTGCCGGACGGTGGACTCTATCGCTATGTGCTGACAAAAATATATTG
791603	5	-	H	GCAATTGTTGTTTGTTTCGCACCACGCTGAAGATGCGCCTGCCTGTATTAC
791670	5	-	H	GGCTTGATCCGCTGAATCGCCAGCTTATCCGCCGTTTTGTTGATGTGCTGA
793037	19	-	SG	CTGTGCTAAGCGTGTTGACAATTTGTTATGAAACACGTATCCCTGTCAGTA
793240	5	-	H	AGGCGGTCGCGCAAAACGCTGACAACCAATTACCGGGTATTATTAGTCATA
793291	20	-	SH	AAGAAGTGTTGATATTGCTAAAAGCGCCGTGGGTAGGTATTACTCAGGACG
793834	6	+	SH	AATGTGTTTTAGTAGCGAAATGCGGCGCGGGTCGGCGAATAATTTTTGTTG
793885	15	-	ESH	CTTTTGTGCGGTCAGCTTTGCGTGGCGTTCGTTTTCCGTCACAATAAGACT
793974	65	+	EG	ACCGCACAAAAGGGGAGTGCTTTTCTGTGCTTAGCGGTTAGAATAGTCTCA
794090	5	-	S	GATTTTGTCCGGGCTGGTCTTTTTTACCAACACCAGAAAAGATGTTGAATA
794091	7	+	G	CCTGTCGTGATGGCCATCATCCTGGGTCTGATTTACGGTCTTGGTGAAGTA
794105	8	+	E	CATCATCCTGGGTCTGATTTACGGTCTTGGTGAAGTATTCAACATCTTTTC
794285	9	+	SGH	TTAGCAATAACTGCTGGGAAAATTCCGAGTTAGTCGTTATATTGTCGCCTA
797506	350	+	ESGH	TACAGCAAATAGCAGGTGTATCCAGCGCCAGCGCCTGATAAAAAGGATGAA
797660	35	-	SG	GTATCGGTGTACCATTCGCGCAGACGAAAATTCTTAACCTTAATCTGGAAT
802436	12	+	SH	ATGGCGGCGCGGCAGGTCCGGTCATCTTTGGCGTGGGTTATAACGATATTA
806517	21	-	G	AGTTAGTATAAAAAAGCAGGCTTCAACGGATTCATTTTTCTATTTCATAGC
806546	22	-	ES	TTTGTCTTTTTACCTTCCCGTTTCGCTCAAGTTAGTATAAAAAAGCAGGCT
806775	24	-	SGH	ACGATGGCGCAGCACCGCCGAAAGGCGAAACTCATCGCTACATTTTTACCG
808482	84	-	S	TCGGTGTAGACTTGTAAACCTAAATCTTTTCAATTTGGTTTACAAGTCGAT
808494	61	-	S	TTTGTTGTTAATTCGGTGTAGACTTGTAAACCTAAATCTTTTCAATTTGGT
808513	27	-	E	GCTTCTCCAAAACGTGTTTTTTGTTGTTAATTCGGTGTAGACTTGTAAACC
808524	24	+	E	TTGTCATAATCGACTTGTAAACCAAATTGAAAAGATTTAGGTTTACAAGTC
808561	7	+	S	TAGGTTTACAAGTCTACACCGAATTAACAACAAAAAACACGTTTTGGAGAA
812718	31	+	SH	TCCAGTATAATTTGTTGGCATAATTAAGTACGACGAGTAAAATTACATACC
815870	7	-	H	CCCGCAATTTGCGCTACTGTAGCGCGGATAATCTGACTCCAGGAAACTATA
815894	697	-	ESG	TATTGGCAGGTTAATTGCTGTTTCCCCGCAATTTGCGCTACTGTAGCGCGG
816137	523	+	ESGH	TAGCGAAAGTGTGGATGGTAAAAATCTCATTTACACGCTAGTATCGGCATA
819081	1685	+	ESGH	TTTACGCTGCGTCGATGCACAGCCTCATCATTTTGCAGTATCCTTAAGATA
819090	294	+	S	CGTCGATGCACAGCCTCATCATTTTGCAGTATCCTTAAGATATTCCTTATA
819317	9	+	S	CTAACCGTGTCTTTTTAATCGGTCTGATCATCGCGCAATTAGCATTGGTTA
819381	12	+	H	GATGATTCAAAAGCTGAGCGCAGGTGTAACGACGATGCTCTTTATGCTTTA
819426	18	+	ES	GCTTTATTCGGCGCTGACGGGTCTTACGCTTTCCAGTATATTCATTGTCTA
823634	7	-	H	CTCACCATCAATATTCACAAAGGCTTTACCGCGTTTAACCGACGCTTCATT
823747	96	-	ESG	AAATTCCGTAAGACCGCACCTTTTTGTGACGCCGACTACACTATTTCAATG
823834	33	+	GH	GTCTTACGGAATTTTCCGTAAAGTTCGGTACTCTGAGTAAGTAGAGATAAA
829717	6	-	H	ACTCGCGAGATAGCCGCCCAGGCCGGGCAGAATATCGCTGCCATCACCTAC
829893	531	-	ESGH	AATTCTTAGCCATACTGGACAACTCCCCTATGGAGTCATAATCTTAATCAA
829920	65	-	E	AATTATCCCTGTGACTGGCGTTGCTAAAATTCTTAGCCATACTGGACAACT
830008	26	+	S	CACAGGGATAATTTATGCGCTGCGTCACAAAAACTGCTACACTCCGCTCCC
832239	7	-	EG	AAAACCTGAAATACTGTATAAACAGCCAATATTGTGGCATTTTTCGGTTTT
835541	29	+	EG	ATTCCTGCATCTTTATTGACCTTCCCACGCCCGGCGTGCAGCATAAAAATA
837198	23	-	ES	GTCAATTCTCTTCGATTTTATCTCTCGTAAAAAAACGTGATACTCATCACA
837646	6	-	H	GATATGGGGAGGTCGATATGGCATCCGGTTGGGCTAACGATGACGCCGTCA
837705	597	-	SGH	TGATGCTTGAACTGCCCGAGTTCGTCCCTGGATTAGCTACACTTAACTGTA
837776	5	-	E	ACGGCGAAAGTGAAGAGATCCTGTCGCTGCTTAATCTTTATCATAATCTGC
840886	5	-	E	TAAATAAATGTATTTCTTTTTCGCGCAATGGGTGATAGAAAATCGCTCCAA
840889	5	-	E	ATGTAAATAAATGTATTTCTTTTTCGCGCAATGGGTGATAGAAAATCGCTC
841054	5	-	H	CGCGCGAACAAGGCGCGAAAGGTTATGTCATTAATTCCGCAGGCGGAAATG
841064	5	-	S	GCAGAAAAAGCGCGCGAACAAGGCGCGAAAGGTTATGTCATTAATTCCGCA
841140	7	-	G	CAGCGGTCAGCTACGGCCCGCCGGTACCGTTTCGGCAACTGGCGCATCAAA
841209	5	-	H	ACTGATTGCCACCGTCCTGAGCGGAATCTCTCTCACGGCTTATGCCGCGCA
841538	27	+	ESG	ACGCAGCCAGATATTTACCCTGTCGCGTTATGCGGGTATCTTACGCCGCTG
844703	10	-	SH	CTCCAGCATCTATACTTATCTTTTTGCTCTATTTTCTCACTGGAGGAGTCA
844712	7	-	SG	TCGCCCCTCCTCCAGCATCTATACTTATCTTTTTGCTCTATTTTCTCACTG
844733	5	-	G	CCAGATTCCTCTCATTTAAAATCGCCCCTCCTCCAGCATCTATACTTATCT
844929	55	-	E	GCAGCACGTCTCTTAATAAGACACATTGCCTGATGCGCTACGCTTATCAGG
845206	7	-	G	GTGTGGCGATTGCCCGCGCGCTGGCGGTGAAGCCGAAAATGATGCTGTTTG
846522	13	-	E	GTGACAAAGTCAACGGCGCGTTGAAAACCCTGCGCGAGAACGGAACTTACA
846585	28	-	ESH	TAGGTGACTCTCTGGAAGCGCAGCAATACGGTATTGCGTTCCCGAAAGGTA
846638	16	-	G	GCCAAACATTCTGTACTTCATCAAAACCGCCGGTAACGGTCAGTTCAAAGC
846647	11	-	G	GCACGATACGCCAAACATTCTGTACTTCATCAAAACCGCCGGTAACGGTCA
846732	12	-	H	ACATCAAAACTAAAGATCTGCGTCAGTTCCCGAACATCGATAACGCCTATA
846742	5	-	H	GCGAAAGCAAACATCAAAACTAAAGATCTGCGTCAGTTCCCGAACATCGAT
847270	567	-	ESG	GAAAAATCAAGGAGTTGCAAAACTGGCACGATTTTTTCATATATGTGAATG
847775	107	-	H	CTGAAAAGTTACCCGCTGGACATCCACAACGTTCAGGATCACCTGAAAGAA
847804	107	-	H	CCACTCAAGTTATCAACAGCAAAACCCCGCTGAAAAGTTACCCGCTGGACA
847816	65	-	G	TAGCTCTGGGGACCACTCAAGTTATCAACAGCAAAACCCCGCTGAAAAGTT
847897	144	-	H	ATGAAATGCTGGATGGCTTCCGCACCGCACTGATCGATCATCTGGATACCA
847927	425	-	SH	ACATGCGCGGCGCTAACTTCATTGCCGTACATGAAATGCTGGATGGCTTCC
848167	3498	-	SGH	CAGCCAGAATAGCGGAACACATAGCCGGTGCTATACTTAATCTCGTTAATT
848173	751	-	ESG	TAGGAACAGCCAGAATAGCGGAACACATAGCCGGTGCTATACTTAATCTCG
849351	68	+	E	TTACGTAATGAACCAGGCATCCTTTCTCCCACAAATATCTAGACTTAAGTA
849378	47	+	E	CCCACAAATATCTAGACTTAAGTAAAGCGTGGAGTGTACTGGATATACCCA
849436	438	+	EG	TTGAGCATTTGTTGAAAAAATTTTCCCCCGTTTTGACTAAAATGCGCCAGG
849446	496	+	ESH	GTTGAAAAAATTTTCCCCCGTTTTGACTAAAATGCGCCAGGATTGATGGAA
849544	467	+	SH	CATGCGTAATACTTACGCAGTTCTCTGAAAAAGTGATTTAAATTTAGATGG
850020	5	-	SH	CCGTAGGAGAAACCGTAGTCGCTGGTGTCGTGTTTGTAGGTCGGGTATTCA
852084	10	-	G	GGTCAACAACAAACCGCAGCAAGATAAACCTTCCGATAAATAGCGGCGTCG
852139	11	-	S	TTAGTCATTCTCCCTTTAAAGTACGGTTAATGCTGCTCTCTATGTTGTGCG
852212	126	-	SGH	CATCCCTCAAGGATCGACGGGATTAGCAAGTCAGGAGGTCTTATGAATGAG
852260	17	-	G	GCAATAGCTATATAATATAGCCTGTGCTATATCTGTATGTAATGCAATCAT
852270	31278	-	ESGH	TAACGTTTTAGCAATAGCTATATAATATAGCCTGTGCTATATCTGTATGTA
852360	454	+	ESGH	CTAAAACGTTAATTTTTTGTACCTTCGCAACTCTGGTTTACAATGTGCGCA
855023	21	-	ES	TCGTACACATCTGATTTCACTGTGAGCTGGAATGAACTTATAATGCGCTTC
855092	13	-	G	ATAAGTCTGAAAGAAGATCCTGCTCCTCGCTTAAGGTCTACACTCAAGCCA
855160	5	+	S	TAAGCGAGGAGCAGGATCTTCTTTCAGACTTATGGCATAATGCGCGGTTTG
859279	8	-	G	ATTCGAAATATAATTTGTGCTCTGCGTCACATTGTTATTACACTGTTACGG
859552	15	-	SH	TCCTGCTGCGTACCTTCTTTGAAGTGCATAAAGGCTGGCATATTCAGTACA
865617	57	-	EG	ACGCCCGAGGTGGCATACAGTCTGTGGCGTTTTTCTGACATAATAGGCAAA
865754	6	+	H	TTCTATATTCAAAAATTGAATGAGTAATTCATAAAAATTCTGATATTTATA
865760	423	+	ESGH	ATTCAAAAATTGAATGAGTAATTCATAAAAATTCTGATATTTATAGCAAAA
877292	75	-	E	GAATGAGATTGCGATACAAATTTTATCCAGAACTCTGTAGAATCCCTGCCC
877440	30725	+	ESGH	AATTGATCCTGGACAGCATTTTGCTCAAAAAATAGCCATACTATTTAATTG
877475	29	+	H	CCATACTATTTAATTGCAACAAGGCTGGGAAGAGGAGGATCGAAGTATGTT
877486	14	+	G	AATTGCAACAAGGCTGGGAAGAGGAGGATCGAAGTATGTTCGTTGACAGAC
877506	10	+	G	GAGGAGGATCGAAGTATGTTCGTTGACAGACAGCGAATCGATCTGCTGAAC
877511	313	-	SGH	TTGCCTTCCTCAGTTGCACGTATGCGGCGAGGTCAACGCGTGCGTCGATCA
877517	68	+	SH	AAGTATGTTCGTTGACAGACAGCGAATCGATCTGCTGAACCGGTTGATCGA
877529	146	+	SG	TGACAGACAGCGAATCGATCTGCTGAACCGGTTGATCGACGCACGCGTTGA
877535	51	+	S	ACAGCGAATCGATCTGCTGAACCGGTTGATCGACGCACGCGTTGACCTCGC
879666	5	+	H	TTTGCTCATAAGGTAGTTCCAGTTCTTCGAGCGTCAGCAATACTTTTTTTA
879742	211	-	ESGH	TTTTTTGCCAGCTGTTGCTTAAAAGTTAACTTTACTTCACCATCGGAGTCC
879894	10	+	E	TTACCAACTTACGGTTTCTTTAAGTTTGTGTGTGCGTTATTAATCACCAAA
879903	6	+	E	TACGGTTTCTTTAAGTTTGTGTGTGCGTTATTAATCACCAAACTTATCATA
879933	40	+	SGH	TTAATCACCAAACTTATCATACGGCGATATAACGTATTTTTTTTGAATGGA
882331	47	-	ESGH	TTTTCCGCACGACCGACCCTTTGTCGAAAATATCGGCTATAACTTCCTGCA
882418	8	-	S	GGGGCTTACAGCACAACGGCAACTGGTGATAAAAATCGCTATCGCGCTGGC
882425	17	-	S	GGTTGTGGGGGCTTACAGCACAACGGCAACTGGTGATAAAAATCGCTATCG
882456	9	-	G	ACCGTGGTGCCGTTGCTGGCCGTGGTACTTTGGTTGTGGGGGCTTACAGCA
882471	8	-	G	GCTAAAGATTTGATTACCGTGGTGCCGTTGCTGGCCGTGGTACTTTGGTTG
882728	348	-	ESG	TACGCTTTCTTTAAGTTTTATTTAACCTATGCCCGTTACAATCACCCACCG
882793	28	+	SH	ACGGGCATAGGTTAAATAAAACTTAAAGAAAGCGTAGCTATACTCGTAATA
886624	32	+	SH	AAATAAGAAGAGGGAAGACAACATTAGCAAGGTTGTGTACATTTGTACACA
887280	1716	-	ESGH	TTTTTTGCACAACCGCAGAACTTTTCCGCAGGGCATCAGTCTTAATTAGTG
889233	14	+	SG	CACATTAGGTATCAACGGCTATATGAATTGCGTTGGCCTATATTAGCATGG
889239	11	+	EG	AGGTATCAACGGCTATATGAATTGCGTTGGCCTATATTAGCATGGAATGCG
889475	9	+	S	TGAAATCGGCTTGCTATTTTTCATTCTTCCTGGAGCAGTCGCCAGCTTCTT
889976	7	-	SH	ATACATTTTAGCGTGATCATTACAGGCATAAATCTATGAGGAGAGAAATAA
889999	9	-	E	CAGGTTAAACCTACTTTCAGCGAATACATTTTAGCGTGATCATTACAGGCA
890086	25	+	E	GTAGGTTTAACCTGTTGCATTAATTGCTAAAAGCTATAACTGTTAAACACA
890624	14	+	G	ACGTGAAGAACTGGTGACGCTGACCGGCGGGCAAAAACACGTAGCGCAAGC
890631	9	+	G	GAACTGGTGACGCTGACCGGCGGGCAAAAACACGTAGCGCAAGCGGCGGAG
891149	5	+	S	TTTGCACAAACAGGGTTGGGCGACGCGCTAAAACCGCCACGTCGATGTATG
891158	17	+	ES	ACAGGGTTGGGCGACGCGCTAAAACCGCCACGTCGATGTATGATACGCGGG
892149	7	+	E	TCACATTACTGATCATGGTTTTGCCTGCGCTTTTTGCGTAAGCTGTGCCGG
892177	5	+	S	GCTTTTTGCGTAAGCTGTGCCGGTCTTTTTATCGAAAGAGGTTGTACAAAA
892573	7	+	G	AGTTTGCATGGTTCGTGCGTCAGAGCGAAGAGCAGATTTCGATGGTCATTC
892864	18	+	E	TTTTAATCCGAGCTATAGTCTCAAACCCTGGCTAAAGTTATTCTTGCGATG
892959	7	+	G	CTTACACCGCGCCGATAAAAAATATGCACGTTTATTGCATATCTTTCAGTG
897717	5	+	G	CTCGACCAGTCGGCGGTTCTTCCAGTTGCAATAATGTGTATAATCGTCGCC
899849	1157	-	ESGH	ATTTAATCATGTTTATTGCATATAAATTCACTTGATGGCATTGTTATCCCA
902777	7	-	SG	TGCTGCGTGTACTCAATCTGCTTGAGATGCCGCGCTCCGGTACGCTCAACA
903190	16	-	S	CGTTACTTAGGCGGTAGCGTTCATGCCACGGCGGGTACGCTCCGTCAGTCC
903252	25	-	G	AGGGTTGGCAGGATGAAGTGTTAATGATTCAGGAAGGCCAGTGTTGGGTCA
903273	13	-	G	TGGATCTCAAACAGGGTGACCAGGGTTGGCAGGATGAAGTGTTAATGATTC
903416	140	-	SGH	TAGCGATGCCTCCCGGGATAATAACCATCGGGAACTACTGACCAACGATCC
903430	136	-	SGH	CTGGCGACACTGCTTAGCGATGCCTCCCGGGATAATAACCATCGGGAACTA
903440	160	-	SGH	GAGCGACAAACTGGCGACACTGCTTAGCGATGCCTCCCGGGATAATAACCA
903745	5	-	E	AAGCCTTCGATCTCAAAAGCATTATCAGACTGATACGCTATTATTGAAAGG
903754	620	+	ESGH	TAAGCGATCGCTCTGAAAGCGTTCTACGATAATAATGATATCCTTTCAATA
903782	122	+	ES	ATAATAATGATATCCTTTCAATAATAGCGTATCAGTCTGATAATGCTTTTG
903793	24	+	H	ATCCTTTCAATAATAGCGTATCAGTCTGATAATGCTTTTGAGATCGAAGGC
903832	5	+	H	GAGATCGAAGGCTTAGCAAACAAGGAGATCGATCATGCAATTTTCTACAAC
903855	10	+	SH	GGAGATCGATCATGCAATTTTCTACAACCCCAACTCTGGAAGGCCAGACCA
903868	11	+	G	GCAATTTTCTACAACCCCAACTCTGGAAGGCCAGACCATCGTTGAATATTG
906120	10	-	E	CTGTTTTACTGGTTATTGATGATCCCCGCGCATCTGTTTATTTTTCGCGGA
910299	2158	-	ESGH	CTTTCTCTCCCATCCCTTCCCCCTCCGTCAGATGAACTAAACTTGTTACCG
913361	14	-	E	GCGGCGTTTTTTAATGATCTGGCCCGTGAACTGATTGCTATTATGTTGATC
914118	187	-	ESG	CCTTTTAATTGCAACTTTACTCGTCCTTCCGCTTTCAGTAGTGTGTCATCG
915454	23	-	E	TTTATTACGCCTAAAGGATTAAATCTTTTGCGTGCACTACACTGTCAATCA
915618	187	+	SH	TATAACGCGATTATTCGCTCATTTTTCAGACATTTGCCATGCTTAAATGTG
915643	10	-	E	CCCCTCCAGAAATATGTGACTTATCCTTTACGCTGGCAGTATAACGGGAAA
917868	6	+	S	CGCTGTTGCGGAACAGGATTGTGCTGTCACCTTCTTTATCCATTGAGATCA
917960	7	+	SH	TCCAGCTTCGCCAGTTGCAGCCCGGGGGTATTCAAATATAAGCTGAATTCT
918307	349	-	H	GGTTAAGATACGCAATGGTGAAATCGACGCCATGTATAACCATTGATTTCA
918326	1295	-	ESG	AATCACACTATTGATGTTTGGTTAAGATACGCAATGGTGAAATCGACGCCA
921540	103	+	S	CCAGTAGATGCTCTGGCACGAGAGTAATTTTTGAGATAAAAATGCCAGCCG
921583	1011	+	ESG	GCCAGCCGATCGGGCTGGCATTTTGCCTTTAGGATGTACACAATGAGACAG
921899	1398	-	ESG	CCCCTGTCAAATGCTTGACGGCTCGCCCTAATTCTCTAAATTGTATTTCTA
922054	77	+	H	TGTGACAGATGTCGCTGATGCCAACGATAGATGATAGTTATCTATCATGTG
922070	166	+	S	GATGCCAACGATAGATGATAGTTATCTATCATGTGGAGTAGATTGGTCAGG
922231	10	+	E	GAAAAAGTTCGCGACGCGCTAAAACCGCCATCTATGTATAAAGTGATATTA
925702	215	-	E	TTTAGCGCGCAAATCTTTACTTATTTACAGAACTTCGGCATTATCTTGCCG
925907	566	-	ESGH	AGAATGAATGTTTTCGGCACATTTCTCCCCAGAGTGTTATAATTGCGGTCG
931301	227	-	ESGH	AAATCGTCATACTCTTTTTTTACGTCTGTAAATTCCCTACAATCCTGCCCA
931551	25	+	E	AATCGATGTTTTGCTTTGACAATCCCCTGGTGTTTTGCGAAAACATTCGAG
931584	23	+	G	TTTGCGAAAACATTCGAGGAAGAAAAAAAACAGTATTCTTATATGCGCATA
931603	16	+	G	AAGAAAAAAAACAGTATTCTTATATGCGCATAACCATGCATGTAAATACCA
931644	15	+	SH	GTAAATACCATGTTTACCGTGCTAGTGAAATCTACGTATGGCGTGGACAGA
931654	68	+	SGH	TGTTTACCGTGCTAGTGAAATCTACGTATGGCGTGGACAGACGCCATTCGT
931810	14	-	H	TACGGTCGAGATCTTTGCCAGGGCGCTTCTTGCTATCTACCATTATTATTG
932152	53	+	ES	CGCTGTACAAAAACTTGAAGAAATTCAGGAGTGTCATTTAGTATCCGGTGA
932358	25	+	G	GCTAACACGGAACAGGTGCAAAATCGGCGTATTTTGATTACACTCCTGTTA
938565	879	+	H	GCTGGCTGAACAGGATCAAAATAGCCCCATAAAACGCTACCGTTAATGTTA
938588	1886	+	ESG	GCCCCATAAAACGCTACCGTTAATGTTATCGTTGCGGTAATGTTGTTACTG
939629	41	+	SG	GTCATGCAGAAAAAGTCCTGCAGTTGCTGGGCCTGCCGTACCGTAAAATCA
939636	9	+	S	AGAAAAAGTCCTGCAGTTGCTGGGCCTGCCGTACCGTAAAATCATCCTTTG
939702	27	+	SH	CTTTGGCGCTTGCAAAACTTACGACCTGGAAGTATGGATCCCGGCACAGAA
939720	19	+	SH	TTACGACCTGGAAGTATGGATCCCGGCACAGAACACCTACCGTGAGATCTC
944839	3923	-	ESGH	AAAAATTTCATGGTCACAGCAAACTCATATTTCCCGTCTATGCTTTCAGAG
945064	94	+	ESG	CGCGTATTTTCACCCATTGACAATGTTTTTGGCGGTGGCATGATGCGCATG
945849	112	+	ESGH	AGCATTGGTTTCTGGATGGCGGTACTGGTCAGTGCGGGTATCCTTGGACAA
945931	52	+	S	GTCGACTGCTGGTGTTGCGTGTTCAGGTCTTTGTCGTCATTCTCGGCAGTA
946005	18	+	G	ATGGCCCCAGCGTTATTCATCCTCGGTGCCGCTGGCTTTACGCTATATCCG
946093	15	+	E	ATCAACTGGTGGCGATGAACCAGGCCTTACTGTTGAGCTATACTGTGGGAA
946161	95	+	SGH	TTTACCGCTATGCTAATGCAGAATTTCTCCGATAATTTATTGTTTATCATG
948821	17	-	EG	GTTCTGGAGCGCACTTTACGCAGGCGGCATAATCCTGTAAACGTGATGATT
948833	6	-	G	CCTCCACGTTAAGTTCTGGAGCGCACTTTACGCAGGCGGCATAATCCTGTA
950342	75	-	S	TTAAGGTGACTGCCAAAACAGACTCGACGTAGCCTTCGAGCTGCGCACCAA
950378	142	-	SG	TTAGCGCGAGAGCCTTTTTTGTCAGCTATCTATACTTTAAGGTGACTGCCA
950390	132	-	H	GTGGGGCCTTTTTTAGCGCGAGAGCCTTTTTTGTCAGCTATCTATACTTTA
950726	28	-	G	TTCTCTATCGTTCCGAACGCACTGGGTAAAGACGACGAAGTTCGTAAGACC
952802	9	-	H	CGTGAAAACGACCACCATTAATGGTTGTCGAAGTACGCAGTAAATAAAAAA
952949	54	-	G	TTTTGGACCGCAGTCGGTTCTGCACCGGAAAATTTTTCTCACCTGACCGTG
953033	7	-	E	GTTGCCAGCGGTTTTGAGCACAGTATCGCAAACATGTTTATGATCCCGATG
953059	52	-	SH	TTATGGTGCTGCCGGTCGCGATGTTTGTTGCCAGCGGTTTTGAGCACAGTA
953131	61	-	ESH	TGGCAAACCTGATGGTATGTCTGGCAGTATGGATGAGTTATTCTGGCCGCA
953203	18	-	H	GACTAAACGTCCTACAAACCGCCGACCACAAAGTGCACCATACTTTTATTG
953451	18	-	S	CTTCGGCATGGCAAAACTGGTTGGCGGCATTTGCTTCTCTCTGGGGCTGAT
953715	28	-	SG	ATATGATCTATATCAATTTCTCATCTATAATGCTTTGTTAGTATCTCGTCG
953726	56	-	E	AGCCAGGCGAGATATGATCTATATCAATTTCTCATCTATAATGCTTTGTTA
955881	9	-	E	GCATGGCGGCGGTGATAGCGCCTTTGAGATAAAACCCGTATTATTGCGCGC
955959	163	+	ESGH	AGGCGCTATCACCGCCGCCATGCCGATGAACTGTTGACTATGCTTTTAGCG
956217	14	-	SH	TCAACCACATTACCAGGCGGTATAACAACGCCAGAGTAATAAAGACGATAA
956399	20	+	H	AACTCAATAACTCCAACATGACGGAATTTGAGTTCTTTATGGAGCTACGAT
956802	183	+	EG	ACGGTTTTACTCATTGCGATGTGTGTCACTGAATGATAAAACCGATAGCCA
956834	28	+	S	ATGATAAAACCGATAGCCACAGGAATAATGTATTACCTGTGGTCGCAATCG
960914	51	+	GH	TGACGCCTCCTCGGAAGAACGTGCGCATCGCCGCATGCTACAGTTGCAGGA
960941	190	+	ESG	TCGCCGCATGCTACAGTTGCAGGAGAAGGGCTTTAGTGTTAACTTTGAGCG
961085	224	+	EG	CACCACCTTAAGCATTGAGCAAGTGATTGAAAAAGCGCTACAATACGCGCG
961116	129	+	SGH	AAAGCGCTACAATACGCGCGCCAGAAATTGGCTCTCGCATAAGCGACCGAA
961127	78	+	SH	ATACGCGCGCCAGAAATTGGCTCTCGCATAAGCGACCGAATTTGCAGTACC
962974	71	+	E	TTTGTTGAGTTTACTTGACAGATTGCAGGTTTCGTCCTGTAATCAAGCACT
963024	28	+	G	TAAGGGCGGCTACGGCCGCCCTTAATCAATGCAGCAACAGCAGCCGCTTAA
963034	54	+	G	TACGGCCGCCCTTAATCAATGCAGCAACAGCAGCCGCTTAATTTGCCTTTA
963042	10	+	S	CCCTTAATCAATGCAGCAACAGCAGCCGCTTAATTTGCCTTTAAGGAACCG
963048	5	+	S	ATCAATGCAGCAACAGCAGCCGCTTAATTTGCCTTTAAGGAACCGGAGGAA
963050	5	+	S	CAATGCAGCAACAGCAGCCGCTTAATTTGCCTTTAAGGAACCGGAGGAATC
963057	11	+	S	GCAACAGCAGCCGCTTAATTTGCCTTTAAGGAACCGGAGGAATCATGACCA
963065	10	+	S	AGCCGCTTAATTTGCCTTTAAGGAACCGGAGGAATCATGACCAAGTCAGAA
963125	9	+	EG	AGACTTGCCACCCAGCAATCGCACATTCCCGCCAAGACGGTTGAAGATGCA
963177	12	+	SH	TAAAAGAGATGCTGGAGCATATGGCCTCGACTCTTGCGCAGGGCGAGCGTA
965817	12	+	E	GGTATCATCAGTGGTTTGGCGTGCCAGTGGATAACGGGTAGAATATGCGGC
965818	12	+	E	GTATCATCAGTGGTTTGGCGTGCCAGTGGATAACGGGTAGAATATGCGGCT
969867	1523	+	ESGH	CGGCTGGGAAATAGACCCCGTCGCATAAATGATTATGATAAGATTTATGCA
970950	49	+	SH	ATTGATCTCATTCAGGTGACATCTTTTATATTGGCGCTCATTATGAAAGCA
970956	24	+	S	CTCATTCAGGTGACATCTTTTATATTGGCGCTCATTATGAAAGCAGTAGCT
972856	7	+	G	ACATTTACGGCACCACCAAAGGGCAGCTTCGACAGGCTATTCTGTGGCAGG
972961	7	-	E	CTGTTTTGCGCGGTCGATCATCTGCGCAGAAAGATCGCATAAAATGACCTG
973041	5	-	H	GTTTCCAAATGCGAAGCAACATCCTGAGCGGCGCAATGTATAAATTGCATG
973119	73	+	ESGH	GATGTTGCTTCGCATTTGGAAACGCCCGTTGATCTGATATTGTTCCATGCG
973219	9	+	E	CAGTGTTGCGTCCAGGCGGCGTGTTGTCGTTAATGTTCTACAATGCGCATG
973229	13	-	SH	TCGGCATTCCCGCCTGCACGTAATCAAAATTCCCGGCGACCATGTTATGCA
980154	147	+	ESH	TCTTTACATTAGGTTATGTAAAAACGTATCGGCGTTTATATACTGAAGATA
980263	263	+	ESGH	CAAGTCGTAAAATAACAGCCTGGCTATTCAGAGTATGATAAAAACAGGGGG
982155	15	+	H	ATTAATCAGGTAAATGAAGTAGTTCGGGGAAATCAGTTGTCGTAATAATTA
982246	367	+	ESG	GGGGTTGAGTCATCTTGACGTCTGCTTTACGGGCGGTTAAGGTGCCTCTTG
982300	6	+	G	GCCAGAAGTGCATATAAACGATAACATTGACCTGTAGACTTGATTATCATG
982306	57	+	ESH	AGTGCATATAAACGATAACATTGACCTGTAGACTTGATTATCATGGACAAA
982319	13	+	SH	GATAACATTGACCTGTAGACTTGATTATCATGGACAAATTCGACGCTAATC
982485	57	+	E	TACCGGAGAGTCAATCAAAGCGGAGTTTTTCGATGGCAGAGGCTATATTCA
984967	524	-	ESGH	TTTCATCAGTAATAGTTGGAATTTTGTAAATCTCCCGTTACCCTGATAGCG
986315	36	-	ESH	GTAGCACTTTCACGGTAGCGAAACGTTAGTTTGAATGGAAAGATGCCTGCA
986864	9	-	S	CAGGTTTCGGTCTTGGTTTTGAACGTCTGATTGCTTACGTAACTGGCGTGC
986898	8	-	SG	CGCGATCTGCGTCGCTACGGTACTGTTCCGCATTCAGGTTTCGGTCTTGGT
988217	86	-	GH	CCCCCCATTTACGGGTGGACAAGTGTTTATTTTTTCCGACTATTAACAGAG
988223	88	-	S	AGGTATCCCCCCATTTACGGGTGGACAAGTGTTTATTTTTTCCGACTATTA
988266	837	-	E	ATTTGCGAATTCTGCTTGTCTGATTGCAGATGCCAGGTAACATAGGTATCC
989628	7	+	S	ATAGGTGCGCAGTAGCGTCCTCGTACAGGAGCGTTTAGTACAATAAACATC
989637	400	-	ESGH	TATGGTGTGATCGGGGTTCAATAAATTGCGAAACAAGGTATACTCCAGCAG
989725	8	-	H	AGAATCTTCATCTTTTCAGGTACAAACGCCTTTATTGCTACATTTTTATAA
989738	12	+	E	TGCCACCTTTCTGGTCGATGGCATTACGCGGTGTATGTTATAAAAATGTAG
989814	7	+	E	GATGAAGATTCTGCATAGCGCGATTTACGCAACAGGAATAGACTGAACACC
989845	74	+	ESGH	ACAGGAATAGACTGAACACCAGACTCTATAAAAGATGCTAAAGGTTATTTA
1003961	431	+	EG	TGCCGCAGGTCAATTCCCTTTTGGTCCGAACTCGCACATAATACGCCCCCG
1005076	50	+	EG	AAGATAATCAGGGCTTTATTTTCAGCCCTGGTTGTTTTATATTCATCGCTG
1006895	5	+	E	TAAGCCCTCAACTTTATGACATGACGCGCTTATTAGCTATAATGCGCAACA
1006929	38	+	SH	AGCTATAATGCGCAACAATTTTCTTAGCGCCTGTCCCATTAGGCTATTTTA
1006936	5	+	E	ATGCGCAACAATTTTCTTAGCGCCTGTCCCATTAGGCTATTTTATTTGTCA
1010884	74	+	SGH	GCAAAAGCAGAAACTGTAAAACGCAGCAGTAGCAAACTAAGCTATAAATTG
1011218	5	+	G	TGAAAACCAACACTTTGTTAGTCATCTGTAAAATAGCGCATCATTAAGGAG
1014873	1017	+	ESGH	CGTGAATTTTGCGCATTGACGGCAGTTATGATTCGCGGTATTGCTTAACTG
1014933	64	+	G	ATTTAGTAATCACTGTTTTCTTTTCCACCAGAAACCAGTATGAGGGAAACG
1015720	24	-	E	CCGAACTGATCGGACTTGTTCAGCGTACACGTGTTAGCTATCCTGCGTGCT
1015802	6	-	G	CCAGGAACGTATCGCGCAAGCATCGCAACAGGAAGGACGTCACCGTTTTCC
1015823	10	-	G	AACGACGCTGATGCAAACCATCCAGGAACGTATCGCGCAAGCATCGCAACA
1015842	40	-	SGH	TGTGGGATGGCGAAGGCCAAACGACGCTGATGCAAACCATCCAGGAACGTA
1015879	7	-	H	GATGTGACTGACGCACTGCCGTTATTATTAAATCTGGTGTGGGATGGCGAA
1017067	23	+	SG	ATCCACAGCAGAGGTTGCGCCAGCAGTGTACGCAAAGAGATAATGAGAATA
1017196	15	+	S	TCCGCTTCTACCCAGTCGGCAGCGACAACTTGCGTTAAAGTCGCAAAATTA
1017547	216	-	ESGH	GGTGCTTTCTACGTGTGCTGTAGTGCCGGTTACGGTATAATCGCGGCTTTG
1019409	505	-	ESGH	TGACGGAGTTCACACTTGTAAGTTTTCAACTACGTTGTAGACTTTACATCG
1019686	5	+	S	ATGATACAAATTAGAGTGAATTTTTAGCCCGGAAAGTTGTCTCGTGGCGTG
1019700	5	+	G	AGTGAATTTTTAGCCCGGAAAGTTGTCTCGTGGCGTGAGAGGATGCGCTTA
1019721	16	+	SGH	GTTGTCTCGTGGCGTGAGAGGATGCGCTTACCGGACGCATAATAAACCCCA
1023425	32	-	ESGH	TTTACCTTACCGCTGACACGATCCTGCTGGGAGATCACTAAACTGTCTCTG
1023602	24	-	E	CCGTCAGAGAAAACGTGCTCCAGCCCAAAAAAACGTTACAATTGCCGCCCA
1023666	14	+	G	AACGTTTTTTTGGGCTGGAGCACGTTTTCTCTGACGGTTACACTGATAAGA
1023691	5	+	H	TTTCTCTGACGGTTACACTGATAAGAAATAATTTCGTGTGGATCTACAGAG
1026264	543	-	ESG	AGGCTTTTTCGGTCTTTATCTTGCAGCGATAAGTGCTTACAGTAATCTGTA
1026519	8	+	S	ACCCGAAAGCAGCGTACTGTCATCTGCCATCATCGTGGCAAATTGCGGTAG
1026971	37	+	SH	AAAGCCGCAGCGTGGTGGCAAAAACGGATACCGGCAAACATAATGCAATCA
1027026	14	-	H	ATGTCTATATGTTAGTAAGTATGATTAAAGAAAAATTTTGACACATTATTA
1027685	17	-	S	AGCCCAGCTAAGTAGCGAATTGCAGGATGAACATCCTGAACAGCCATCCAT
1028089	150	-	SGH	ATCATCGCGGATGCCGCAATTGATGCCGGTCGTGATGTACAATTTATAGAG
1029267	8	-	H	AAACCCAGGCAATTATGCAGACTTTCGACATTGCTGCTCTCCTTATCCTTA
1030326	63	-	GH	TCCTCGGACCTATTCTGAACACCTATCTGTCTGCCGGAATGGGTGACGTAA
1030365	103	-	G	TTATCTCCGCATTCGCCTTTACCGGTTTTCTGGGTTATATCCTCGGACCTA
1030551	544	-	SGH	TGCTTAGCACCCATAAGGTGCTGCGTAATACCTATTTTCTGCTGAGCCTGA
1030567	51	-	G	CATGACCGTACATCACTGCTTAGCACCCATAAGGTGCTGCGTAATACCTAT
1030649	726	-	S	CCTTACGCATTATCATTATGCTGCTTAATTAATTACATCTGTCATAGAGAG
1030669	687	-	G	TGGGTAAAACTTCTGGGTGCCCTTACGCATTATCATTATGCTGCTTAATTA
1030888	1923	-	E	TCCGGAAGTGTGGCCGAGCGGTTGAAGGCACCGGTCTTGAAAACCGGCGAC
1030896	787	-	SH	CGCGTCATTCCGGAAGTGTGGCCGAGCGGTTGAAGGCACCGGTCTTGAAAA
1036930	11	+	G	ACCTCTGGTCGTAGAGTTTCAGGATAAAGAGGGAGATCTACCATTATCGGG
1050528	27	+	E	CGGCTAAAATAAAATTTGCTTAATCTCAATTATCATGCGTTAATAGCTGCG
1051020	125	+	SGH	TTCGATGTGACGGAGCGAAACCCTTTGGGCGCTAAGTGTATTTTTTGTAAA
1051218	649	+	ESGH	TAACCTGTTGATTATTGAATCTTTCGGGGAGATGGCTTATAACATTTCTTA
1055404	9	-	E	CTAGATGCATTCCGCTTTGCGACTCAACCTTTTTCACCTAAAGTGCACCGA
1055446	163	-	ESGH	GCAGTACGCGCATGATAGCCTCATCAATAATAAGGCTTTATGCTAGATGCA
1057207	24	-	SG	TATGAACAGCGGCACTGGTCAGGATGAACGGCTTACGGCAGAATATGAACA
1062731	44	-	SGH	ACGATCCGCAATTTAACCGTCAGTTCCACCATGGCGACGGTCAGAGTTTTA
1062775	5	-	G	TGAACAACGTCGCGCTGAGTATGATCAGATGTGGCAACATCGCAACGATCC
1063258	27	-	E	TTCAAATAATTATTTGCAGTGCAACTAATTCCATGTATATTACTACCCATA
1064782	17	+	GH	TTGCGAACCTGTTCCCGGAAAAAAGTCATATTTCTGTCACACTCTTTAGTG
1066704	173	-	SH	GTTGCAACCCCGCAAGAACTGGCCGATTACGACGCCATTATTTTTGGTACA
1066854	356	-	SH	TCCATGTACGGACATATTGAAACGATGGCACGCGCAGTCGCTGAGGGTGCA
1066889	69	-	H	GGTTAGAAATGGCTAAAGTTCTGGTGCTTTATTATTCCATGTACGGACATA
1066897	87	-	EG	CGAGGAGTGGTTAGAAATGGCTAAAGTTCTGGTGCTTTATTATTCCATGTA
1066953	169	-	SH	AAGGACGTCTTATCTTTAAATAAGTGGTAGCGAATCGCTACGGAATAGAGA
1066981	216	-	ESGH	TAAGTGGTTGTGAAATTTGCACTCTGAAAAGGACGTCTTATCTTTAAATAA
1073121	5	+	G	TTTTGCACAATGGCTTTATTCAGTTCAAAGGTCGGCATGTACTGCGGCGCG
1073251	530	-	G	AATAACATTAACTTTTTAAAAACTGGCATCCGCTTTGCAAACAAGCCAATA
1073443	15	+	SH	TGAGAGTGCAGAAGGTCGAGGCCGGGCGGGGGTTTTGCTATCCTGTTGCCA
1078145	389	-	SGH	CACATTTAACATGGTTGCACAAAGTTGCAACATCATGGATATTTCACGATA
1078434	6	+	E	GGTGTGTTAAATCGATTGTGAATAACCAGCGCTTCCGGCAGGATACGGTCG
1080520	65	+	EG	TTATAAACATTCCGCTTGTGTTTTTCTTTGCCGTAATGATAATCGCTATCA
1084166	1445	+	ESH	AAGTAAATATATTGTTGCAATAAATGCGAGATCTGTTGTACTTATTAAGTA
1091745	13	-	E	CATCGGAATTTACTGATTTAATTATTTTAATCCTAATTTATTTTGAAAAAG
1094770	17	-	S	CAGAACCTGATGCTCTGGCGAAGCGATATCCAGTCCGGCAAGATAATCGCG
1094850	54	-	EGH	TTCACCGTATGAGTTAAGTGTAATGAGAGATTTTCTTTGATAATTGACGGA
1096984	7	+	G	GTCAACAAACTTTTTGAAAAAATCGCGCGTTTATTCAAACTTCAATCAATG
1097049	45	+	E	GCGAAATCTGCTTTTTTTGCCACCGACCACGGATTTGTTATGCTGGTGGCC
1097868	7	+	S	TCGCGGCGCTGGATAGCGGCAAAGTTAAAGGCGCAATGTTGGATGTTTTTA
1097908	6	+	S	GGATGTTTTTAATCGTGAACCCTTACCGCCTGAAAGTCCGCTCTGGCAACA
1098091	7	+	SH	CTACTAATAAAGCATCAGGATTCCTGCTATCCTTGGCGGGAATTGAATACA
1098209	8	+	ESH	TTAAGTGATTACATTGCCCAGGCCAAACAAAAGGGCATTAAACTTTTTGCG
1098402	8	+	SG	ACTGCAGCGGTAAAATGTTTGACTCGCTGGATCTAATTATTGCCGGTTTTC
1098947	5	+	S	GTTCGCTCTATTACCGCCAACCACAAGATCCTTTACTGGTGCCGCTGTTTA
1099044	10	+	S	GGATGAGTTGCTGACACGTTTGCAGAAAAGCTGTGATATGACGCAAGTCTC
1099519	18	+	EG	ATGTGTGCTCGATCTCATTCATGGCCGCGTTTTCTGCTATCATGCGCGGCA
1102088	5	-	H	GTACCGCGACATTGAAAACTGGCCTCATATCAACGGCGTTTTTTATTCCAT
1102820	8	-	S	TTGCGCACAAGCCGTGACAAACCTCGTCTTTTTGCAGTAAAAAATTGTCCA
1103907	289	+	ESGH	CCCGTAACTCTGACTTGACTATTACCCAGCATGGCGGCGGTAATGGTGCAG
1103986	122	+	GH	AATCGATCTGACCCAACGTGGCTTCGGTAACAGCGCTACTCTTGATCAGTG
1105020	157	+	SGH	CTGAGCAGAAAAATGCGATTTAACCAAAAAGCCTGCTGTACACTTAAGAAA
1105515	84	+	EG	TTCAGAATTTATTACCCGTCACGCTTTACCCGAACAGGTATACTTTGTCTG
1105542	10	+	H	ACCCGAACAGGTATACTTTGTCTGTTATGATGAAGAAAACGCCCACCTCTA
1108178	9	+	ES	CGAGGAAATATTCACGTTGCGCGGGTACTGGGTTCATATATGGTTAACTAA
1108481	5	-	E	AGCACTTCCCCCTTTGTGTGCTTATATCGATCCGATCTATTTTAATGGATA
1114767	88	-	ESG	TAAAAGCTCTCTGGATTGCGCCCCCTGGAAGTCGGGCGCATAATTAGTGTG
1115828	24	-	SH	CAAATTTTGGTTGCGGGCGAAAAAATGCGACAATACATACAATTGCCCGAA
1115838	101	-	ESG	TCTTCAGCCACAAATTTTGGTTGCGGGCGAAAAAATGCGACAATACATACA
1115994	63	+	ESG	GCGTAAAATGTGTGGATGTTAATTATCGATAATTGCTATATCATGCCGCGG
1116004	9	+	G	TGTGGATGTTAATTATCGATAATTGCTATATCATGCCGCGGATTTTTACTT
1118295	21	-	S	TTTGTTATTTTTGTGTTGCAATTCATTCTCCGACACGCCATTTTCTTTCTC
1119950	184	-	SG	TTATTTCGATATTAGAAGCAGGAATCGCCAAAATTGAATCCGGTGATTTCC
1119959	297	-	SGH	CCAGACAATTTATTTCGATATTAGAAGCAGGAATCGCCAAAATTGAATCCG
1120066	102	-	S	TGATAGCTATGATGCGCTGATGTTGCGTTTGCACTACCAGACCCCAAATAA
1120122	89	-	S	AAAAATAATGAAGTCATTCAGACTCATCCGCTCGTAGGGTGGGACATCAGC
1120243	1240	-	ESGH	CCCCCTTTAAAAATTCGGTGAATACCCTTACTTATTGGTATACTGAAGTTG
1120252	371	-	S	TATCTGTTTCCCCCTTTAAAAATTCGGTGAATACCCTTACTTATTGGTATA
1120748	13	-	E	TCCGTTAAACAATAAAAATCGTAGCTTCCTGTTGTCATTAGGTTATTTTAC
1121093	7	-	S	ATTCACCAACAGGCATTGCGTGAACTGGTCGCCAGCGGTTTTAATCGAGTA
1121206	7	-	S	ATGAACGGCTGGCTGCCACCATCACTCCGCAGCATCTGATGTTTAACCGCA
1121240	15	-	G	ACCAAAGATGCTGCCGACTATGTCCGTGACGGAAATGAACGGCTGGCTGCC
1121252	8	-	G	GAGCACATCACCACCAAAGATGCTGCCGACTATGTCCGTGACGGAAATGAA
1121265	14	-	G	GAAAGTCGTTTTTGAGCACATCACCACCAAAGATGCTGCCGACTATGTCCG
1121866	411	-	ESG	CCCTTTATTTTTCGTGCAAAGGAAAACGTTTCCGCTTATCCTTTGTGTCCG
1122355	20	-	SH	AAATTAACCAGTCGCTTGCGAAACATAATAATTTCTCAAAAGATATCGGTT
1122520	76	-	ESG	TGGCGAGTTTATCGCTGGTGACACATGCTGCGTTGTGTCAGGATATTGACG
1122560	7	-	S	CCTGTATTCGCGGGTTGCCGCCGTTTTCAGTTTTTTCTGCTGGCGAGTTTA
1123079	18	-	SH	TTCTGCAAAAAGATGACAGCCGCTATATGCCAGAAAGCATGGACATCGTTC
1123304	2374	-	ESGH	AACGCGACGCCTGATTTGATACTCCCCCCTGACTCCTTCATACTGAAAGTG
1124577	67	-	EG	TGTCCCCGAAGTGATGGGAAAAGTCTTAGCGGCAATGCAGAATAGAAAGTG
1124745	46	+	ESGH	GGCATTTTGGACTTTTCACAGGGTCTGGTTGCGCAGGTATAGTAATACTTA
1124761	9	+	SH	CACAGGGTCTGGTTGCGCAGGTATAGTAATACTTACAGCGTATTAAAGACG
1124795	19	+	SH	ACAGCGTATTAAAGACGTTACGGGAAGGAGTAGGTATAGAATGTTTGGCTA
1124875	9	-	G	TGGCTCCCAGGGCTTGAGGAAATGGCGATTCTCTGCGTAATAATCCGCAAG
1126662	7	+	H	TGCTGTTTGCCGAGCACCATTTTTCGGCTGGTCCTTTGCAGATCACCACCT
1126909	48	+	SGH	GCAAAACCAGACAGTTCCGCAAACCGCCGGCGAACAGGCCGTGCTGGCGCA
1127006	35	+	E	CTGTAACATCTGGCGGTAGCAATTCACCATAATCCAGGTAGACTATTCGCC
1129417	21	-	ESH	GCGTTGTTGATGCAGATGGGAATATTCTTATAAACCTGTAAGCTGTTAAAG
1143673	9	-	S	CTGCGCCTCTTTGAGCTGACGATAACCGTGAGGTTGGCGACGCGACTAGAC
1143738	6	-	G	AATACCCAGTCTGTTTCTTTGATAATTGCGCTGTTTTTCCGCATGAAAAAC
1143750	5	-	G	TTTCTGGAGAGTAATACCCAGTCTGTTTCTTTGATAATTGCGCTGTTTTTC
1143902	8	-	G	CGTTTCCGTGTCCATCCTTGTTAAAACAAGAAATTTTACGGAATAACCCAT
1143940	27	-	E	ATCTTGCTATAACAAGGCTTGCAGTGGAATAATGAGGCCGTTTCCGTGTCC
1143951	28	-	E	TGGTAAAAGTCATCTTGCTATAACAAGGCTTGCAGTGGAATAATGAGGCCG
1143985	29	-	ES	GAAGTGAAAAAACTGTGAGTAAGCGGGTGATAAATGGTAAAAGTCATCTTG
1144163	67	+	EG	ATAGAAAAATGAGTGGCGCGAATCCTGTTGGCTAATTAGAATCGCCAACCA
1145632	5	+	H	GGTGATTTCGCCATCAAGAACACATACCTGGTCTGAACCAATAATTAAATG
1145848	48	-	E	ATAACAAACATCAACCTGCAAAACGAAGCGCATAGTTTAAAATGGCTATCA
1145872	564	+	ESG	TTTTTCCATCAGATATAGCGTATTGATGATAGCCATTTTAAACTATGCGCT
1146015	26	+	S	GGCTGCCTTTTTCTTTGACTCTATGACGTTACAAAGTTAATATGCGCGCCC
1146040	20	+	EG	ACGTTACAAAGTTAATATGCGCGCCCTATGCAAAAGGTAAAATTACCCCTG
1146096	36	+	EG	CGATCCGGTTCGTACGGCTCAAAAACGCCTTGATTACCAGGGTATCTATAC
1146143	56	+	ES	ATACCCCTGATCAGGTTGAGCGCGTCGCCGAATCCGTAGTCAGTGTGGACA
1146176	9	+	E	CCGTAGTCAGTGTGGACAGTGATGTGGAATGCTCCATGTCGTTCGCTATCG
1150276	198	+	SGH	TCATCTGTTTTCCGTCTGTCAAAAGCGGTAATGCGCGCTATGATGAAAAAG
1150576	131	+	SG	GCACAGGAAATCGCCAACGCGGTTGCATTCCTGGCATCCGACGAAGCAGCT
1150799	30	+	E	ACCTGCCGGGATTTAGTTGCAAATTTTTCAACATTTTATACACTACGAAAA
1150896	25	+	E	TATCGAAGAACGCGTTAAGAAAATTATCGGCGAACAGCTGGGCGTTAAGCA
1150932	130	+	G	GCTGGGCGTTAAGCAGGAAGAAGTTACCAACAATGCTTCTTTCGTTGAAGA
1150956	278	+	G	TACCAACAATGCTTCTTTCGTTGAAGACCTGGGCGCGGATTCTCTTGACAC
1150971	117	+	G	TTTCGTTGAAGACCTGGGCGCGGATTCTCTTGACACCGTTGAGCTGGTAAT
1150994	15	+	E	ATTCTCTTGACACCGTTGAGCTGGTAATGGCTCTGGAAGAAGAGTTTGATA
1151000	895	+	SH	TTGACACCGTTGAGCTGGTAATGGCTCTGGAAGAAGAGTTTGATACTGAGA
1153163	5	+	G	TAACGGCATTATGCGACAATTCTGTATCCGTTTGCTGGCACAATCCTCTTA
1154111	7	+	SG	CAGACCGACCCGACCGTGATTTACGGGATGGGAGAGCGTTATAATGGCAAA
1156518	28	+	H	TTTACAGAGGACAGAGAAACGGCGGGTAAATTACTGGATCTCGGATTTTAC
1156534	14	+	H	AAACGGCGGGTAAATTACTGGATCTCGGATTTTACATCTCCTTTTCCGGCA
1156567	16	+	H	ACATCTCCTTTTCCGGCATTGTGACCTTCCGTAATGCGGAGCAACTGCGCG
1156583	19	+	H	CATTGTGACCTTCCGTAATGCGGAGCAACTGCGCGATGCTGCGCGTTATGT
1156738	14	+	H	ACATGGCTGTGTTGAAAGGTGTTGCCGTTGAAGAACTGGCGCAGGTAACCA
1156991	256	+	ESG	CGTGATAGCCGTCAAACAAATTGGCACTGAATTATTTTACTCTGTGTAATA
1156997	45	+	E	AGCCGTCAAACAAATTGGCACTGAATTATTTTACTCTGTGTAATAAATAAA
1161048	50	+	SH	ATCGTGAGTTAAGGTTGAAAGAGCAGGTTTAACTCGACCATACTCTATACT
1161055	37	+	GH	GTTAAGGTTGAAAGAGCAGGTTTAACTCGACCATACTCTATACTCGCAGTG
1161078	58	+	EG	AACTCGACCATACTCTATACTCGCAGTGTGGCGCGGCGTAGCATGGCGCAA
1161249	17	+	SG	ATATTTCGCCGCAAGCGCCAACGCATATTCTGATCATTCCGAATATCCTCA
1164167	9	+	E	CTTCACTGGATGCGGGTTGCGATATGATCCTGGTCTGCAATAATCGTAAAG
1164239	1736	+	ESGH	ATCTGTCACCGATCAAGGCAGAACGTGTTACACGTTTGTATCATAAAGGTT
1164629	18	+	SG	TACTGGGCGGAACGGATTGGTTTTCTTTGCGACATCCGCCAGGTGATCTTC
1164666	20	+	ES	GCCAGGTGATCTTCAACCCTAATTTGTTCCCTTATGAGAACATGGAAGGCA
1164701	7	+	S	GAGAACATGGAAGGCAAGATTGATCGCCCGGAAGAGTATGCCGATATTGCC
1164733	11	+	H	AGAGTATGCCGATATTGCCACTAAGTGTGTGACCAACTTCCGTGAGAAGAA
1164762	6	+	G	TGACCAACTTCCGTGAGAAGAATCGCGATCGTTGCCTGGTGATTTTGTCGC
1164782	10	+	G	AATCGCGATCGTTGCCTGGTGATTTTGTCGCGTAATGATGAAGCGCTTAAC
1164803	6	+	G	ATTTTGTCGCGTAATGATGAAGCGCTTAACAGCCAGCGGACATCTGAAGAG
1164819	27	+	SH	ATGAAGCGCTTAACAGCCAGCGGACATCTGAAGAGTTGCATCATTATTACG
1168085	7	-	S	TTATGGGATCTGGACTGGTGAACGGAGGTGATTATTTTTATAATAACCTTT
1168242	505	+	ESGH	GTTATAAAAAATATCTTGTATGTGATCCAGATCACATCTATCATTTAGTTA
1173201	108	-	H	ATTGCTTATCAGAGATATGCCCCCATATGTTGAGGCATATCCTAACGAGAA
1173215	259	-	S	GGATAATGAACAGCATTGCTTATCAGAGATATGCCCCCATATGTTGAGGCA
1173251	533	-	EG	CCGGGGCGATTCAATTTGCTAAACCATGTCGATTACGGATAATGAACAGCA
1174600	6	-	E	TGAAATCCGTCTGGTTGCTGTAGCAAAGACACGAGTATATAAGCGAAAGCA
1174627	32	+	ES	ACAGTTCAGACGTTTACCCATCTTGCTTTCGCTTATATACTCGTGTCTTTG
1177233	169	+	SH	ATCTTGATATGGGTTCCAGCGTGTCAGGTATTGCCCTTAAAATGACGGATG
1177302	33	+	G	TGGTACGCGATGCGGGTGAAGTGACCAACAGCTATGTTTATATTAAAAGCT
1177461	15	+	G	CCTTAGTGATGGCGGTGAAAGACAAGAGTGGCGATATCGCAGTATTAAGAA
1177511	20	+	G	ACGCTGGGGGCGAAAGATGGTTTAATTCGCGCCATCTTTGTCTGGTATGGA
1182069	18	-	EG	TGGTGATGGTTATTGCCAGCCAGCTTATTGCTCGTGATAAAACGAAAGGTA
1182136	14	-	G	TCGATGGTCAAAGTCGGCGTATCGCCGGAAGTTAACGCGCTGGCAACCATA
1182188	11	-	G	TTCTTCGTTCGTCACCGGACCAAGTTATGAAATTCTGCCGTTAAAAATTTA
1182259	232	-	ESGH	CCACTGGCAATGCCAGCGGTGGCGGCGGGCTGGGTGTTAAGCTTTACCCTG
1184884	66	-	ES	AATTCACAACAAAGATTGGCGATTCAAGCGGTTTGCCGTAGAATTACCGCC
1185046	13	+	SG	AAGTGACCTGACGCAATATTTGTCTTTTCTTGCTTCTTAATAATGTTGTCA
1187488	1897	-	ESGH	ATATGCCCATACTTCACGCATTACGTTAAGCATCCGTTATAATCGGTTGCA
1189191	13	-	EH	AATGACGAAGTGATCAAACTGACCGCGTTCGAATACACTATTATGGAAACG
1189358	15	-	G	TCGAAGTATTAAGTGCCGGTGCTGATGATTATGTGACTAAACCGTTTCATA
1189479	7	-	H	GCGATTGTCGATCTCGGATTGCCAGACGAGGACGGTCTGTCACTGATTCGC
1189512	9	-	H	GATTATTATCTCAATGAACATATACCGGATATTGCGATTGTCGATCTCGGA
1189519	10	-	G	AGAAGCCGATTATTATCTCAATGAACATATACCGGATATTGCGATTGTCGA
1189534	28	-	S	CGCAGAAGATGCCAAAGAAGCCGATTATTATCTCAATGAACATATACCGGA
1189541	38	-	GH	TCGATGACGCAGAAGATGCCAAAGAAGCCGATTATTATCTCAATGAACATA
1189547	16	-	H	ATCAGGTCGATGACGCAGAAGATGCCAAAGAAGCCGATTATTATCTCAATG
1189641	7	-	H	TTAAGACAGGGAGAAATAAAAATGCGCGTACTGGTTGTTGAAGACAATGCG
1189670	92	-	SG	CACATAATCGCGTTACACTATTTTAATAATTAAGACAGGGAGAAATAAAAA
1189693	20	-	G	TATTTAATGTTTACCCCCATAACCACATAATCGCGTTACACTATTTTAATA
1189706	7	-	E	CTCCCCGCTGGTTTATTTAATGTTTACCCCCATAACCACATAATCGCGTTA
1193024	365	-	ESGH	GCCTTTTACAAAGGGTGTCATCTAAAAGGCTGCGTGATAGAATACGCCGCC
1193777	16	-	GH	TCCCACACAAGACGCACTTGAAGCCTTGCGCAATGGCGTAACCTTAAATGA
1193849	9	-	G	CGCGTTGCAGGCGCGTTTAACCCAGCCGGGTAAACGCACCGGAAAAATCTA
1194166	21	-	E	CTATTGTTTGCCGTCATGAAAGATGCGCGTTATTAGGCTATAATGCGGCAA
1194231	22	+	E	CTAATAACGCGCATCTTTCATGACGGCAAACAATAGGGTAGTATTGACAAG
1194259	34	+	EG	AACAATAGGGTAGTATTGACAAGCCAATTACAAATCATTAACAAAAAATTG
1194275	7	+	S	TGACAAGCCAATTACAAATCATTAACAAAAAATTGCTCTAAAGCATCCGTA
1194306	26	+	G	ATTGCTCTAAAGCATCCGTATCGCAGGACGCAAACGCATATGCAACGTGGT
1194328	30	+	G	GCAGGACGCAAACGCATATGCAACGTGGTGGCAGACGAGCAAACCAGTAGC
1194345	32	-	ESH	TGCAGGGTGATCTTCTTGCCTTGTGCCGGAACAACTACTTTACTTTCCATT
1197479	91	-	ESGH	ACCTACTGAAAAGTATATAATGACACTTAATTAAATATTACCATTACACTA
1197883	29	+	SH	ATATAGTATCGAACATAGAAAAAACTGAAGATTCATCTTATTTTGTATATA
1197892	6	+	S	CGAACATAGAAAAAACTGAAGATTCATCTTATTTTGTATATACTACCTAGC
1197893	6	+	S	GAACATAGAAAAAACTGAAGATTCATCTTATTTTGTATATACTACCTAGCC
1200492	139	+	ESG	TAAGGAAAAAACTGGTACCGCCAAGACTACACACAGCATAAAGTTGTGGTG
1200580	6	-	S	TTTCAACCAGAGAGAATCCTTAGCGTTGTGGTGAATGCGGCTCAGCGCACG
1200606	113	-	SGH	AAGACAGGCACATAACAGCTAAGTATTTTCAACCAGAGAGAATCCTTAGCG
1200691	14	+	S	GTTATGTGCCTGTCTTTTCACCACTTCAGGCTCGGTGGTATGCTGGAGTTC
1200714	50	-	SH	GGCTGTGTCTTCAAATAGACGAACGTGAACATAAAACTGGTTCATTAAGTT
1201972	13	+	SH	TTTTTGTGATGTTCGTTGTCTGGTGTTCTTGATCGAGCCATCCTACAGGCA
1202007	7	-	S	ACCCAGACCAGCAGGTTTATGGGAGATGGTGCTACTAAAAATATCGGTGAC
1202156	14	-	G	GAACCTTCAAGATACTTGTACCTTAACGGTACAAGGGTTTTAATTTCGTTA
1202433	144	-	ESGH	CTCATCGTTCTGTGGTTAAAAATTGAAAGTGTTCTGCTAATCTTTCGGATA
1203028	7	+	S	ACGCCCGCGAGTGTGCAGCTCCGGGCGTCGTGGCGTCGATTGCTTCTGGTT
1212928	65	-	SH	CGAGAATTATTTCACTGGGTCGAGAGTACCCAGTAGATCAATTGATTAATC
1213311	5	-	G	TACAATTTTAGCGTATATTGTACAAAGTATTATTGGGTCGTGTACAGGCGA
1213330	9	-	G	AAATCTTATTTATACTTTGTACAATTTTAGCGTATATTGTACAAAGTATTA
1213336	8	-	E	TAGCTGAAATCTTATTTATACTTTGTACAATTTTAGCGTATATTGTACAAA
1214529	11	+	E	TATTATAGTGCCGTGGATCCTGGCATATAGCCCGATATATCATTTTAACCT
1214728	108	-	EH	TTTTGGTATTAAAAGAAAGACACAAGAAGATATGTCTGTTACCGTCTTACT
1215001	18	+	ESH	GTACAAGTTTGCTATTGTTACTTCACTTAACATTGATTAACATTTTTAACA
1222181	8	-	S	CTTAATACCGGACATCTAAGTTGAAGAAAAAAATACTTGCCTTCGGGCTTA
1222199	17	-	SG	TATTGTGTGTGCAACTTACTTAATACCGGACATCTAAGTTGAAGAAAAAAA
1222320	20	-	E	TTAAGATTATTCTCATTCACGTAAAAAACATAATTCCTATCATCACAGCCA
1222553	9	-	S	TGGATAAAAAATCACTCTTTTCTGATAATACTGTCGTACGCTTATCTTTCG
1222666	10	+	S	CGCACTGCGTGTAAAAAATGCCTCTTTCTTATGCGGGATATCATCATTTCA
1225332	35	+	E	GCTCGATTGGCGTGTTTGACATCCTGGCCTTACTCAATTAGCTATTAATCA
1225362	86	-	ES	AATGGGAGGGTGACTTGCCTCAATATAATCCAGACTATAACATGCCTTATA
1225387	17	+	E	CAGCGCGCGATGATGTTCCGAAGACTATAAGGCATGTTATAGTCTGGATTA
1225704	152	+	ESGH	GATACCCGTTATCTTAATATCCGCCACAGAATTGCTCTATCATAGAAACCG
1225778	22	-	H	ATTCATAGCACATCCTGATAATCCAACCGTACAACACTTATGCTCATTTCA
1225805	200	-	SGH	CAATCCGATATAAAAAATACGCATCATATTCATAGCACATCCTGATAATCC
1226557	7	+	E	ATGCACTTTCTGACCTTTTTTGGCATAGAAGGTATATGTATCGTAATCGTA
1226729	509	-	SG	CGCAGGAAAGCCACTGGAATTCTCCCGTTAGGGATTGTTATATTATAACAG
1227003	6	+	G	ATCGAAGCAGCAAGCGTGACCAGACCTATTTATATGTCGAAAAAAAAGACG
1227021	5	+	G	ACCAGACCTATTTATATGTCGAAAAAAAAGACGATTTTTCGCGTGTTCCTG
1228020	1120	+	ESGH	GCCGCCTGAAAGCGGCGGCAAAACTTGCATCGCTGTGCCAGACTGGTTATA
1228032	106	+	ES	CGGCGGCAAAACTTGCATCGCTGTGCCAGACTGGTTATAAGGTGCGTTTTA
1232279	60	-	E	TTTTGCTGCCTCCTGGTGGCGCAGCGAATGAATTGGTTTAAACTGCGCACT
1234128	32	+	ESH	CTTCTTTTTGTCTGCTATCAGCGTAGTTAGCCCTCTGGTATGATGAGTCCA
1236325	5	+	G	CGACGCTGGAGTAGGCATCCATCATCTGTTCTGAGGTTATCACTTCAATCT
1236369	7	+	H	TCAATCTGGTGCGGGTAGGTATCCAGCCGGTAGAGTTTCGCCACCCGGTCT
1236457	14	+	GH	AGTCGGGTCCATCGCTCAAACGTGTGGTGTCCTTATTCATAGAATCGATCG
1236508	451	-	ESGH	AAAAAATTCTCCGGCGACGCGGTTTTTAACAGGTGTTCTATGCTTGAAATG
1236770	9	+	H	ATATTTTCAACTGAGTTATCAAGATGTGATTAGATTATTATTCTTTTACTG
1236781	12	+	H	TGAGTTATCAAGATGTGATTAGATTATTATTCTTTTACTGTATCTACCGTT
1241325	85	-	ESGH	CAGGGCTAAGTAAAACGCTGTCTCTGCCGCTAATATGGTAGGGTTTATATA
1241333	5	-	E	TCACGCTTCAGGGCTAAGTAAAACGCTGTCTCTGCCGCTAATATGGTAGGG
1241738	14	+	SH	GGTGCTCGTTAATATCTTCCAGCACCAGAATACCGTTCTCAATTTTTGGCA
1242323	8	-	SH	GTTGAGGTGACAACGGCACACCTAAGCGGCATGATATACATTTCGTTTCTG
1242332	9	-	S	GGAATCGCCGTTGAGGTGACAACGGCACACCTAAGCGGCATGATATACATT
1242351	27	+	ESG	CATGGCAATTCCTTGCTGACAACAGAAACGAAATGTATATCATGCCGCTTA
1242383	16	-	EG	CAATCAAAAAGGCAAACCATCTCAATTTCACTTCTTCTATCCTTATAGCCT
1242399	6	+	G	TTAGGTGTGCCGTTGTCACCTCAACGGCGATTCCAGGCTATAAGGATAGAA
1243901	1385	+	ESGH	TCAGCCGACATACGCCCAGCATCGATCCCGCCCTTGCCTATACTTAGAGCG
1243950	51	-	SGH	GCGATAATGCCGGCTATCAGGTCAAAAATAATCCAGGCAATAATTCCCATG
1243998	10	+	H	AACATGGGAATTATTGCCTGGATTATTTTTGACCTGATAGCCGGCATTATC
1244057	5	-	H	CAATGCCAAACATGGTCGCCAGCCAGCCGCCGACCACCGCACCGACTATCC
1247221	167	-	ESGH	AATACCAGCAACTGGATGATGAATATCTACAAGCTCGCTATATTGATGTGG
1250073	25	+	SG	GTCCAGTACGTCTTGCACATCATTGATCAATTTTTTCATTATTTTGCTCCA
1250130	1090	-	SGH	ACATAATTTGGGCTAATTTTCTTTTCCCTTGCCTGATGCACAATGGATTCA
1250248	10	+	S	GCTTTAATGAATGTTCCATATTGAAACTTTTACGTGTATTAATACTTAAAA
1250379	6	-	E	ATAAATAGAAGCAAATGTCACGCCCTGGGCCTGATGTGGTACGTTCCATGT
1255180	14	-	G	TAAACAAAATGACAAAATCCATAGACCCATAGTCTGGGTACTATATAGGAG
1255648	16	-	ES	CACAGCTGATCAAAATTGATCACGCTCCAATATGCTGGCAAGATGAAAATG
1257583	20	-	SGH	TGCGCGCTCCGCTGCGCGAAGAGGCTAAATTCTTTGGTTATACTTCGCGAG
1257961	14	+	E	TTGTGATCACGCCCGCACATAACCCACTGGGTGTTGTCTATACTTTACACA
1257999	1057	+	SGH	TATACTTTACACATAAGGAAGAGGGGTATTCCCTGTTACAACCCAGAAAGT
1258110	331	-	ESGH	ACTTAGCACTGCACCATGTGCGAAATACTGGGGCATATTAAACTGTGGTAA
1260205	42	-	E	AAATCACTGCCGAACGTGCGTACTCTGACCCTGTCAGGTATGCTGGCCGAA
1260272	39	-	G	CAACCTGCGTAACTCTGTAATTGATGAAGTCGTTGTCTGCGATACCATTCC
1260396	35	-	G	TGGTCGATGATATGATCGACACTGGCGGTACGCTGTGTAAAGCTGCTGAAG
1260423	536	-	ESGH	GTGACGTTGCAGGTCGTGACTGCGTACTGGTCGATGATATGATCGACACTG
1261176	41	-	E	GACAACGTCACCTTGTTCCAGACGTTGCATCGCGCTCTTTAATACACCGCC
1261198	7	-	S	GCCGGGCAAGCTGAGTTTCGGTGACAACGTCACCTTGTTCCAGACGTTGCA
1261208	38	-	SG	CATGCTTTAAGCCGGGCAAGCTGAGTTTCGGTGACAACGTCACCTTGTTCC
1261215	39	-	ES	ACAGAGCCATGCTTTAAGCCGGGCAAGCTGAGTTTCGGTGACAACGTCACC
1261399	119	-	EG	CGTTTTCGCGAGGTTGATGCGGTGCTTTCCTGGCTGTTAGAATACGCCCCG
1261446	5	-	S	TGCTAAAATGTGAATTCAGCAATGATTGCGAGGTTATCGCAAGAAAACGTT
1261461	11	-	S	GGTCAATAGAAACGTTGCTAAAATGTGAATTCAGCAATGATTGCGAGGTTA
1261481	53	-	H	CCCGCGCAATACGCCAAAAAGGTCAATAGAAACGTTGCTAAAATGTGAATT
1262699	7	-	S	ACGTATCTCAAGGACTTGTCATCACTATGCCCCTGCCCGATTTTCGTCTTA
1262720	12	-	SG	GCATTAAGGGTTATAACTGCAACGTATCTCAAGGACTTGTCATCACTATGC
1262758	7243	-	ESGH	GACAACTTGAACATAGACGATAGCGGACGGTAACGCTAGCATTAAGGGTTA
1262898	93	+	ES	AAAGGGGGCGCTCTCTTTTATTGATCTTACGCATCCTGTATGATGCAAGCA
1266405	479	+	ESGH	GGCAGGCACAGTGGCTGACTGAAAAGCTGTTTGGAGTTATCATTTATATCG
1267264	20	+	S	TTATGCGCAACTGGATTGCGAACACGTTGCGTTGAACGATTTAAGTTATTT
1268546	36	+	SGH	CATATAGCCGCCTTGTTGTAATGACAACATTTTGCGGCTATTCTTGAATTG
1268724	11	-	S	GACTGTAACAGCTGTTGAAAAACCGGAATGCACTCTTCATTGCAAACATTT
1269259	8	-	S	GACTGCAACAGCTGTTGAAAAGCCGGAATGTACTCTTTATTGCAAACATTT
1269793	10	-	S	CACTGCAACAGCTGTTGAAAAGCCGGAATGTACTCTTCATTGCAAACATTT
1270932	6	+	H	AATACGTCCGCATGACGGACAACACTAAAGGCGCTACTTAAAATACCAATA
1271318	47	+	EG	AAAATTCTTATGTTTTGGCAAGAGTAGATATTGTTGACCACACTTAATGTT
1271335	5	+	H	GCAAGAGTAGATATTGTTGACCACACTTAATGTTCAACTTTGTAAAAGGAG
1271337	5	+	H	AAGAGTAGATATTGTTGACCACACTTAATGTTCAACTTTGTAAAAGGAGTC
1271360	149	+	ES	CTTAATGTTCAACTTTGTAAAAGGAGTCAACGATGCCGTATAAAACGAAAA
1271595	339	+	SGH	TGATGATAAATGGCATAAAAAATCGTAAAACCGGTCGCTTAGTTAAAGCTA
1271647	34	+	G	TCGTGCGGTGTTGCCTTGCAAGTGGTCCGTGGATTGCATATTGTCCCGTTA
1271659	16	+	G	GCCTTGCAAGTGGTCCGTGGATTGCATATTGTCCCGTTAGTGGTTTCAAAA
1272482	16	+	S	TTCCCGCATAGTGGGGCGTCAGACGCCCCCTCAAACATTAAAATGTGAGCA
1272972	6	+	E	GCGCGAGAAAATACGACAAAAGTTGCCAGTAATCGTTATTCTTTAAGGCTA
1272982	20	+	H	ATACGACAAAAGTTGCCAGTAATCGTTATTCTTTAAGGCTATGGTTTTTCA
1273109	81	-	ESGH	TTCGGGAGCCATGCCTAAATCCGGCAGACCATCATTGTTATTATCAAAGGG
1276857	7	-	SH	TTCCAGAATGTATCGTCACATTCATTAAGGTTATTGCTCATTTAAAGCCTG
1277155	9	+	S	GTTTGATTTACATCAAATTGCCTTTAGCTACAGACACTAAGGTGGCAGACA
1277374	6	-	S	GAAGGCAGCGCAGTCAACATAAATAGCTGATCGGTCGTAAAATTAAAGCCG
1278514	160	+	EG	CTGGCATTAACGGGTTCGCCAGTCGGCGCAATGAAGGTATTTTTGATTTTC
1278981	20	+	S	ATCCTAAAGGGGTATCTTAGGAATTTACTTTATTTTTCATCCCCATCACTC
1286500	20	-	ESH	GTGGGGTTCCCGAGCGGCCAAAGGGAGCAGACTGTAAATCTGCCGTCATCG
1287913	5	-	G	GTTTGGTCGCAACGATCCCTGCCCTTGTGGTTCAGGTAAAAAATTTAAAAA
1287977	13	-	ES	TTGAACGTTCGCGATTTTTGAAAGAAAACGGTCAATGGTACTATATTGACG
1288183	65	-	SGH	TGTGATGCAAGACGCAGATTATTTAATAAAGACCTGGCATCCCTCTTGTGG
1288329	405	+	ESGH	ACCTTTTCACCAGACACATAAGGGTGGCAACATAGGCTATACTCGACAGCA
1288345	17	-	SG	GGCGGTTAATACGCCGTTATTGTTTCCAGGGAGATTATTTGTGTCTCAGCT
1288400	92	-	ESG	CCTGGAATGCAATCGTAGCCACATCGCTACTGCTCGGTTAACATAGTGCTA
1288865	11	-	S	CGTTATGTGCAACAGGTGCCATGAGTCCTGGAATACTGCATGATGCGCGAA
1289212	10	+	S	CAGAGATTATGACCACTTCTATCCAGGTGCTGGAGAACCGCCTTAAAAGGA
1289400	255	+	EG	CCGTTGGTACGCACCAACATTTGACCAGAATTTTTATCTACACTTAAGTTA
1289406	26	+	ES	GTACGCACCAACATTTGACCAGAATTTTTATCTACACTTAAGTTAATTCTG
1289443	85	+	SH	TTAAGTTAATTCTGACAGGCGCAGGTGGCAATAGCATGCCACTATTGAGTA
1290483	613	+	ESG	ATGGGGAACCGGTGGTCGACTGCGCTTGATGTTGTCTGCAGAATGAGCAAA
1292181	391	-	ESGH	TTACATTCCTGGCTATTGCACAACTGAATTTAAGGCTCTATTATTACCTCA
1297344	21	-	S	ATTCGAGCAGATGATTTACTAAAAAAGTTTAACATTATCAGGAGAGCATTA
1297361	38	-	G	ACTGACTATACTCTCGTATTCGAGCAGATGATTTACTAAAAAAGTTTAACA
1297392	5	-	E	GATTTTCATAGGTTAAGCAAATCATCACCGCACTGACTATACTCTCGTATT
1299185	61	+	SG	TGCAGGGTCCCAATCCGGGATTACACATGCTGGTTAATACCAGTAATTATA
1301453	10	+	S	CTGCCGGGCGGTGGCTGGAATGGTGGGGCGCTTAAATTCATGATATTGCCG
1301687	7	+	SG	GCATTTGTCGGCATTATTACCGGTTCTATGGTTATCGAAACCATTTATGGT
1306541	9	+	G	TCGCCAACGGCAAGATAGGCAATAATTCCGACTAACGGCAGAATGTAAATA
1306696	11	-	EG	TTCCCGCGTTTTTATTTGCCAGATGAATCCATATGCGTAAACTCATAACAA
1306787	49	+	EG	AACGCGGGAAAAGCACTGGTCAGCGTCGGGGGTGGGGGTATAATGACCATT
1306939	20	-	SH	ACATTTAGATATTGTAGATCGCAAACAATAACGAGTTACGCTGTTTGTTTA
1306976	5	-	G	AAGAGTAAACTTATTGGGCACCGCAATGGTGCCCAGTACATTTAGATATTG
1308793	8	-	G	AACGCCTTTCCGTTCGTCCGGCACATTTAGCACGTTTACAGTTACTGCATG
1308871	14	-	ES	TTTACAACTTTCCCGAACAAGGAGTTGTGCCCGTGTTGTATGTTATTTACG
1308916	289	-	ESG	ACATCATCTTTCCGTTGCAGATCTTCGCCCTTTCAAATAACGTACTTTACA
1308933	55	+	SGH	ACAACACGGGCACAACTCCTTGTTCGGGAAAGTTGTAAAGTACGTTATTTG
1308985	6	-	H	ACGATCAGGATCAGTGAAAATGTCATTTTTGGCGTAATTACCCTTACTTTA
1309081	112	+	EG	ATCGTCTTGCCTTATTGAATATGATTGCTATTTGCATTTAAAATCGAGACC
1309101	11	+	G	ATGATTGCTATTTGCATTTAAAATCGAGACCTGGTTTTTCTACTGAAATGA
1309112	6	+	G	TTGCATTTAAAATCGAGACCTGGTTTTTCTACTGAAATGATTATGACTTCA
1310298	213	-	ESGH	CGCTGTATCTCCTCTGTTCTCCTCAGGAAAATCATAGTAGCATCGCGCCTG
1311378	107	-	ESGH	TTTCAGGATTAATCGGTAACGCCATTCTCGCCGGAGGCGTAATATTAATTA
1311468	31	+	SGH	TAATCCTGAAAAAGTGGACGCCGCTGAAGCCTGCAGCAAAATTTGTTGCTG
1311847	27	-	SH	ATGTGATTTAAATCAATTTTTAAATATTTTCGCTACGCAAATATTAACTCG
1312015	7	+	G	TGTGATCTATGTAGGATCATTTGTTACTCCAATGTAGGTATATTCGTCACG
1314116	166	-	SGH	TCTCGTTGCGCTTAATTTGACTAATTCTCATTAGCGACTAATTTTAATGAG
1317968	18	-	E	CACCGGAAGAAAACCGTGACATTTTAACACGTTTGTTACAAGGTAAAGGCG
1320976	5	-	G	GATACCCAGCCCGCCTAATGAGCGGGCTTTTTTTTGAACAAAATTAGAGAA
1321080	6	-	H	GTTCACGTAAAAAGGGTATCGACAATGAAAGCAATTTTCGTACTGAAAGGT
1321369	107	-	ESGH	GAAATTTCCTCTCTTGCTGGCGCGATTGCAGCTGTGGTGTCATGGTCGGTG
1322503	7	+	GH	TGTTGCAGGAAAAACGCAAAACCATCGGTATGCGTGTGCCTTCTAACCCTA
1322677	19	+	SG	ATTTGATTATTCACGGCGGCTATCTCGGGCAGAAACCGACAACGGTTATTG
1324322	497	+	SGH	GACCGGTTATCTCACTGGCATGGGGTATATTTTTCTGCCAAAGTTTACCCA
1327018	5	+	H	TTATGTGGCTGGCTACCTGACGTAATTTTTCTTCATTACGGCCCAACAGAA
1327176	32	-	S	TGATTGAAATGCCCTTCTGTTTCAGGCATAAAGCCCCAAAGTCATAAAGTA
1327246	7	-	E	CGTCTCGCAGAGATGTTATTGCAGCGAAAGTATGACAAAGTATCCATTTTG
1327326	96	+	EG	CAATAACATCTCTGCGAGACGGCTTAACATGCCTGTTGTAAACTGTGAGCC
1328708	14	-	S	AGCGTGGTATATTTGTCTGCAAGCCATGCCTGGCGTAGACTAATGTCCTTG
1328738	484	-	ESG	CAAAGTTGCCAGTAAGGCGCTCTTGCCACCAGCGTGGTATATTTGTCTGCA
1328813	97	+	SG	GCAAGAGCGCCTTACTGGCAACTTTGGATTTTGCATGCTAATAAAGTTGCG
1328842	27	+	E	TTTGCATGCTAATAAAGTTGCGTATCGGATTTTATCAGGTACAGTGTGACG
1329004	17	+	S	AGTCACGACAAGGGGTTGATATCCGCAGAGAGCGAGTCCATATCGGTAACT
1329059	8	+	S	GCCAGTGGAAGGTTTATCAACGTGCGACGCATTCCTGGAAGAATCAAATTA
1331347	7	+	SH	TTTACGTAACGGCGAAGTGGCACCACCGAAAGAAGATCCGGTGCCATTACC
1331377	9	+	G	AGAAGATCCGGTGCCATTACCTGAGCTGCCGTGCGAAAAATCAGATGCTTA
1331785	20	+	E	ATTTTTTCTTCACACCTATACACTAAGGCTATAAATGATATAGTGGTTATA
1333102	107	+	SH	TCACTGGAGACGATTCGTAAATTCGCTGGATTTTTGACTAAAGTTTCTTTA
1333114	50	+	ES	ATTCGTAAATTCGCTGGATTTTTGACTAAAGTTTCTTTAGGATTTGTCTCA
1333302	5	+	H	TCTTGGTTCTGCACTTTTCTGGGTGGTTGTCGCACTGCTGATTTGGAAAGT
1337730	378	+	ESGH	GCTGGAAAAAACACATCATATTCCGGTTGATGAGTTCTACACTTTAAAGCG
1338159	42	+	S	AGAAAGTTAACGCTGGTTGATTTTCCGAATTTAGCCCTTAAATCATCAACA
1338295	10	+	G	TAACCACATAACGGGAAGTAATGTGAAATATTTACTCATTTTCTTACTGGT
1338434	31	+	SH	CGTATTTCCACATTGCTGGCGGTATTGTTTGCTGCGGGGTTTGCTATCGGT
1339596	18	+	H	TGGATTACCACTTAAATGAAGCGGAAGAAGGGCGTGCCAAAGAGAGCCTGA
1339894	275	+	ESG	GGAGAAATCGCAACTGTTAATTTTTTATTTCCACGGGTAGAATGCTCGCCG
1340012	17	+	SG	ATCTTCTTCCCGCGCTGTTACGAATTCTCCTGTGGTTGTTGCCCTTGATTA
1340023	11	+	G	GCGCTGTTACGAATTCTCCTGTGGTTGTTGCCCTTGATTATCATAATCGTG
1342573	67	-	ESGH	TTGATGCCCAGCGCGTTGCCGAACGTATTGATATTGTGTTAGATATCCTTG
1342653	13	-	H	TAAACACTTCTCTTTTAGCGGCAATTTTTGCATTATTCATTTTCCCCCTTT
1342661	475	-	ESGH	GTTGCTGTTAAACACTTCTCTTTTAGCGGCAATTTTTGCATTATTCATTTT
1345073	46	-	ESG	AGGAAAACGGCACTGTACAAATTAAAGGTGAAACGGTTTACAAAGTGACTG
1346965	10	-	E	GAGACATATTAACCTTGCCGCGTCAGACAGATTCGCGTAAAACTGTCAGCC
1347152	14	-	ES	TGACCGTCATTCTGTTGAGCGCGCTACCGTTCAGGCGATACAATGGCTGAC
1347213	38	-	SGH	ATGAATATAAAAAAATCAGCACCCTTATGCGCAAGGGCGAAAATGAAATTA
1348780	62	-	SG	GGGGAAAGTTTGGCCGAAATTTGACGGTTTCGTACACTCTATTGGTTTTGC
1348790	141	-	SGH	TCGCTGAACTGGGGAAAGTTTGGCCGAAATTTGACGGTTTCGTACACTCTA
1349142	32	-	ESG	GACCTGGCAACTATAGCTACTCACAGCCAGGTTGATTATAATAACCGTTTA
1353927	5	-	S	GCAGGCGTGGAACCCCAGTCCACTGAAAACTGCCGAACTGATTCAGGCGGA
1354061	103	-	EGH	ATTTTACCGCGCGCCTCGTGGGCCTATGACAACGAGGCTAAAATTACTGAA
1355287	659	-	SGH	TCGTACCGCTCTGCTCCTCGCTAAGTTGTTCTGTGAGTTATAGTTATAGAG
1355723	262	-	ESG	AACTATAAAAAGATGTATGACCCGGATCACGAGTGCTATCATCCGCCCTTA
1355757	5	-	H	ATTATCCTGCCTGAGGGTAACGCGCCGCGCCATTAACTATAAAAAGATGTA
1359076	5	+	E	AATGTTAAATTGAGTTTGCAAAAATGAAAACCCACTGCTAGATTGAAAAAA
1359392	465	+	EH	CTTCCTGGTAGTCCCAGCAATGTGCAGCCGCACCTATATGGTGAAAACGGC
1359691	966	+	ESGH	ACTGTCTGCGTTGTTACCTGAATGTAGCAACTTTTGGGTAAACTCTCTACA
1366062	223	+	ES	TTATAAATCAAAAAGATAAAAAATTGGCACGCAAATTGTATTAACAGTTCA
1366093	17	-	ES	TTGGCATTCACGATGTCGGCAAAGCGAGAAAAAATACCCATAATGTTGTCC
1366540	9	+	S	AGCGAAACACGCGCTCGCCAGCAGGCATTGATGTTACGTCATCAGGCGGCA
1366543	9	+	S	GAAACACGCGCTCGCCAGCAGGCATTGATGTTACGTCATCAGGCGGCAAAC
1366551	24	+	SG	CGCTCGCCAGCAGGCATTGATGTTACGTCATCAGGCGGCAAACTCGTCGCG
1367686	5	+	E	TGAGGGGAGTTTCGCAAAAATTGTTAAATCTCAGGCGTATAATGGATGGCA
1367733	5	+	SH	GGCAATTTTCATCCATAGAAGGACGCTTACATGTTTAAAAAAGGCTTACTT
1381942	25	+	EG	CCGGGGAGATATTAGTTTGCTTATTCAGCACGCGTGATACGGTGGATTTTG
1381977	211	+	ESH	GATACGGTGGATTTTGATACGCCTGCAACCCTGGCAATATCATAAATAGTA
1382013	1019	-	ESGH	ATCAACTGCCCGTGTTGTCATCGACCGGCGAACTCCATAAGATGTGCAGCA
1384715	12	+	EG	TTGTTGACAGAAACCTTCCTGCTATCCAAATAGTGTCATATCATCATATTA
1384726	5	+	S	AACCTTCCTGCTATCCAAATAGTGTCATATCATCATATTAATTGTTCTTTT
1386342	5	+	G	ATATGCCTGATGGTGCAACACCATCAGGCATATTAAATTATGCTTTCAGTA
1386644	6	+	G	AGCACAACGGTGTTGTCGATCTCAGTTGCCAGTTGGTTAAACTTACGTACT
1386645	6	+	G	GCACAACGGTGTTGTCGATCTCAGTTGCCAGTTGGTTAAACTTACGTACTG
1386868	275	-	ESGH	AGCGCAAATAGCGTTTGCTGTGTTATTGACAGTTAGCATAAACTAGGTGTG
1386896	25	+	EH	CCTGTTTACATATAGTTAACGTCACACCTAGTTTATGCTAACTGTCAATAA
1388705	37	-	EG	AACTAATAAAATGCAAACAACTTCCGGCAAAAAAGTGATACAAGATCGATG
1389172	8	-	S	ACGCTACTTTGCGCAGCCTTAACCAGATTATTACCTATGATGCTTACCATA
1390556	10	-	E	GAAGATACAAATTAATTGCCTGATGATCTATTAATTGTGACACTGACGTTG
1390762	6	+	E	ATGCTGCAATTGATGGGCATGGATTGGCGTATCTACCTTATGATCAGGTTG
1393945	5	+	E	CGAAAATAATGACCAGATTAAGCGCATTATTTGTAAACAGTTCAGCGATCA
1393997	87	-	EG	CTTCCCTGACTATTGATGATCTGAATGAATTGTCGCGGTAAAATAGCCCCG
1395353	9	+	ES	TGAGGTTTTCAGAGCAGACAACGGTGAAATGTCATGGTATTGTTACGTTTA
1396683	978	-	ESGH	AGAAGGTTCATCACTGTTTCATTCACCAGATATGGGTTAATCTTTTAATTA
1397576	85	-	ESG	AAGGTTTGCTTAGACTTACTTGCTCCCTAAAAAGATGTTAAAATTGACAAA
1397639	24	-	SH	AACTTAAGGGTTTTCAAATAGATAGACATATATTTACATCTAATATCGGAA
1397648	48	-	H	ACCCTTAACAACTTAAGGGTTTTCAAATAGATAGACATATATTTACATCTA
1403591	37	+	H	GATGTTGCCGGTTAGCGAAATTTTACCGAAAGCGGCCTATTATTTGATTCA
1403834	5	-	E	CTTATGCATGATTATTCATTCACGATATTAATAATGTAACTTATATTTTCG
1403978	133	+	ESG	AAATTTGGGTAATACGTTGTTGGACCGACCCGGTCTGGTTATCATATCGCG
1405892	30	-	EG	TTCCGTATACAAACCGTGTGAAGTGTTAAATAGCGTCTATCATTATCAGAA
1406051	4235	+	ESGH	TGGGGTGATGAGATGTTGCGTAACAGGGCCAGAAGGCTAGACTACAAAATA
1407153	55305	+	ESGH	TTTGAGCGAAGTCAATAAACTCTCTACCCATTCAGGGCAATATCTCTCTTG
1407387	28	+	SH	GACACTTATTTATTTGCAAATTCCTGTCCCTGAACCGATTCCTGGCGATCC
1407410	23	+	H	CTGTCCCTGAACCGATTCCTGGCGATCCTGTTCCAGTGCCCGATCCGATCC
1407501	126	+	E	ACCGATTAAATTGTCGCATCGTGAGCGTAGATCTGCGAGGATACGCGCCTG
1410055	20	-	SH	GATGGTGTATGAAATTTACGGTATGTGGATTGATGACATGAACGACGAACA
1410069	16	-	H	CATGAAACTGCGCAGATGGTGTATGAAATTTACGGTATGTGGATTGATGAC
1410077	16	-	SH	AAATGGGGCATGAAACTGCGCAGATGGTGTATGAAATTTACGGTATGTGGA
1410086	299	-	ESG	TAGCCAGCCAAATGGGGCATGAAACTGCGCAGATGGTGTATGAAATTTACG
1417782	8	-	E	AATCTGAACGGAAAAGCCAGAACATCACAAAAACTGGAACTTAAACTTATA
1418100	6	-	E	CATCAATTTATGACTGGATTAAGAAAGGCTCTATAAGTAAAGATAAACTTC
1418153	23	+	SH	GTTTATCTTTACTTATAGAGCCTTTCTTAATCCAGTCATAAATTGATGGTG
1418265	86	-	ESGH	AGTAAGGGTAGGGATTGCCTAATGTAATGCGCATAGGAGAATATTAAGCAA
1423303	297	+	SGH	GGCGCTCCTAATATATGGCTGATTTATAATTGTGAGTTTAATATTATGTTG
1426760	10	+	ESH	GTGCTGAATTCACTATCGGCGAAGGTGAGTTGATGGCTCATGATGTCCCTC
1426777	110	-	ESGH	TTCCCCTTGGGAAGGTGCGAACAAGTTCCTGATATGAGATCATCATATTCA
1426793	7	+	G	TGGCTCATGATGTCCCTCTGGGATGCGCTCCGGATGAATATGATGATCTCA
1432606	113	-	E	AAACTGTTATCTATGTATACTTTTAAACCCAATCCGTGTAGAGTCTCTGCA
1433258	16	-	S	CATTGCTTCCCATCGACCGGATATCACCACTTATCTGCTCGGTTCCAACGC
1433266	147	-	SGH	ATGATCATCATTGCTTCCCATCGACCGGATATCACCACTTATCTGCTCGGT
1439047	3863	+	ESGH	GCGCAGGACAGCTCTCGACGCCGCCCTCTGTGCTGCCTATTATTTATGGCG
1440987	1296	+	ESGH	TTGAAAGCTATGGCGATATTGAAAAATTCATCAACAACTATGCTTAGTGTA
1441032	9	+	E	AGTGTAGGCGCAACCTTCAACTGAACGGTTAAACATGCCACAATACCCGTA
1441534	19	-	ES	CCCTTTCAGCTGGCCTTGAAATTTAACTTTTTCGCCCTGATAACGCAGTTG
1445152	7	+	S	GCATCGTCGCTGCCTTTTACTTCCTGCCAGGTGCGGGATAAATTCACCCCG
1461300	156	+	EG	CTTGATTCACTTTCTGTGAAAGTGGAGTTGAAAGAAAGTAGCCTGACATTG
1461400	14	+	SH	AGTCGATGGTGGGGATCTCTACCGATGTGATGATCGTTAACTGTGGCAGTA
1461416	7	+	H	CTCTACCGATGTGATGATCGTTAACTGTGGCAGTATCCCGCGTTCAGAAGG
1461534	23	+	ES	GGTAAAGCGCCAGGGCCAGAAGTCGATACGACCTGTGCTATGATTCATAAA
1472785	48	+	SG	TCACACCGACGCAGGTTGCAGAGGCGCGCAAGATTGCCGAAATTGTCTGTG
1472796	603	+	SGH	CAGGTTGCAGAGGCGCGCAAGATTGCCGAAATTGTCTGTGTGCAAAACGAA
1480842	85	+	ESH	TTCGCGCCATTGTTCAACAAAATAATCGGACAACTGATTAGACTGAGAGTA
1485163	45	+	SH	AATAATGTTTATCTACAGCATTTCCTTAAAAGATATGTCAGGCTTGCGGAG
1485231	77	+	SH	CGATTTCCTCCTTTCAGAGTGCTCCGCTTCTCACTATTATCTCACGCAGTA
1485242	135	+	SGH	TTTCAGAGTGCTCCGCTTCTCACTATTATCTCACGCAGTATTCTTAAGGGA
1486217	132	+	EH	TGTCCTTTCACGATTCCGTCTCTCTGATGATTGATGTTAATTAACAATGTA
1488653	5	-	G	TCGGTCGACTGGTGTTGGGTCGATTACTTGAAGTCAAAAGCAACATAGACG
1488662	14	-	ES	TTGGTCGTATCGGTCGACTGGTGTTGGGTCGATTACTTGAAGTCAAAAGCA
1488677	15	-	S	TTGGTATTAACGGTTTTGGTCGTATCGGTCGACTGGTGTTGGGTCGATTAC
1488777	206	-	E	CTGTGAGAATGGAGATTGCCCATCCCGCCATCCTGGTCTAAGCTTGGAAAG
1488853	7	-	S	TTTTCCGTTAACATAACGGGCTTTTCTCAAAATTTCATTAAATATTGTTCA
1489023	11	+	G	CTTTTTACTGGTTATCGCAGCGTATTGCGCAATGGAGTTTCGTGGTTTCTT
1489085	30	+	SH	ATCGGCCACTCATCAACATGATTCATGTTTCCTGTGGCATCTCAATTCTCG
1489298	43	+	EG	GGGGCAACCCGTGGTTTGCGTTTGGTTTGACGATGCCTTACGCTTCAGAGG
1489352	7	-	SH	GTGGTGTGCCAGTGCAGCCGCAGCGTGCAACCCGATGACAAAATATCCCAG
1490143	10	+	G	CATAGCCTTTCTCCTTGCCGGATGGCGGGTAAGAGGCTAAGATCTGAATTG
1490173	6	-	SG	GTTTTCAGGCTAACCGGGAATCAGAAAGACGAAGGCCCCGACCGATATTTC
1490241	64	-	E	TTCGTGAAGTGATTATTTTCGTCCCTAAGGAAACCTCATAGGATGCCTGCG
1490461	8	+	S	AAAGAGGTTTTTGGTCATAAGTAATTACCGTCAAGTGCCGATGACTTTCTA
1493095	76	-	EH	ATCAAACAACTTCACTTGTCAGCGACACCGCTTCGTTTTTAACATCGCTTA
1493159	18	-	H	TATCCATTTTGCTGTAACATAATTGCTTTAATTGTTAATAATATTTTGCAA
1493289	182	+	SGH	TTTGTAAATTCTTCCCGCAAGAGTGAATGCGGTTACCTACACTCCAGATTA
1494786	8	+	G	CGATTTATGCATATTCTCTCAGTTCAACAATTGGATTATTAATAAATATTG
1496631	24	+	SGH	ACACGATCCCGCTCGCATTTTTCCCTAAGTTAAATGAGTAATCTGATGGTG
1496639	29	+	SH	CCGCTCGCATTTTTCCCTAAGTTAAATGAGTAATCTGATGGTGTGTATTTC
1496701	7	+	H	GTCAGCCACTAACAGGGAGTGCGTATGTTTCCAGAATACCGAGATTTAATA
1498495	118	-	SGH	GGAATTTTCTCGAGCATAGCCAGAGCCGCAGAATTTGCTACGGTTATAGTA
1498507	5	+	E	AGACGATATTTGCGCATAGCGTTTTCCCACAGGTGACTTACTATAACCGTA
1500453	28	+	SH	CACTTTTTTTGCCACAACACGAAGCGGCGCTTTTTGCTATAACTTAGAAAG
1500469	5	+	G	ACACGAAGCGGCGCTTTTTGCTATAACTTAGAAAGTAATATAATCATCTCA
1501325	28	+	E	GCGGATGACGGATATTGGCGCACCTCCGCAGCTACTGGCAAAATAGCCAGG
1501681	14	+	E	CACGCCGGATATCGGTTTCTTTTTTCACAGACCAAAGTATCATTTGACCTG
1504127	68	-	ESH	CGGAAGTTTATCACTTGTGCGTTATAACGGACAAATGCTACGGTGCCTGTA
1504182	48	+	E	GCACCGTAGCATTTGTCCGTTATAACGCACAAGTGATAAACTTCCGTTTTG
1504416	37	-	GH	ACAGCGAAGTGATCACCATCGCCTGCTGTTGTGGATCATAAACTGAAGGCG
1504534	112	+	ESGH	CTCTGCTTTGAACACTTCTCGATTCAGATGGCATCTGGTGCAATAAGCGAA
1504682	7	+	H	GGGAAGGCGTTCGATTTGCTGCAGACGTCACGCATATCTATCGTAATGGTG
1504781	54	+	EG	AAGCGGGAAAACTATTTCGCAACGTCGCGCTTGTGGCTAAAATAGCCGCCA
1507112	116	-	SG	ATTTGCAAAACTGAATAATAACCTCAAGAAACGATCGGCATCATAGCGGCA
1507299	113	+	SGH	TACACACGGAGGTAAACACTAATGTTTACTTTGTTGATATACTCAGCGGCA
1507503	64	+	SH	TAAAGCAATCCTGAAACAACTCGGTTTGAGTTAATCGCCAATTAAAAAGGT
1509656	27	+	H	TCTATGGTTAAACAAGGAGATATTTTTACGGCACGGCGGCTGAACAATTAA
1512601	19	+	H	GTGCTGCCGCTGGCAATCCCGGGTATTGCCGCTGGCTCTATCTTTACCTTC
1515241	56	-	E	TCAGAATGAGTATTATTGCGGATTTTCTTAACCCGTACTATACACATAGGG
1515384	37	+	E	ACTGGTGAAAAAACTTGATGCACGTCAAAAAATGACGCATATTTGCGCGCG
1515636	13	+	G	AATCTTACTCACTGGCTTGACGGCACCACGCAGACTTATATCATTTGGATG
1515647	15	+	G	CTGGCTTGACGGCACCACGCAGACTTATATCATTTGGATGAATCGATAAAT
1515672	284	+	SGH	TATATCATTTGGATGAATCGATAAATTTCACAAGTGGCTAAGGAGAAAGTA
1515739	5	-	H	CTTCCCGACTTAACTCCGCGTCATCGCTCAGGGCGATTAATAATTCGTTCA
1515836	6	-	S	TTGGTTAACTGTTCGTGGCGCGCTTCCATATCTTCTTTATGCTTGCGACCG
1516633	7	-	S	CGGGATATGCCTCGTTTGGCGACTGGCGTAGTTTCGATGGTTTTCGCCATA
1516654	5	-	S	GCGAGGAAAACGGCGTAGTGACGGGATATGCCTCGTTTGGCGACTGGCGTA
1516897	31	-	ESH	CATCGAGGAATCCGTTGCTTCGGGCTGTTTTCGATAGTATTGATAACATCA
1517023	60	+	G	TGTGACGGCTGCAAACAAAACCAATCCCGTGAGCCTGCTACTATTGATGGA
1517048	22	+	SH	CCCGTGAGCCTGCTACTATTGATGGATTCATGCCAAAAGCACAGGAGAGCA
1517354	21	-	ESH	ATCGCCAAGTTTCACCAGATCATCACCACTGGATATGTCATAGTCTTGCCA
1518158	8	+	E	GCCGCCATAAAAATCCAGGCAAAAAGCTTATTTTCAGCTTTAATTAACTAA
1521118	11	-	E	ATTGTGCCGTTTCATTTTCCATAAATTTACAATTTCATTACCATGACGGCG
1521251	1586	+	ESG	CGGCAAGAAATGCTCCACATTTGAGAAAATAATGATTACCATTCCCATTTA
1524250	6	+	G	ATGACAAATCCTTTTGCTGGTTAACCTGTGTACTGTCCTACACTTAATCTT
1524256	6	+	G	AATCCTTTTGCTGGTTAACCTGTGTACTGTCCTACACTTAATCTTTAAAAG
1524282	17	+	SH	CTGTCCTACACTTAATCTTTAAAAGATTGTGAGGGGCATATGATTAAGGTG
1524315	195	-	ESGH	CTGACATCAACGAACTGATAAGGAATATCAGCCAGTGTTAGCATCAGCTCA
1531016	8	+	EG	GGCTTTCGTAATCTTGCCCTGGGCATTATTGTCGTATAAACGCTTTACCGG
1531054	12	+	SG	AACGCTTTACCGGACACATGACATTCACAATGTGTGTTAATTTTACTGACA
1531899	530	-	SH	GCCAATCCCGTTAATTTCGTTACTTATTGCGTTACGGACTACGCTTAAAAA
1531924	6	-	E	CGGACATGCATCACGTTCGCAAATCGCCAATCCCGTTAATTTCGTTACTTA
1532025	8	+	G	CGATCGCACAAAATAGCCGGTGCGGCGTCTATTCCAGGTTATAAGTTGAGA
1532026	8	+	G	GATCGCACAAAATAGCCGGTGCGGCGTCTATTCCAGGTTATAAGTTGAGAA
1533902	901	-	ESH	TGGCCGGATAGCCCTTCGCTCTCCGGCCACTTGCAGGCTATGATAGTTCTC
1545156	6	+	S	CCTCACTGACACCGCGAATCAATCCTACCATCGTGCTCCACAGGACGATCG
1553763	55	-	EG	ATTGCCTGCGCAATGGTGTTTTTGTTTTTATCTGCTTTATACTTGAGGCCG
1554004	45	-	H	TTTAGCACGTGTTTCTTCGCTACGGCGATGTTGTCCTTAAAACTAGCTACA
1554071	101	-	ESGH	TATGTGGTCAGTGGCCAGCACCCTACGCTTTAAGGTGCTATGCTTGATCGG
1554624	8	+	G	GGAATATCCTGCTTATCCTCGTGCTGTTTCTCACGTAGTCTATAATTTCCT
1554633	9	+	SH	TGCTTATCCTCGTGCTGTTTCTCACGTAGTCTATAATTTCCTTTTTAAGCC
1554648	12	+	SG	TGTTTCTCACGTAGTCTATAATTTCCTTTTTAAGCCCACAGGAGAGCAACA
1560812	46	-	G	GGCAAGCCTGCCCAGACCCGCAATATGTTGTTGATGTGACGGTCGGTTCTA
1560824	34	-	G	AGGCGATGTTGTGGCAAGCCTGCCCAGACCCGCAATATGTTGTTGATGTGA
1560899	11	-	H	CGAAAAGTATCAGCATCGCCCAGCTGTCAGGGTTACAACTGGTGATTTACG
1560941	16	-	H	AAGCGCGTTGTCTGTTACACAAGGATGCGATTACCGCGCTGGCGAAAAGTA
1560959	28	-	G	GTAAAGCTATTTATCAGCAAGCGCGTTGTCTGTTACACAAGGATGCGATTA
1561134	154	-	G	AGCATTCTGGCGCTTATCCCGGCATGGCATGAGATCTGCATAAGCGGAAAG
1565225	29	-	H	CTTTTCAGTATATCTTCATATTTCAGGAGAATATGGTGCAGTTAGTCGATC
1565252	5	-	S	ATTGAAACTGTCCTAAATCGCTTATTTCTTTTCAGTATATCTTCATATTTC
1566874	151	-	ES	CGTGCTTGCTGTCGTATTGACTTAACGGGGATAAGTACGAGAATGAGCGCA
1567463	1207	-	GH	AAAATGGCGTACCGGTAACGCTGGTCATTTCGCAGCTGGTGATTACGTCTA
1568691	5	-	H	CTCCCTGAAATATCTCAGCGATCACCCGAAACTGCAGGGTATTGCCCAACA
1570097	19	-	EG	ACGAGTCCTTTGCACTTGCTTACTTTATCGATAAATCCTACTTTTTTAATG
1582551	6	-	SH	CGTTTAACAGTAAGCTGGTCATGGCGACAGTACGCAGCCACGATCAGTACA
1590355	36	-	SH	GCCAGCAAAATGGCTGGACGCAGAGCGAGCTGGCGAAAAAAATTGGTATTA
1590504	278	-	ESGH	AGATGTGTTTCCAGATTGACTTATCCTCACTAAAGGATAAAACTTATAATA
1590877	34	-	H	AGCGTGAGTTCCAGCCTTACATTGAAGCGAACTGGATCAACAATAGCAAAG
1596696	14	-	H	ACTTTATCAGGATTCACGCGATAAGTGGCAGGCAGTTTATCAGGATCAGCT
1596702	15	-	H	GCATGAACTTTATCAGGATTCACGCGATAAGTGGCAGGCAGTTTATCAGGA
1596718	10	-	H	CACCAGACCCGGAAAAGCATGAACTTTATCAGGATTCACGCGATAAGTGGC
1599272	8	-	EG	GCAAGAACTGAACAATTGCATTAAAGATTTAAATATGTTCAAAGTGAAGAA
1599337	6	+	H	ATATTTAAATCTTTAATGCAATTGTTCAGTTCTTGCTCATTTATATCTGTG
1599383	44	-	H	TTGCACATATTTCCGACGAATAGATCACAATTTATGCTATTTTGATTTTCA
1599671	119	-	SGH	TCTCCAGCGTACCGCTATCAGCAGGGGTAATACCGGCAATAATCTTCATTA
1603784	25	+	H	CGATGCCAACGCCCTGCCCGCTGCCGCACAAGCCGCAGAAAACTTGAAAAA
1603860	38	+	H	AGTACGCCAAATGTGATGCGCCCGTATGTAGAGCGCGGCACGGTGAAAGAA
1603940	39	+	H	CAAAATTTCAGTGTATGTCGCGGATGCATTATTGAAAAAAGGATCAATGAA
1603958	16	+	H	CGCGGATGCATTATTGAAAAAAGGATCAATGAAAACGGGCGACAAGCTGGA
1605347	40	+	ESGH	ATGGTTTGATGCCGTGAGGCGAATTTATCAATTTTATCTACAATTGGGGTA
1607071	92	-	ESG	ATTTGTAAGTAGCGTCTTGAGAATGTGATCGTAATCACGTTTAATAGGGCG
1609885	12	-	SH	TGTCAGCGAACATGCTATCTTGGTTCGGTCAGTATTGATAGTCTGGATTTC
1609908	295	-	EG	AGGGTACCTTTATTTGCCGCCGCTGTCAGCGAACATGCTATCTTGGTTCGG
1612751	5	-	E	CTTAATATTATTCATTTTAAAGCAAGAGTAAATCTGCGTATCTTCATACCA
1612804	66	+	ESG	TATGAAGATACGCAGATTTACTCTTGCTTTAAAATGAATAATATTAAGCCA
1612869	140	-	ESGH	TTCGACGGCACGCGATGCACTTTTGCTGCAGCCTGGGTTATGCTGCCAGCT
1615019	44	+	ESG	AGATCACAAATGCATTGTATTCACATCATTAACCGTTTTAAGATCATTTCA
1616964	31	-	SGH	CTAGCTAAAGAGTGACACTTTATCCTTGTTTACCCCTTATACTTTTCGCTG
1617018	11	-	ES	ACCGATGCCACGTTTTGCTAAATCGGTTCAAGTTTTGTTCAATGCGATGCA
1619177	29	-	SGH	CTGTTAAAGAAAAGTAAATTCAGCTAAGTTGATTGCTTACAAAAGATGAAA
1619191	22	-	G	GACTAACGAATCAACTGTTAAAGAAAAGTAAATTCAGCTAAGTTGATTGCT
1619314	18	+	EG	CGCAAATAAGTCGCTATACTTCGGATTTTTGCCATGCTATTTCTTTACATC
1620611	971	+	ESGH	AAAGATTTAATTCAGCCTTCGTTTAGGTTACCTCTGCTAATATCTTTCTCA
1620630	25	+	H	CGTTTAGGTTACCTCTGCTAATATCTTTCTCATTGAGATGAAAATTAAGGT
1620938	16327	-	ESGH	TTTAAGCTCCGTTTAACATTCATTGAGAAAACTGATGCTACTGTGTCAACG
1621901	353	-	ESG	CTATGAAAATATTGACGTAATTTTGCTTTTCTCTCGTTAGAATAGCGCGCA
1622550	10	-	SH	TGGCAATATTCTTATTTGGCAATTATAAAAATAGCAACCAGACTTAATAAG
1626350	3116	+	ESGH	GCGTAACTGCCGGGTTATTGCTTGTCACAAAAAAGTGGTAGACTCATGCAG
1626964	11	+	H	TGTTACGCCAGCATCTTGATATTTTCTCTGCCCTGCAAAAACGTGATGGCG
1627192	3128	+	ESG	GCTTGATCAAAAACAAAAAATATTTCACTCGACAGGAGTATTTATATTGCG
1627225	20	+	H	AGGAGTATTTATATTGCGCCCGTTACGTGGGCTTCGACTGTAAATCAGAAA
1630409	16	+	E	GTTTTTTCAGATAGTTGCATTTTTTTAAAAAGCATCCTAAGTTCGATCTCA
1630738	29	+	EG	AAACTGTTATCTATGTATACTTTTAAACCCAATCCGTGTAGAGTCTCTACA
1631622	6	+	E	ATGCACAAAAATAATCATAATTATTTTCTGAGATGCATTATGATATGAACA
1631646	13	+	ES	TTTCTGAGATGCATTATGATATGAACACCAATTTCGTATAGAGTCTCACTA
1634754	416	+	ESGH	AATTGATCTGCATCAACTTAACGTAAAAACAACTTCAGACAATACAAATCA
1639739	34	-	E	TGTCTAAAATAAACATTGCTTCATATGTTCAACTATGCGTTAATGATTGCG
1642654	500	-	EG	GCTGGCTTTTCTGCTTTTTCAGGAGAATAAACTCATCTACAATCTTGCGCG
1643766	7	-	G	TTCTGAAGCGCTTCGTCTCATGCTCGAGTATATCGCTGACAATGAACGCTT
1643898	8	-	H	TGTTGTAGTGCGATACTTGTAATGACATTTGTAATTACAAGAGGTGTAAGA
1643925	66	-	SGH	GACTTCCTTCGTGACTTGCCCTAAGCATGTTGTAGTGCGATACTTGTAATG
1644170	64	+	SGH	CGGTCAGGCTACATATGCACAACTCAACTTATTCATCTATTTTTTGCTTTA
1644259	21	-	S	AAGTAAAGCTTGTTGACAGGGGTAAACGTTCGGCAATAATTTTCTGCCGCA
1645955	167	+	EGH	ACAAGATAGATGTTAACAAAAACATAGTCAATACGATTTAGCATTAGCTAA
1645979	30	+	H	TAGTCAATACGATTTAGCATTAGCTAACTATGGAAACAAAAAATTTAACTA
1646021	13	+	G	ATTTAACTATCGGCGAACGCATCAGGTATCGTCGGAAAAACCTCAAACACA
1646131	21	+	G	CGGGGTGATAGTGAACCTACAGGGAAGAACCTTTTTGCCCTCAGTAAAGTA
1646168	81	+	ESG	CCCTCAGTAAAGTATTGCAATGCTCACCAACATGGATTCTATTTGGCGATG
1646462	23	+	H	GCATACAAAATCACTTGACCGATATGTTAGTCATGGCTAATCTTGTTTGCA
1653667	32	-	ESG	GATGTCAATAAGAGACAAAGATGATTAAAACAACGTTACTATTTTTTGCTA
1653733	12	+	SG	CGTTGTTTTAATCATCTTTGTCTCTTATTGACATCATGTATAGTTATAGGG
1653808	115	+	EG	ACCCTCCTGGTACGTTTTGCGTCCGCAGTGGATGGTGTAGAATCACCTTTA
1654124	2151	+	SGH	CCGCGATAAATGTGAGCAAAGCGCCAACATCAATGCCTACTGGGAGCCCAA
1655507	36	-	E	AAGCATAGCATTTAACGTGTAAAGTACTGTATTTGCTACTATGATTGAGAA
1655563	664	+	ESGH	ATCATAGTAGCAAATACAGTACTTTACACGTTAAATGCTATGCTTAAAGAA
1655595	6	+	H	AAATGCTATGCTTAAAGAAGTTATCTTCGCGTAAGGAGCTTATGATGAAAC
1655825	8	+	S	CAGGTCGTCGGCCATTGCGCTAATGATACGCATAAAATTCTCTATACCCGC
1656135	52	-	SGH	AAAACCGCCTGCAGCCAGCGCCAGAGAACCTATCGCGGTAGATTTAACGAG
1662331	1045	+	ESGH	GTACCAGATTACGCCTCCTTACAGGTCTGGCGTGTGGTATTGTTATGCGCA
1663277	16	+	SG	AAAGCACGCACTGCTTTTGCGGCTGGCCTCTTTTGCCGCAAAATAGTCGCC
1666614	24	-	SH	ATTTGACGACACGTATTGAAGTGCTTCACCATAGCCTACAGATTATTTCGG
1666807	6	-	H	CTCAACGAAATGCGCTGGGTGCCGATTGCTGAAGAGGATGCGGTTTCTGAA
1667686	321	+	EG	AGATTATTAATATATTAGACAGAACAATTCGATTTTCCTACCCTATGTATA
1669940	53	+	EH	GTTATCTGATTTTACTCCCACTTTCATCCCGTCCCGTCTATAGTATTTATG
1669967	10	+	SH	CCCGTCCCGTCTATAGTATTTATGAGGGTTTGCTTTTAATAATCATAATTA
1669977	8	+	H	CTATAGTATTTATGAGGGTTTGCTTTTAATAATCATAATTACCCACCAGAG
1671733	20	-	ES	AATTATCATCCGCGATGACGAGAAGCAACACTGCGGATAATTGTAATATTA
1671802	18	-	ES	AGAAGTGAAAATATTTTGAGTTAATTCTTAAGCTATGATACAAATCAGGCG
1671889	5	+	E	ATATTTTCACTTCTTTACCTGAGCGGTTTGATTTTCGTTATGATGACGGAG
1671914	167	+	ESG	GTTTGATTTTCGTTATGATGACGGAGCGAAAAAGACATTATTATTAGCAAA
1675998	5	-	S	GTTATAGGGCGTTTGTTACTAATTTATTTTAACGGAGTAACATTTAGCTCG
1676018	7	-	S	ACAGGCATAATTTTCAGTACGTTATAGGGCGTTTGTTACTAATTTATTTTA
1676227	10	-	S	CAGCATCATTACTACTGAAGCAACTGAATTGTATAAGTTAATTTAATGTTA
1676332	62	+	SGH	GGCTGTTTTTTAAGCATAGACGGTCATTTGAGCAGGATTAAAATTGGCTTA
1676356	17	+	S	CATTTGAGCAGGATTAAAATTGGCTTAAGGAATGTGATATGAAAAATGACG
1676394	76	+	E	ATGAAAAATGACGCAGACAGTTACACCGTTTAAATGCAATAATCAGCCACG
1676398	44	-	SH	AAATAATCCTTCGCCTTGCGCAAACCAGGTACTGGTATTGTTATTAACGAG
1678785	106	+	ESGH	GCATAAAGCGGTAGGTGTCGGTGCCTGCATTTATGGCTTATGGTTATTGTA
1680054	19	-	SH	TCATCAGGTATTCTACTGATGACTTGTTATGGAAGTGTTAAGGTAAAAAGA
1680167	13	+	G	AAACGATTGATAGTAAGTAAAAACAGCGCGGTGTATTGTGACGTTTTTATA
1680300	54	+	G	AACATGATATGCAGGTTACCGTAGAGCCGCGCGGCGACCAGGCCGAAGAAA
1680316	107	+	G	TACCGTAGAGCCGCGCGGCGACCAGGCCGAAGAAACCATTTTGCGAGAAAA
1680332	65	+	G	GGCGACCAGGCCGAAGAAACCATTTTGCGAGAAAATCCGGATTTGGTGTTA
1680349	6	+	S	AACCATTTTGCGAGAAAATCCGGATTTGGTGTTACTCGACATCATGCTACC
1680364	6	+	S	AAATCCGGATTTGGTGTTACTCGACATCATGCTACCAGGCAAGGACGGCAT
1680385	7	+	S	CGACATCATGCTACCAGGCAAGGACGGCATGACCATTTGTCGTGATTTACG
1682257	7	+	ES	ACACTACGCGCACGATGGTCAAGTCACCACGACTGTGCTATAAAATAAGTA
1682282	5	+	H	ACCACGACTGTGCTATAAAATAAGTATGTTGTAACTAAAGTGGTTAATATT
1686389	12	+	ES	ATACTCAGTATCATCTTTTTTGAGTGGAAAAGGAGCCTGATAATGAAAGGG
1686465	10	-	G	GTACTAGTCTCAGTTTTTGTTAAAAAAGTGTGTAGGATATTGTTACTCGCT
1686471	92	-	EGH	AAAGTCGTACTAGTCTCAGTTTTTGTTAAAAAAGTGTGTAGGATATTGTTA
1695076	877	-	SGH	TCACCTGACAACGCGGTAAACTAGTTATTCACGCTAACTATAATGGTTTAA
1695098	41	-	EG	ATTCAACAGCAATGATAGGCGCTCACCTGACAACGCGGTAAACTAGTTATT
1696080	6	-	S	TAATGATAAAAAATGTGGCACACAGGCGGTGCCTTTTATTTTTACTGAAGT
1696301	16	-	ESG	CGGCATTTACCGATGCGACACCAACCACACTTGATGATATACCTGTTACCT
1696343	8	-	SH	AAAGCGGAGTCGATCGTTACTTTGAGCAACAGGTTTCGCTGGCGGCATTTA
1697451	11	-	SGH	AGAACTACCAATGCCGAGCATAATGCCGCAGAACGACAATAATGCCACGGG
1697510	25	-	ESG	GCCTGCAACACGGGGTTGCCCAGGACCGGGATCAGGGTTATGACATCATGG
1697554	8	-	S	AACTAAAAGCAAACGAGCCAATCTTACTCATCCAGGTAAAGATAGCCTGCA
1698864	117	+	ESGH	TGAAAGATATGTCGCTTGTTAATGTGCAGGCACTGAAGGACAATCGGGCAA
1700226	165	+	E	ATCGTTGCGCAATCGTGGATTTTTACCCTGCTTTGTTTTTATAATGGTGCG
1700239	36	+	SG	CGTGGATTTTTACCCTGCTTTGTTTTTATAATGGTGCGCACTTTTATATCC
1702294	5	+	H	TGCCCGGGCGTGCCCGCAATCAGGGGCGCATGGAAGGTTTTGCTCGCATAA
1702344	11	-	H	CTGTTGAGCGTGGGTAAAGGATAGTGTCAAATAGCCATCATACTTCAATGA
1702355	170	-	ESG	AGGTTATTAAACTGTTGAGCGTGGGTAAAGGATAGTGTCAAATAGCCATCA
1702536	264	+	ESG	CCTCAGTAAAAATCTTGCTGGAGCTATTATTGCTAAGTAACATTTACCCCC
1702603	17	-	ES	CAATGTGACTCGCCACGCCAAGAAGAATGACTGAAACGACAAGAACGATCC
1702611	5	+	G	AGATGTGGGCTGTAATGAATCGTCTTATTGAATTAACAGGTTGGATCGTTC
1702788	63	+	ESH	TGCATGTTTTCACTTGTCGGATATTAAACCAGGAATTTATTATCTTGTTCG
1703055	8	+	H	CAAAATCAGTTCACTCGAAAGTCTGGAAAAACTCTACGACCATCTTAATTA
1703230	210	+	ESG	GTCCAATAAAGAAAGTAGCGATCGGTTATAAAAGCCTTATAATAACGCCCC
1703274	16	+	G	ACGCCCCTAAAATTAGATTTGCCTGTTTGCGTCGCTATTCTGGAGAACCTA
1703768	68	+	E	CCTTACAGTTAACCTGTTGTCGCCTGCTCTGGATTAACGGATAATAGGCGG
1712103	7	+	H	GGTAGCTGGTTCCTGACCACTGCCGGTGCAAACCTGATTGGTGGTTATGTT
1712121	77	+	ESGH	ACTGCCGGTGCAAACCTGATTGGTGGTTATGTTGCGGGTATGATGGCTGTG
1712184	8	+	H	ACCGATCCGCTGATGTCACTGGAAGTCTATGGTCGCGTATTCTTGCAGATT
1714146	14	-	S	GTTGAGATGGAAAAGGGCGCAGACCTGATGCAGGCACTGGTCGATTCTGAA
1714156	19	-	SH	CGTACCGATGGTTGAGATGGAAAAGGGCGCAGACCTGATGCAGGCACTGGT
1714169	20	-	S	TGGCGCAGGACGGCGTACCGATGGTTGAGATGGAAAAGGGCGCAGACCTGA
1714198	66	-	SG	TGCGCTGAGTGAAGCGGACTTCGAACAGCTGGCGCAGGACGGCGTACCGAT
1714272	25	-	G	CGTCTGGTTCACGGTGAAGAAGGTTTACAGGCGGCAAAACGTATTACCGAA
1715311	66	-	ESG	TCTTGCTTTAATCGCTGGTACTCCTGATTCTGGCACTTTATTCTATGTCTC
1717659	73	-	SGH	TAAAAATCGGTCATTCCGCATGGTATTCACGAAAAGTTTATGTTTGAGTGG
1717801	950	+	ESG	TGAATGTTTTGTTTATAATTGGTTGATCCTACTTTCATTATGATTTGCTCA
1717855	36	+	H	TTGGTAGAACATGTAACCATGGATTCACATATGCCATATACTTTGACCATG
1718250	11	-	E	CGAGTGTTGCCTTGTTTCTGTACCACCATGATGGTATTACCATCGTCTTTA
1718750	5	+	S	ATTTGCGACTGGTCTGGAGGTAACTGATGGATATTGTGTAACGTAACCCAA
1718906	12	+	E	TCCTTATAATTAGCTTGCTAAGATATTATGCGGCTTTTAGAATAGTGTGCA
1719058	7	+	S	TAATCTAACGCAATATATTCGGTCGTAAAGGAATCTACTTTGTGAAGTTTA
1719069	16	+	S	AATATATTCGGTCGTAAAGGAATCTACTTTGTGAAGTTTATGCTCAATGCA
1724047	574	+	ESGH	AGTAGCAACTTTGCTTGCACTAGACCGACTGGTCTACTACACTCCAACGCA
1724064	5	+	S	CACTAGACCGACTGGTCTACTACACTCCAACGCATGAACAAACACACCGAA
1725824	28	+	EG	GTTGTAATCCAACATTGCGAGCGGCGTAAAGCCGCCGCTATACTAAAACAA
1725833	10	+	SH	CAACATTGCGAGCGGCGTAAAGCCGCCGCTATACTAAAACAACATTTTGAA
1725861	11	+	S	CTATACTAAAACAACATTTTGAATCTGTTAGCCATTTTGAGGATAAAAAGA
1725921	7	+	S	TTCATACCATGCTGCGCGTTGGCGATTTGCAACGCTCCATCGATTTTTATA
1726038	5	+	S	TTGTTGGCTACGGCCCGGAAACCGAAGAAGCGGTGATTGAACTGACCTACA
1726343	22	+	E	GCGCCCGCATCTTTACTGCATCGACAAGTAATATTTGTCATAATGCGCGCT
1732142	60	-	G	TCCGATGCCGCACTGACCCGCTACAATGTCAGATTACTGCCGTAAAGAAGT
1732157	343	-	ESGH	ATGAAAATGTTATTTTCCGATGCCGCACTGACCCGCTACAATGTCAGATTA
1732183	69	-	E	CAAAGGGATAAAATAGCAAAAGCGTGATGAAAATGTTATTTTCCGATGCCG
1732405	57	+	EGH	AACAATAAAAGCTATTAACTTTCTCTTCTTCTATGCATTAGAATCATCAAG
1732444	28	+	EG	AGAATCATCAAGTTTTGTAAATCAGACGCAGGCATGATAGACCTGCCTTTA
1735537	131	-	ESH	AAAAAAGGAGAAAACTTGATGAGCACCGACCTTAAATTTTCACTGGTAACA
1735547	10	-	G	GTGTGGTAATAAAAAAGGAGAAAACTTGATGAGCACCGACCTTAAATTTTC
1735565	14	-	G	TGCGTAATATCACTTTTTGTGTGGTAATAAAAAAGGAGAAAACTTGATGAG
1735597	8	-	G	ACGGGAGATTTTTTCATCACAGTGTGTAAAAATGCGTAATATCACTTTTTG
1735607	113	-	ESG	ATTATAAATGACGGGAGATTTTTTCATCACAGTGTGTAAAAATGCGTAATA
1735665	31	+	GH	ATTTTTACACACTGTGATGAAAAAATCTCCCGTCATTTATAATGATAAGTG
1735712	244	+	SGH	AGTGTTTTTACCACTTCCCCTTTTCGTCAAGATCGGCCAAAATTCCACGCT
1737778	9	+	H	GCAGAAGGAACGCGATGCAGCTCCTGTGCCGCAGCGCTAAAACTACCATTA
1739225	53	+	E	GCTAACAAAATTTTGTTGTATGATTGAAATTAGCGGCCTATACTAATTTCG
1739404	219	+	GH	TTTTTCTGCGAGATTTCTCACAAAGCCCAAAAAGCGTCTACGCTGTTTTAA
1744188	18	-	ESGH	CATCTCAAATCTGTCGTGGATAAATCCTCCGTAGCCTTTACACTTAGGTAG
1744250	7	-	S	CATTTACATCTGATACAACCCAATAATTCGTGTATCAGAGTTTAAACAGAG
1744453	5	-	S	CCCACCATGTCAAGGTGGTGCTCTAACCAACTGAGCTATGAACGCAACGTT
1744541	256	+	SGH	TTGACATGGTGGGGGTCGTTGGTTCGAGTCCAATTGAACGCACCATCCTGC
1744576	101	+	ESG	GAACGCACCATCCTGCGTCCGTAGCTCAGTTGGTTAGAGCACCACCTTGAC
1744603	8	+	E	AGTTGGTTAGAGCACCACCTTGACATGGTGGGGGTCGGTGGTTCGAGTCCA
1744640	6	+	E	GTGGTTCGAGTCCACTCGGACGCACCAGATTTTCTTAATCTGGTCTTCTCC
1744647	6	+	E	GAGTCCACTCGGACGCACCAGATTTTCTTAATCTGGTCTTCTCCTTTTTCC
1744697	12	+	G	CCTCTGTTTCTTCTCTGTATCCAATACGTTAAAAGATTTACACTGTCTTCG
1744948	11	+	SH	GAAAAAAGCGCCCTTGCCTATCTGGAAAAACATACTGCCCGACTGAAAAAT
1753188	21	-	SGH	ATTTTGTTTGATTTTTGTTTAATTGGTTAGATTGATATATGCTGATAGTTG
1753493	88	+	E	ACGCTGTTTTTGTTTTCCTTTTGGATTAATTTCAGCGTATAATGCGCGCCA
1753624	844	+	EGH	CAAGCACACATTCCTCTGCACGCTTTTTCGATGTCACCTATCCTTAGAGCG
1753651	135	+	S	TCGATGTCACCTATCCTTAGAGCGAGGCACCACCACTTTCGTAATACCGGA
1755407	3584	+	EG	CCATCAAAAAAATATTCTCAACATAAAAAACTTTGTGTAATACTTGTAACG
1755444	99	+	SGH	TAATACTTGTAACGCTACATGGAGATTAACTCAATCTAGAGGGTATTAATA
1756763	12	-	S	CAGGTGAACATAAGCGCCATCCGACGTTTCAGCGTGAGTCTCCGGCAAATA
1756883	59	-	H	CGCGCAATTCGCGCCAAAGCCGCTGCACTTAGCTAAACTAAAAGGACAGCT
1762288	24	-	SG	GCGATACACATCCGTGAGCTGGTGGCAAAGCAGCCGGGTATGGTCGGCGTG
1762429	113	-	SH	GGGTTGAACTGATAATCATTATCACTAACATGCTGTTATACGCTGAAAGCG
1762442	306	-	ESG	CCCTGCGTTTGCTGGGTTGAACTGATAATCATTATCACTAACATGCTGTTA
1766789	25	-	E	CTCGCTTGCCGCCTTCCTGCAACACGAAATCCATAGAGTAAACAAACATCA
1766868	57	+	EG	TTGCAGGAAGGCGGCAAGCGAGTGAACTCCAGGAGCTTACAATAGTAAGTG
1766938	90	-	ESG	CCCTTAATTCTGATGGGCGTGTTAGAAAAAAATGTGGTACAACAACTCAGG
1767036	168	+	ESGH	GGGCAGAATCGGCCTGTTAAAAACCGCTGAAATTGCTCATCATTATGCAGG
1767088	7	-	H	AGAATTTGTGCGACATCCCTGGGCTGACGAACATTTACCATAACTACTTTT
1767948	1138	+	SGH	CTGGCTCTACTGGACTGGCGATACCACCTGGGGAACGGTATTGTTAGTGTG
1768396	3012	+	E	ATGAGACGAATCTGATCGACGCAAAAAGTCCGTATGCCTACTATTAGCTCA
1772595	186	+	ESG	GCGCAACAAGCTGGTTGCAAAACGATTGATGGATACGGCATGTTGTTGTGG
1785155	7	-	H	AAATATGCAAAGATAAATGCGCAGAAATGTGTTTCTCAAACCGTTCATTTA
1785185	721	-	EG	TGAACGATTCACCGTTTTTTTCATCCGGTTAAATATGCAAAGATAAATGCG
1785439	438	+	ESGH	CCAGACATAACGTTCTACGCTTCTGTGCGTTTTTAATTTATGCTTTCATAG
1786097	8	+	S	ACCCGCGTCGCTCAAACCGCTTCAGCATAAATTGTTCGGCCTGACTATCGA
1786148	13	+	S	CCCGGAACGTCTGGCGGCGATTCGCGAGGAACGTCGGGAGAACAGTCGCTA
1786408	497	+	ESG	TGACACACCTCGCACTTGAAATCAGCAGCGATTGGTTTATCGTGATGCGCA
1787364	10	+	G	CAGCAAATCCGCAATGGCTCTACGGCGATTGCTGGAATTATGGCGGAAAGT
1787412	5	+	H	AGTTTCCTGCGCGAAGGAACGCAAAAAATCGTCGGCAGTCAGCCGCTCACT
1787609	184	+	E	CAACAAATTACTGCTTGCTCTGGTCAGCCATAATATTGATAATAAGAATCA
1789278	865	-	ESGH	CTTCTGTTTGCTGGTGTTTAAGACGAGAGTAACCGTCTACACTATCAAACA
1790180	126	-	E	ATTTTGCAGACAAAAATTCCGTAAATGGATTATTCGTTTATAATCAGGATA
1790564	163	-	SH	ACGCCGTATCGTTATGGTGGCATGACGCGGCGCGGTGTGGACTGTTCGGGA
1790573	144	-	S	TGGCATGGCACGCCGTATCGTTATGGTGGCATGACGCGGCGCGGTGTGGAC
1790582	11	-	G	CTACAAAGCTGGCATGGCACGCCGTATCGTTATGGTGGCATGACGCGGCGC
1790615	17	-	H	TCGATTACCGTTATTGCCGGTTTGAACGACCAGCTACAAAGCTGGCATGGC
1790653	5	-	G	ACCATAAAGCACCGCCGCCAAATGCCAGACTTTCTGATTCGATTACCGTTA
1790760	9	-	SG	GGGTAATTACGACGCTAAATTAATGCAAGAATAAAAAACAGAGGAACCGTA
1790771	6	-	G	TCTTGAAAATCGGGTAATTACGACGCTAAATTAATGCAAGAATAAAAAACA
1790784	23	-	ESG	GATTTCATTAGTATCTTGAAAATCGGGTAATTACGACGCTAAATTAATGCA
1793201	552	-	ESH	TGCGGCCTTTTTTCTTTTCACTGTCGAAGAGTCACCGTAAAATCAACGCCA
1793401	29	-	E	ACAGGTGAAACTCTCTGGTTTTGGTAACTTCGATCTGCGTGATAAGAATCA
1793477	59	-	H	GGCTTAGCAAGCGGGATGCCAAAGAACTGGTTGAACTGTTTTTCGAAGAGA
1793502	158	-	G	TCAGAATATCTGTTTGATAAGCTTGGGCTTAGCAAGCGGGATGCCAAAGAA
1793537	30	-	E	GGATTGAACCTATGGCGCTTACAAAAGCTGAAATGTCAGAATATCTGTTTG
1793744	17372	-	ESGH	CGAATGTAAGAAAGTTGGCGTAAATCAGGTAGTTGGCGTAAACTTATTTGA
1797004	78	-	SGH	CGGGACCAAAATGGCAAGTAAAATAGCCTGATGGGATAGGCTCTAAGTCCA
1797024	70	-	ESGH	TGAGAATTTCGAGCACAGCCCGGGACCAAAATGGCAAGTAAAATAGCCTGA
1797326	30	-	E	AACGCCATCAAAACATTGACTTTTATCGCCGTAGCCTTTTCAATAAAGGTC
1797622	170	-	G	TGCCTTCCAGGCTGTTATCAAAGCTGGTCAGTATGCTTACCGTGACCGTCG
1797645	219	-	SH	GCGCGTTCTCGCGTATACCGCGTTGCCTTCCAGGCTGTTATCAAAGCTGGT
1797897	142	-	ESGH	ACGCTAACCTGCGTCACATTCTGACCAAAAAAGCGACCAAACGTAAACGTC
1797948	11	-	E	GTGCTGCTAAGCGCTTCAAAAAAACCGGTAAAGGTGGTTTTAAGCACAAGC
1797957	13	-	H	CCGTACGCGGTGCTGCTAAGCGCTTCAAAAAAACCGGTAAAGGTGGTTTTA
1798014	50	-	EG	TTTGTTTCGTTTATTAACAATGCGAAGTGGAAGTTATTAAAATGCCAAAAA
1798200	143	-	SH	AGCAAATCGGTATGGAAGTGCTTAATCGCGTGAAAGACGATTTGCAAGAAC
1798221	622	-	SG	GCGGTCGTGAGATGGCGCACCAGCAAATCGGTATGGAAGTGCTTAATCGCG
1798357	36	-	E	AAAAAGCAAAAAGTTATCCAGGTTAAGGAAATTAAATTCCGTCCTGGTACA
1798557	88	-	E	TTCGCGCCCAGGAAGTTCGCTTAACAGGTCTGGAAGGCGAGCAGCTTGGTA
1798843	1338	-	ESGH	CGTGTTAAAGCAGACTTGAGAAATGAGAAGATTGGCTTTAAAATCCGCGAG
1800756	215	-	ESGH	TGTGAAACGGAAAGGTACAATCTCCCTTTTTTTAGTGTTAACATCGCTCAA
1800816	9	-	H	AGTTGTTCTTTAAGCGTTTTGCTGGTGTACTCACTACAAACGAATTGCGAA
1800823	73	-	SH	TGTTATCAGTTGTTCTTTAAGCGTTTTGCTGGTGTACTCACTACAAACGAA
1804192	11	-	E	GAAATAAGAATACATTGCTAAGTTATTCGCGCCTTTTTATAATTCGTTACC
1804376	564	+	ESGH	CATATTGTTAATTTCTTCACTTTCCGCTGATTCGGTGCCAGACTGAAATCA
1805262	5	+	E	AGAGATGGTTCGTTTTGGCGTAGCTGCGGGGAGTGCAGCCACACTCAATCA
1805400	477	+	SGH	AATCATCACCAACCTGTCGGCAACGCGTTTCTCCGACTATGCTCAAAAGTC
1805629	14	+	S	CACTTTTGGACTTATCAGTACCCAAAGTGAAGAAGAAATTAGAGAACTGGT
1805640	6	+	S	TTATCAGTACCCAAAGTGAAGAAGAAATTAGAGAACTGGTTTCGGGGCTTA
1805740	71	+	SG	GGAATGGAATAGCAACAGAAAATAAATGGTTTTTGGGCAATAATCAGTCTG
1805794	100	+	SH	TGTGCGTTAGCTCGTGTTTTTACACCGCATTCTTGCGCTAACCTTATGATC
1807088	5	+	SG	TATACCAGAATAGATTCAAAAAAGGCGTATTCGCCTGCATCATATCGATCA
1807286	836	-	ESGH	ATCGCCTTTAAAGAATGGGCGAAAACAGATATCTACAGGTAAACTAAGTGA
1808906	755	+	EG	AATTCCATTTGAATATAAGAGCCAGCTCACAGTTCTGTTAATCTTGCGCCA
1808951	192	+	SGH	GCGCCAACACTATGACTGCTACGCAGTGATAGAAATAATAAGATCAGGAGA
1815382	18	-	ESG	GGCGCGACGCCACATCCGCGCATTACGCATTTCGATGATAAAGTAATGGGG
1815564	9	-	S	TTAAGCCGAAAGAACTGGAACAGCGCGGTGGGGCTTATTACTCTGATGCAG
1819750	11	-	S	ATAAGGTCAAAGAAATACTATTGCTCAGGTCTATACCGTATACTCCTTTCA
1820054	15	-	G	GAGCATGATCCATGCTCGCGGTACTTGCCAGACCTACATCCTGGGTCAACG
1820058	14	+	ES	TCCGGTATCATCTAACGCGACAAAGTAGGTTTCTGCTTTACCATCACGTTG
1820067	29	-	G	CTTCGTCTGAAGTGAGCATGATCCATGCTCGCGGTACTTGCCAGACCTACA
1820114	42	-	H	CAAAAAAGGCATGAGCCGGGCGCAGGTTGCACAAATTGCGGGTAAACCTTC
1820132	106	-	GH	GCCTGTGGTGAAAGACGTCAAAAAAGGCATGAGCCGGGCGCAGGTTGCACA
1820184	13	-	G	CCATGCTGGCGGGTTGTACGGCTTATGATCGTACCAAAGACCAGTTTGTAC
1820209	15	+	SG	TTTTTGACGTCTTTCACCACAGGCTGTACAAACTGGTCTTTGGTACGATCA
1820246	7	-	S	AACAAGAGGACGGAATATGAACAAGAATATGGCAGGAATTCTGAGTGCAGC
1820307	2347	-	ESGH	GTTTCGTTCACGGGCTTGAAAAAGCGCCCAATGTATTCCAGGCTTATCTAA
1821162	5	+	S	ACGGCCGATCTGGAAGATGATCGCCCTTCTCTGCCAGATGAAGTGGCACTC
1821410	6	+	G	ATGCGGCGTGAACGCCTTATTCGACCTATAAAACTATGCAAATTCAATACA
1821426	5	+	S	TTATTCGACCTATAAAACTATGCAAATTCAATACATTGCAGGAGTCGAATA
1823341	118	-	ESG	ATGCATGACATCATTGCCAGCGATACCTTCGATAAAGTAAAAGCTGAAGCG
1823532	26	-	S	CCGCAGACACCACTACCGCAGCACCGGCTGACGCGAAGCCGATGATGCACC
1823864	232	-	ESGH	TCCTGGTTATTTGCTTTATTTATCACCAGTCATCCGGTATAGTTCTTCATA
1824104	8	-	H	AAATGCATATGGCAAGTGACACGCTGAATTTTATGCCGTTTGAGAAAGGAA
1830056	58	+	H	TAGCGACCTCTACAGTAAATAATTCGTTATTTATATGTTAATAATAAGTAA
1830063	8	-	E	ATGCACTTTTATCACTGGCTGGCACGAACCCTGCAATCTACATTTACAGCG
1830380	19	+	S	TTTTTTGCGCCATCGTTGACATCATTAACAACCATCGATCAAATCACTTAA
1830423	7	+	E	TCACTTAACAACAGGCGGTAAGCAACGCGAAATTCTGCTACCATCCACGCA
1831369	12	+	EG	ACTGTCAGTAATGATTTGTTGCCTGCCGTCCTTTGTTATACCGTCTCTGCG
1832062	5	+	S	CTGTCTGGCGGGCCTGGCGCTGTTTATTCTCGTCCAGCTCGCAAAACTCTA
1839433	15	-	H	GCCATAATATCCGCACTGTTGCTCAATCAGAAAGGCTTTATATTTAAGGAG
1839469	5	-	E	TTTCATAAATTACACACGGGCAGATAAGCGAAAAATGCCATAATATCCGCA
1840118	37	-	SGH	GAGTTCCCTGTGAGTCGAGCATTGTTCGCCGTAGTATTAGCATTTCCATTA
1840189	12	-	SH	ATGCGATAACTCAGACGCTAAAGTTTTGCCACCCGGCTACCGTTATCAGTA
1840247	5	-	H	AGCAAGAAAAAAATGACCCAGGAAAGCAAATTAATAACGAGAGTAATCTCA
1840332	69	+	ES	TCATTTTTTTCTTGCTTACCGTCACATTCTTGATGGTATAGTCGAAAACTG
1840384	6	+	S	AAAAGCACATGACATAAACAACATAAGCACAATCGTATTAATATATAAGGG
1840395	6	+	S	ACATAAACAACATAAGCACAATCGTATTAATATATAAGGGTTTTATATCTA
1846054	1715	-	ESGH	TTCAGACACTCTCACTTATCACTTCACGGAATGAGGGTTACCATACCCGGA
1846721	38	-	SH	CGGACTGTGCTGTAACAAAATCCACTCTCGTGTTAATTTTGTGAATAAATA
1846796	28	-	ES	TAAGGTCACACCTGTCACAGGCGCAATAGATGTGGTTATCGTAATGACCCA
1846816	115	+	ESGH	AGTCCGCAATTCCTGCTGACAAGTACCGGTTGGGTCATTACGATAACCACA
1859716	42	-	H	ATTTTGGTATCTCAGCAAAGCCTATTGCCATGTTTAAGTAAGTGGTTCATC
1859921	52	-	SH	ATGATGCCTGAGGTATACCAGCGTTTGTCGACCGCCGTTGAACTGGGGAAA
1859940	32	-	G	TGATGACATTATCAACAGCATGATGCCTGAGGTATACCAGCGTTTGTCGAC
1859983	17	-	H	GATTCAGCAACTTATTCCACAGGAGCGGAAAAATTATGAATCTTGATGACA
1859989	20	-	H	AAAAACGATTCAGCAACTTATTCCACAGGAGCGGAAAAATTATGAATCTTG
1860177	8	-	G	AATCCATTCGTTATATCAAAGACTTGTCACATGGAATGCAGCGCATAGAAA
1860339	70	-	SGH	CGCAGAATCATGGGACAGAGCCGCCATTTACGGGTCGTTTACTGCATAACA
1860399	5	-	G	CTAATAAACCTTCGGCAGAAGAACTGAAAAAAAATTTGTCCGAGATGCAGT
1860488	330	-	ESGH	TAGGACAAAATTTTGCCAGTTGGTGTTAATGTTTTGTTAGAATCAGTCACG
1860550	165	+	H	TAACAAAACATTAACACCAACTGGCAAAATTTTGTCCTAAACTTGATCTCG
1860621	31	+	E	TCGTGATGAAAATCACATTTTTATCGTAATTGCCCTTTAAAATTCGGGGCG
1860642	492	+	SG	TATCGTAATTGCCCTTTAAAATTCGGGGCGCCGACCCCATGTGGTCTCAAG
1861261	38	+	H	TGCTGGCCAGGACATCGTTTCCAACGCTTCCTGCACCACCAACTGCCTGGC
1861267	24	+	H	CCAGGACATCGTTTCCAACGCTTCCTGCACCACCAACTGCCTGGCTCCGCT
1861284	23	+	H	ACGCTTCCTGCACCACCAACTGCCTGGCTCCGCTGGCTAAAGTTATCAACG
1861299	994	+	ESGH	CCAACTGCCTGGCTCCGCTGGCTAAAGTTATCAACGATAACTTCGGCATCA
1861395	71	+	G	AAACCGTTGATGGCCCGTCTCACAAAGACTGGCGCGGCGGCCGCGGCGCTT
1861407	64	+	G	GCCCGTCTCACAAAGACTGGCGCGGCGGCCGCGGCGCTTCCCAGAACATCA
1863922	9	-	G	CGTATCGCGCAAAGAGTCCGCTCGCAGCGGTCTGCGTGGCTATAACCCGAA
1864530	33	-	ESG	TGAAAACGTAAAAAGGTTGGGTTTCGATGTATTGACGGGTAAACTTTGTCG
1864771	1267	+	ESGH	TAAGAAAGCCGTGCAGGCAAGTTTTCCATTTGCCATCTACGCTTAATTTTG
1864842	5	-	H	CGTTCATATGAATAGTAGAGGCTCCCGGAAGAGGTAAACTGAACGACGTCT
1865107	5	-	H	CAAACGCCGGATAACGTGCAATGACCCGGTTAGAAAAGAGTCGAGAAAGTC
1868107	6	+	H	TCCTGGCGAAAAAATTATTACCTGTTGTTCGTTATTACAGCTATATCGAAA
1868150	9	+	H	TATCGAAATTACCCGTCGTGCACATCAGACATTGTGGCGAGAATATGAGCA
1869617	5	+	S	ATTGTCGATATTATCCAGCAAAGCATCCGCCCCGATGATATTTTAGCGCGA
1871208	5	+	S	GGTTGCAGAAACTGGTGCAATCCGGTTCTTCGGTGATGTTTATTGCTATTG
1871297	5	+	G	CATCAGGAGGGGGATTTAGCGATTACGTTATTAGCTCAGGCGATTAAACAG
1871568	17	+	SG	TATATGTCAATAAGCAGAACAAAAACAGCCGTTCATGATAACCTTCTGTGG
1873600	7	-	H	GTTATGTTGAATCAAGCTAAAATGACAAATTATCGCTAAGTTCGGACAAAA
1873622	72	-	ESGH	GCTGTACCTTACCGTTTTTATTGTTATGTTGAATCAAGCTAAAATGACAAA
1873636	14	-	G	TTGTTACAAACGAGGCTGTACCTTACCGTTTTTATTGTTATGTTGAATCAA
1875723	58	+	SGH	GATGTTTTATCATGCCTGCAAAGATTAAATAATCAGCATTTACCCGCCGTA
1876616	10	+	SH	TCAGCAGCAAATACGTGGAGAATATCACTTAGGTGATGTTGATTTGTATTA
1876624	9	+	ES	AAATACGTGGAGAATATCACTTAGGTGATGTTGATTTGTATTATCCCGGTG
1876806	8	+	E	CATTCCTGAGGCGTATTCACATCCTTTTGATTGGTGATAACATGCGAATCG
1877321	251	-	ESGH	GATGCTCGTCACAAATCTTGCCCTCCCGATGTTGTGCTATGCTTTTTATCA
1877690	11	-	SH	CTCCAGAAAAGTGGCACAACATTGAAGCCATGACTGACGATACTTATTTCA
1879603	7	+	H	TGCGGCACCTGACGCACGTCAGAAAGTTCGTCCATCATCTGACCGACATCC
1879901	25	+	SGH	TCACCAGTTACGGGGATTAATTCCTTTTCAGTCAATTATAGGATGGTGATG
1879910	7	+	GH	ACGGGGATTAATTCCTTTTCAGTCAATTATAGGATGGTGATGTTGTCAATT
1886126	7	-	H	TTCGTGATGAGTTACCGAAATCTAACGTCGGAAAAATTTTGCGACGAGAAT
1886478	89	-	H	ATGCTGGGTTACTGGCAGCGTCCCGATGCTACCGATGAAATCATCAAAAAT
1887831	2191	-	SGH	CCTTTTCGTTGGGTAATTATCAAGCTGGTATGATGAGTTAATATTATGTTA
1889180	21	-	S	GTACTGTCAACGCTCATTTTGAGCTTTGCCCTCGTGAACATACTCAACGAA
1889246	6	-	G	GACCCATGCGAATTCTGGCTATCGATACCGCGACAGAGGCCTGCTCTGTCG
1889319	28	-	E	GCGATACCATCCTCCAGGTAATTTGTTACGGAGTATGGTATGATGCGCGCC
1889604	7	-	SH	ATTATCGACAAATTGCCGTTTACCTCGCCGGATGATCCACTGTTAAAAGCG
1891278	14	-	S	GTCACCACTTCAACTGGCGAAAGCGCCCTCATCCTGACATAATCCCTGTTC
1891360	5522	+	ESGH	CGCCAGTTGAAGTGGTGACGGCGACCTCACATTGTGGCAGTCTTTGCAGCA
1891768	12	-	E	TATCTTATTCTCTGGTCGATTTATGTAAAACCGACCAGTATTATCGATAAA
1892041	4268	+	ESGH	AATTTCTCCATCTTACTGGATAACACACCATGAGCTGCTACCTTTAAAACA
1892273	18	+	G	AGTTCGATGAATGAAAGCACGGCGAAGGGAATCTTTAAATATTTAAAAGAA
1892323	6	+	H	ACTGGGAGTACCCGCGAGTGCCGCTGATATTACGGCGCGAGCTGACCAGGA
1892551	14	+	H	CATATAAAAAGCGTCCTTTTTCTCACAATCAAATGATCATCGGCTTCTATA
1892777	46	-	SH	AGTCCTGACTCTACTGGCTATGTGCCGGGTAGCATGAAATAATTAGCGCCA
1892781	365	+	ESG	TGAGTGAAGGTAAACCTGCAAACATTGTTAACTCCTGCTAAATTGTTGGCG
1893273	113	-	ESGH	GGCCCGACGGGCATTGACATCATTATGACTCAGCAAAGAAACTGTATGACG
1894167	276	+	ESGH	ATAGCCAGGAAGAAGCGGAATATCAGGAAACTTTTGATAAAGTTAATCGTA
1894833	269	+	ESG	CTTTACATCTACAAAACACTACTTGAGACAATCATCGCAATATTAGTTAAA
1899764	43	-	ESG	TCTCTGATATGTTTAACTCCCGTTTAACAACCATGGAGTATAGGGCAGTAG
1899796	31	-	ES	AAGGAAGGTAAATCTTTGCCAAATCAGAGGCGTCTCTGATATGTTTAACTC
1899959	796	+	ESG	ACGGATCTTCATCACATAAAATAATTTTTTCGATATCTAAAATAAATCGCG
1899989	17	+	SH	CGATATCTAAAATAAATCGCGAAACGCAGGGGTTTTTGGTTGTAGCCCTTA
1899995	7	+	S	CTAAAATAAATCGCGAAACGCAGGGGTTTTTGGTTGTAGCCCTTATCTGAA
1900005	5	+	S	TCGCGAAACGCAGGGGTTTTTGGTTGTAGCCCTTATCTGAATCGATTCGAT
1900080	27	-	SH	GTTTTAAGCAACTGCTCTGCAGCCCAACCATGTGTGCCTATAACAATAGCA
1900760	10	+	S	TCCGGGCGTAACAGCACACGTAGTTGATGTTGCCAAAATGATTCGCGTCTA
1901083	5	+	S	TCGATAAGTAACGTATTGTGTTGATTATCACTCAGTTTTCACACTTAAGTC
1901226	32	+	EG	TCGATGAATTTCAGTTTCACCGTCCGCTAATCGCGTGTACCCTGGTGGGTA
1901265	215	+	SGH	CCCTGGTGGGTATCGTTCTTGGGGATATGAAAACCGGTATTATTATCGGTG
1901351	19	+	G	ATCGGTGCTGCAGTTGCGCCTGACGCCGCTCTGGCTTCTATCATTTCTACC
1901361	15	+	G	CAGTTGCGCCTGACGCCGCTCTGGCTTCTATCATTTCTACCATTCTGGTTA
1903486	10	+	ES	ATATATTCCAACAGTTGTTTTATATTCTCAAAATATGTTAAGGTTGCGCCC
1905108	44	-	ES	CCTGGCGTTCGGATATTTGCCCGCCGCGTGATTCGCGTTACACTTGCGGCC
1905267	15	-	GH	AGAACGTTGAGTTCGAAATTCAGGACGGCCAGAAAGGTCCGGCAGCTGTTA
1905288	13	-	G	TCAAAACTCTGGCTGAAGGTCAGAACGTTGAGTTCGAAATTCAGGACGGCC
1905297	10	-	G	GTAATGGCTTCAAAACTCTGGCTGAAGGTCAGAACGTTGAGTTCGAAATTC
1905318	15	-	G	TACACTTCTCCGCTATCCAGGGTAATGGCTTCAAAACTCTGGCTGAAGGTC
1905571	7	-	E	CTGTTTATGTGTGGCATTTTCAGTAAAGAAGTCCTGAGTAAACACGTTGAC
1905578	11	-	E	TACAGTTCTGTTTATGTGTGGCATTTTCAGTAAAGAAGTCCTGAGTAAACA
1905592	37	-	H	CGGGTTAAACGAGGTACAGTTCTGTTTATGTGTGGCATTTTCAGTAAAGAA
1905594	37	-	H	TTCGGGTTAAACGAGGTACAGTTCTGTTTATGTGTGGCATTTTCAGTAAAG
1905641	477	-	EG	TGTTTAAAAATGGCTTGCCATAATTAACGTTGTATGTGATAACAGATTTCG
1905817	4960	-	ESGH	TTCTCCCACTGGCCTGGAACAACTGAACTTATTGAACTATGTTAGAAAATA
1906591	64	-	ESG	TTTTTTCAGCACTAGATTTTCTTCCTCTCCAGCAGTGGTAGAATAGCGCCT
1906816	389	-	ESG	ATATCGACATAGTTAGGCGCTGTTTAACTAACGCATGCTAGTTTAATGACA
1906989	47	-	S	CTTTGCTTCCAATCAAAACGCCATATCCGCTGAGTAATAATCCTATCCATA
1908144	12	-	SG	GACCACCCTGGTGCGAAATTATAATAAAAAACAGTTCTGATTTTTATAAAA
[truncated: 2,725 more rows]
