# Supplementary material for: Genome-scale reconstruction of the sigma factor network in Escherichia coli: topology and functional states
Source: BMC Biol. 2014 Jan 24;12:4. doi: 10.1186/1741-7007-12-4 (PMC3923258; doi:10.1186/1741-7007-12-4)
Supplement: Additional file 7: Table S6 — Reconstructed σ-factor-transcription unit gene (σ-TUG) network in Escherichia coli. [file 1741-7007-12-4-S7.xlsx]

## Sheet: tss.tu.table
TSS position	TSS strand	TSS reads	σ-factor binding	Found motif	binding +motif	TU ID	First gene in TU	Genes in TU
148	+	2869	DS	DSNHFE	DS	TU_Ecoli-0001	thrL	thrL;thrA;thrB;thrC
177	+	8654	DS	DSNHFE	DS	TU_Ecoli-0002	thrL	thrL;thrA;thrB;thrC
186	+	1389	DS	DSNHFE	DS	TU_Ecoli-0003	thrL	thrL;thrA;thrB;thrC
195	+	420	DS	SE	S	TU_Ecoli-0004	thrA	thrA;thrB;thrC
2581	+	111	S	DSNHF	S	TU_Ecoli-0005	thrB	thrB;thrC
2678	+	19	S	DSF	S	TU_Ecoli-0006	thrB	thrB;thrC
2690	+	59	S	DSNE	S	TU_Ecoli-0007	thrB	thrB;thrC
6477	-	15	D	DSNFE	D	TU_Ecoli-0008	yaaA	yaaA
8094	+	82	DS	DSN	DS	TU_Ecoli-0009	talB	talB
8168	-	15	DS	DSNHFE	DS	TU_Ecoli-0010	yaaJ	yaaJ
8191	+	319	DS	DNHF	D	TU_Ecoli-0011	talB	talB
8237	+	18	DS	DSH	DS	TU_Ecoli-0012	talB	talB
8443	-	949	DS	DSNE	DS	TU_Ecoli-0013	yaaJ	yaaJ
10563	-	5	D	DSNHF	D	TU_Ecoli-0014	yaaH	yaaH
10564	-	5	D	DSNHFE	D	TU_Ecoli-0015	yaaH	yaaH
12048	+	103	DH	DHF	DH	TU_Ecoli-0016	dnaK	dnaK;tpke11;dnaJ
12381	-	6	DH			TU_Ecoli-0017	yaaI	yaaI;yaaW
16872	+	18	D	SHF		TU_Ecoli-0018	sokC	sokC
16949	-	41	DS	DSHF	DS	TU_Ecoli-0019	hokC	hokC
16952	+	11	DS	DSHE	DS	TU_Ecoli-0020	sokC	sokC
16961	-	20	DS	DSHFE	DS	TU_Ecoli-0021	mokC	mokC;hokC
16996	+	21	DS	DSN	DS	TU_Ecoli-0022	nhaA	nhaA;nhaR
17053	-	8	DS	DSNHFE	DS	TU_Ecoli-0023	mokC	mokC;hokC
17224	+	17	DS	DSNHE	DS	TU_Ecoli-0024	nhaA	nhaA;nhaR
17311	+	58	DS	DSHFE	DS	TU_Ecoli-0025	nhaA	nhaA;nhaR
17374	-	67	DS	SNF	S	TU_Ecoli-0026	mokC	mokC;hokC
20898	-	114	DS	FE		TU_Ecoli-0027	insAB-1	insAB-1
20910	-	577	DS	NHE		TU_Ecoli-0028	insAB-1	insAB-1
20984	+	13	DS	DSNE	DS	TU_Ecoli-0029	yaaY	yaaY
21007	+	73	DS	DSNHFE	DS	TU_Ecoli-0030	yaaY	yaaY
21098	-	59	DS	NHFE		TU_Ecoli-0031	rpsT	rpsT
21112	-	14	DS	DSNH	DS	TU_Ecoli-0032	rpsT	rpsT
21118	-	439	DS	DSNHE	DS	TU_Ecoli-0033	rpsT	rpsT
21207	-	59	DS	DSH	DS	TU_Ecoli-0034	rpsT	rpsT
21383	+	34	DS	DS	DS	TU_Ecoli-0035	ribF	ribF;ileS
28147	+	9	DS	HFE		TU_Ecoli-0036	dapB	dapB
28165	+	21	DS	NHF		TU_Ecoli-0037	dapB	dapB
28287	+	8	DS	DSHFE	DS	TU_Ecoli-0038	dapB	dapB
28343	+	19	DS	DSE	DS	TU_Ecoli-0039	dapB	dapB
29551	+	196	DSNH	DSNHFE	DSNH	TU_Ecoli-0040	carA	carA;carB
52034	-	7521	DS	DSHE	DS	TU_Ecoli-0041	apaG	apaG;apaH
52587	-	344	DS	DSNF	DS	TU_Ecoli-0042	rsmA	rsmA;apaG;apaH
57150	+	96	DSHE	DSNF	DS	TU_Ecoli-0043	djlA	djlA
57156	-	1279	DSHE	DSF	DS	TU_Ecoli-0044	lptD	lptD
57241	-	599	DSHE	DSNHFE	DSHE	TU_Ecoli-0045	lptD	lptD
57253	-	423	DSHE	DSNHF	DSH	TU_Ecoli-0046	lptD	lptD
58773	+	19	DS	DSNF	DS	TU_Ecoli-0047	yabQ	yabQ
58907	+	5	DS	DSNHFE	DS	TU_Ecoli-0048	yabQ	yabQ
58916	+	5	DS	NHFE		TU_Ecoli-0049	yabQ	yabQ
58946	+	5	DS	DSFE	DS	TU_Ecoli-0050	yabQ	yabQ
63357	-	15	DSH	DSNHFE	DSH	TU_Ecoli-0051	hepA	hepA;rluA
63403	-	41	DSH	DSNFE	DS	TU_Ecoli-0052	hepA	hepA;rluA
63588	-	1628	DSH	DSHF	DSH	TU_Ecoli-0053	hepA	hepA;rluA
70221	+	150	DS	DSNFE	DS	TU_Ecoli-0054	araC	araC
71086	+	5	DN	NHFE	N	TU_Ecoli-0055	yabI	yabI
71127	+	17	DN	SNFE	N	TU_Ecoli-0056	yabI	yabI
71271	+	50	DN	SNFE	N	TU_Ecoli-0057	yabI	yabI
71295	+	13	DN	DNFE	DN	TU_Ecoli-0058	yabI	yabI
71315	+	6	DN	DSNFE	DN	TU_Ecoli-0059	yabI	yabI
71329	+	5	DN	DSN	DN	TU_Ecoli-0060	yabI	yabI
75518	-	41	D	NFE		TU_Ecoli-0061	tbpA	tbpA;thiP;thiQ
75538	-	40	D	HE		TU_Ecoli-0062	tbpA	tbpA;thiP;thiQ
75559	-	47	D	DNF	D	TU_Ecoli-0063	tbpA	tbpA;thiP;thiQ
75608	-	41	D	DSNHFE	D	TU_Ecoli-0064	sroA	sroA;tbpA;thiP;thiQ
75864	-	6	D	NHFE		TU_Ecoli-0065	sroA	sroA;tbpA;thiP;thiQ
75958	-	10	D	DSFE	D	TU_Ecoli-0066	sroA	sroA;tbpA;thiP;thiQ
77367	+	939	D	DSHFE	D	TU_Ecoli-0067	sgrS	sgrS;setA
77418	+	21	D	SNH		TU_Ecoli-0068	setA	setA
77438	+	27	D	DNHF	D	TU_Ecoli-0069	setA	setA
77474	+	7	D	SNHF		TU_Ecoli-0070	setA	setA
77483	+	34	D	DSHF	D	TU_Ecoli-0071	setA	setA
77516	+	10	D	SNFE		TU_Ecoli-0072	setA	setA
77525	+	7	D	SFE		TU_Ecoli-0073	setA	setA
77567	+	32	D	DSNF	D	TU_Ecoli-0074	setA	setA
83668	-	16	DSN	SNH	SN	TU_Ecoli-0075	leuA	leuA;leuB;leuC;leuD
83675	-	5	DSN	NH	N	TU_Ecoli-0076	leuA	leuA;leuB;leuC;leuD
83699	-	36	DSN	DN	DN	TU_Ecoli-0077	leuA	leuA;leuB;leuC;leuD
83735	-	7690	DSN	DNHFE	DN	TU_Ecoli-0078	leuL	leuL;leuA;leuB;leuC;leuD
83745	+	40	DSN	DSNHF	DSN	TU_Ecoli-0079	leuO	leuO
85599	+	21	D	DSFE	D	TU_Ecoli-0080	ilvI	ilvI;ilvH
85605	+	5	D	DSNFE	D	TU_Ecoli-0081	ilvI	ilvI;ilvH
89590	+	1080	DSH	DSNHFE	DSH	TU_Ecoli-0082	mraZ	mraZ;rsmH;ftsL;ftsI;murE;murF;mraY;murD;ftsW;murG;murC;ddlB;ftsQ;ftsA;ftsZ;lpxC
89683	+	26	DSH	DNHF	DH	TU_Ecoli-0083	rsmH	rsmH;ftsL;ftsI;murE;murF;mraY;murD;ftsW;murG;murC;ddlB;ftsQ;ftsA;ftsZ;lpxC
89701	+	23	DSH	SF	S	TU_Ecoli-0084	rsmH	rsmH;ftsL;ftsI;murE;murF;mraY;murD;ftsW;murG;murC;ddlB;ftsQ;ftsA;ftsZ;lpxC
89741	+	103	DSH	NFE		TU_Ecoli-0085	rsmH	rsmH;ftsL;ftsI;murE;murF;mraY;murD;ftsW;murG;murC;ddlB;ftsQ;ftsA;ftsZ;lpxC
89954	+	60	DH	DSNHF	DH	TU_Ecoli-0086	rsmH	rsmH;ftsL;ftsI;murE;murF;mraY;murD;ftsW;murG;murC;ddlB;ftsQ;ftsA;ftsZ;lpxC
90367	+	118	DH	SNF		TU_Ecoli-0087	ftsL	ftsL;ftsI;murE;murF;mraY;murD;ftsW;murG;murC;ddlB;ftsQ;ftsA;ftsZ;lpxC
104675	+	10	D	DSNHFE	D	TU_Ecoli-0088	ftsZ	ftsZ;lpxC
104693	+	23	D	DSF	D	TU_Ecoli-0089	ftsZ	ftsZ;lpxC
104726	+	12	D	DSNE	D	TU_Ecoli-0090	ftsZ	ftsZ;lpxC
106508	+	169	DS	DSNH	DS	TU_Ecoli-0091	lpxC	lpxC
106530	+	60	DS	DSNH	DS	TU_Ecoli-0092	lpxC	lpxC
107373	+	53	DH	DSHFE	DH	TU_Ecoli-0093	secM	secM;secA;mutT
107668	+	885	DH	DSNF	D	TU_Ecoli-0094	secM	secM;secA;mutT
113199	-	656	DS	DS	DS	TU_Ecoli-0095	yacF	yacF;yacG
113394	+	2874	DS	DSNH	DS	TU_Ecoli-0096	guaC	guaC
117952	-	5	D	NHF		TU_Ecoli-0097	ppdD	ppdD
118679	-	951	D	DSNHE	D	TU_Ecoli-0098	nadC	nadC
118701	+	12	D	DSE	D	TU_Ecoli-0099	ampD	ampD;ampE
118703	+	12	D	DSE	D	TU_Ecoli-0100	ampD	ampD;ampE
118726	+	5	D	SNHFE		TU_Ecoli-0101	ampD	ampD;ampE
121676	-	76	DS	DSNHFE	DS	TU_Ecoli-0102	aroP	aroP
122034	+	1660	DS	DSNFE	DS	TU_Ecoli-0103	pdhR	pdhR;aceE;aceF;lpd
127473	+	52	D	N		TU_Ecoli-0104	lpd	lpd
127491	+	15	D	NHF		TU_Ecoli-0105	lpd	lpd
127505	+	13	D	NHF		TU_Ecoli-0106	lpd	lpd
127637	+	14	D	DSN	D	TU_Ecoli-0107	lpd	lpd
127717	+	8	D	DSNHF	D	TU_Ecoli-0108	lpd	lpd
131519	+	1204	DS	DSNH	DS	TU_Ecoli-0109	acnB	acnB
134339	+	813	S	DSHF	S	TU_Ecoli-0110	yacL	yacL
136504	-	18	D	DSNHFE	D	TU_Ecoli-0111	speE	speE;speD
136550	-	158	D	DSHF	D	TU_Ecoli-0112	speE	speE;speD
136940	-	11	D	DSNFE	D	TU_Ecoli-0113	yacC	yacC
136957	+	15	D	DNHF	D	TU_Ecoli-0114	cueO	cueO
137002	+	36	D	DSNE	D	TU_Ecoli-0115	cueO	cueO
137046	+	10	D	DSHFE	D	TU_Ecoli-0116	cueO	cueO
137058	-	5	D	DSNHE	D	TU_Ecoli-0117	yacC	yacC
141263	-	5	DS	DSHF	DS	TU_Ecoli-0118	gcd	gcd
141354	+	201	DS	DNE	D	TU_Ecoli-0119	hpt	hpt
141361	+	5	DS	DSE	DS	TU_Ecoli-0120	hpt	hpt
141632	-	45	DS	DNHFE	D	TU_Ecoli-0121	gcd	gcd
142434	+	15	DH	DSNH	DH	TU_Ecoli-0122	yadG	yadG;yadH;yadI
142703	-	266	DH	DSNHFE	DH	TU_Ecoli-0123	can	can
142766	-	18	DH	DSNHFE	DH	TU_Ecoli-0124	can	can
144560	+	307	D	DSF	D	TU_Ecoli-0125	yadI	yadI
145055	+	8	DS	DSNFE	DS	TU_Ecoli-0126	yadE	yadE
146754	-	388	D	DSF	D	TU_Ecoli-0127	panD	panD
146793	+	18	D	DSNFE	D	TU_Ecoli-0128	yadD	yadD
146940	+	9	D	DNHF	D	TU_Ecoli-0129	yadD	yadD
147006	-	60	D	SNHF		TU_Ecoli-0130	panD	panD
149256	-	103	DS	DSNF	DS	TU_Ecoli-0131	panC	panC
149265	-	291	DS	DSNF	DS	TU_Ecoli-0132	panC	panC
149306	-	9	DS	DNHFE	D	TU_Ecoli-0133	panC	panC
149317	-	19	DS	DSNHFE	DS	TU_Ecoli-0134	panC	panC
149469	-	9	DS	DSNH	DS	TU_Ecoli-0135	panC	panC
149481	-	11	DS	DNF	D	TU_Ecoli-0136	panC	panC
149630	-	1242	DS	DSNHFE	DS	TU_Ecoli-0137	panB	panB;panC
149702	-	19	DS	DSFE	DS	TU_Ecoli-0138	panB	panB;panC
152563	-	9	S	DSNE	S	TU_Ecoli-0139	yadL	yadL;yadK
159172	-	271	DS	DSNHFE	DS	TU_Ecoli-0140	pcnB	pcnB;folK
159214	-	6	DS	NHFE		TU_Ecoli-0141	pcnB	pcnB;folK
159390	-	22	DS	DSNHE	DS	TU_Ecoli-0142	pcnB	pcnB;folK
160467	-	25	DS	DSNF	DS	TU_Ecoli-0143	yadB	yadB
160478	-	176	DS	NH		TU_Ecoli-0144	yadB	yadB
160574	-	31	DS	F		TU_Ecoli-0145	yadB	yadB
160657	-	129	DS	DSNH	DS	TU_Ecoli-0146	dksA	dksA;yadB
160694	-	7	DS	DSHF	DS	TU_Ecoli-0147	dksA	dksA;yadB
160758	-	173	DS	DN	D	TU_Ecoli-0148	dksA	dksA;yadB
160767	-	60	DS	DSNHE	DS	TU_Ecoli-0149	dksA	dksA;yadB
161078	-	377	DS	DSNHF	DS	TU_Ecoli-0150	dksA	dksA;yadB
161495	-	5	DH	HE	H	TU_Ecoli-0151	sfsA	sfsA
161648	-	10	DH	DSHE	DH	TU_Ecoli-0152	sfsA	sfsA
161665	+	161	DH	DSNH	DH	TU_Ecoli-0153	hrpB	hrpB
162053	-	40	DH	DSHF	DH	TU_Ecoli-0154	ligT	ligT;sfsA
162077	+	1426	DH	DSNHF	DH	TU_Ecoli-0155	hrpB	hrpB
164551	+	5	D	E		TU_Ecoli-0156	mrcB	mrcB
164574	+	12	D	HE		TU_Ecoli-0157	mrcB	mrcB
169769	+	8	H	NHF	H	TU_Ecoli-0158	fhuC	fhuC;fhuD;fhuB
174919	-	43	DS	DSNE	DS	TU_Ecoli-0159	hemL	hemL
174990	-	252	DS	DSNHFE	DS	TU_Ecoli-0160	hemL	hemL
175012	+	289	DS	DNHE	D	TU_Ecoli-0161	clcA	clcA
175048	+	18	DS	DSNHFE	DS	TU_Ecoli-0162	clcA	clcA
175074	+	48	DS	DN	D	TU_Ecoli-0163	clcA	clcA
176183	+	9	DS	DSNHF	DS	TU_Ecoli-0164	erpA	erpA
176324	+	30	DS	SNH	S	TU_Ecoli-0165	erpA	erpA
176561	+	472	DS	DE	D	TU_Ecoli-0166	erpA	erpA
176583	+	109	DS	DSNF	DS	TU_Ecoli-0167	erpA	erpA
176592	+	23	DS	DSNH	DS	TU_Ecoli-0168	erpA	erpA
179181	-	29	D	DSF	D	TU_Ecoli-0169	mtn	mtn;btuF;yadS
179198	+	70	D	DSNHFE	D	TU_Ecoli-0170	dgt	dgt
179338	-	153	D	DNF	D	TU_Ecoli-0171	mtn	mtn;btuF;yadS
180837	+	28	SE	DHFE	E	TU_Ecoli-0172	degP	degP;cdaR
180844	+	20	SE	DHFE	E	TU_Ecoli-0173	degP	degP;cdaR
184114	-	27	DS	DSNHF	DS	TU_Ecoli-0174	yaeH	yaeH
184124	-	9	DS	DNF	D	TU_Ecoli-0175	yaeH	yaeH
184193	-	28	DS	DSNHFE	DS	TU_Ecoli-0176	yaeH	yaeH
184610	-	10	DS	DSNF	DS	TU_Ecoli-0177	yaeH	yaeH
185976	-	36	DSH	NHFE	H	TU_Ecoli-0178	dapD	dapD
186250	-	5	DSH	DSHF	DSH	TU_Ecoli-0179	dapD	dapD
186269	-	57	DSH	H	H	TU_Ecoli-0180	dapD	dapD
188783	-	4341	S	DSN	S	TU_Ecoli-0181	glnD	glnD
189532	-	159	DSH	DSNHF	DSH	TU_Ecoli-0182	map	map;glnD
189553	-	406	DSH	DSF	DS	TU_Ecoli-0183	map	map;glnD
189641	+	320	DSH	DSNHFE	DSH	TU_Ecoli-0184	tff	tff
189712	+	366	DSH	DNFE	D	TU_Ecoli-0185	tff	tff
189757	+	307	DSH	DSHFE	DSH	TU_Ecoli-0186	rpsB	rpsB;tsf
189763	+	74	DSH	DFE	D	TU_Ecoli-0187	rpsB	rpsB;tsf
189775	+	100	DSH	DSNHFE	DSH	TU_Ecoli-0188	rpsB	rpsB;tsf
189792	+	87	DSH	E		TU_Ecoli-0189	rpsB	rpsB;tsf
189843	-	38	DSH	DSHFE	DSH	TU_Ecoli-0190	map	map;glnD
189874	+	87	DSH	DSNHFE	DSH	TU_Ecoli-0191	rpsB	rpsB;tsf
192617	+	63	DS	DSNHFE	DS	TU_Ecoli-0192	frr	frr;dxr
192797	+	34	DS	DSHFE	DS	TU_Ecoli-0193	frr	frr;dxr
192814	+	806	DS	DSNHE	DS	TU_Ecoli-0194	frr	frr;dxr
192973	+	8	DS	DSH	DS	TU_Ecoli-0195	dxr	dxr
193005	+	8	DS			TU_Ecoli-0196	dxr	dxr
193016	+	16	DS	DN	D	TU_Ecoli-0197	dxr	dxr
194619	+	35	D	DSFE	D	TU_Ecoli-0198	ispU	ispU;cdsA
194669	+	9	D	NFE		TU_Ecoli-0199	ispU	ispU;cdsA
194750	+	12	D	DSNHE	D	TU_Ecoli-0200	ispU	ispU;cdsA
194784	+	166	D	DSNE	D	TU_Ecoli-0201	ispU	ispU;cdsA
196296	+	7	DE	DSNFE	DE	TU_Ecoli-0202	rseP	rseP;bamA
197299	+	26	DE	DSNHF	D	TU_Ecoli-0203	bamA	bamA
197371	+	23	DE	DSNHE	DE	TU_Ecoli-0204	bamA	bamA
197495	+	115	DE	HFE	E	TU_Ecoli-0205	bamA	bamA
197519	+	16	DE	DSH	D	TU_Ecoli-0206	bamA	bamA
197572	+	13	DE	NF		TU_Ecoli-0207	bamA	bamA
197590	+	103	DE	DSNHFE	DE	TU_Ecoli-0208	bamA	bamA
200212	+	125	SE	DSNHE	SE	TU_Ecoli-0209	hlpA	hlpA;lpxD
200399	+	61	SE	DNHF		TU_Ecoli-0210	hlpA	hlpA;lpxD
200691	+	11	E	DSNHF		TU_Ecoli-0211	lpxD	lpxD
200878	+	24	E	DNF		TU_Ecoli-0212	lpxD	lpxD
201484	+	108	DS	DSHFE	DS	TU_Ecoli-0213	fabZ	fabZ;lpxA;lpxB;rnhB;dnaE
201517	+	29	DS	NHFE		TU_Ecoli-0214	fabZ	fabZ;lpxA;lpxB;rnhB;dnaE
201577	+	24	DS	DSNHE	DS	TU_Ecoli-0215	fabZ	fabZ;lpxA;lpxB;rnhB;dnaE
201715	+	32	DS	DNHFE	D	TU_Ecoli-0216	fabZ	fabZ;lpxA;lpxB;rnhB;dnaE
202110	+	9	DS	DSNHF	DS	TU_Ecoli-0217	lpxA	lpxA;lpxB;rnhB;dnaE
202136	+	44	DS	DSHFE	DS	TU_Ecoli-0218	lpxA	lpxA;lpxB;rnhB;dnaE
208276	+	955	D	DSNHFE	D	TU_Ecoli-0219	accA	accA
208412	+	111	D	DSNHF	D	TU_Ecoli-0220	accA	accA
209658	+	1381	S	DS	S	TU_Ecoli-0221	ldcC	ldcC
211581	+	10	DS	DNHFE	D	TU_Ecoli-0222	yaeR	yaeR;tilS
211618	+	11	DS	DNE	D	TU_Ecoli-0223	yaeR	yaeR;tilS
211630	+	6	DS	DSNHFE	DS	TU_Ecoli-0224	yaeR	yaeR;tilS
212306	+	1464	DS	DSNHF	DS	TU_Ecoli-0225	tilS	tilS
213933	-	19	D	DSNF	D	TU_Ecoli-0226	rof	rof
214052	-	10	D	DNF	D	TU_Ecoli-0227	rof	rof
214163	-	11	D	DSNFE	D	TU_Ecoli-0228	yaeP	yaeP;rof
214196	+	42	D	DSHF	D	TU_Ecoli-0229	yaeQ	yaeQ;yaeJ;nlpE
214197	-	151	D	DSN	D	TU_Ecoli-0230	yaeP	yaeP;rof
214271	+	9	D	DSHFE	D	TU_Ecoli-0231	yaeQ	yaeQ;yaeJ;nlpE
214320	+	18	D	DSNHFE	D	TU_Ecoli-0232	yaeJ	yaeJ;nlpE
214396	+	10	D	DSNHF	D	TU_Ecoli-0233	yaeJ	yaeJ;nlpE
214621	+	61	D	DSNHFE	D	TU_Ecoli-0234	yaeJ	yaeJ;nlpE
218831	-	124	DS	DSNFE	DS	TU_Ecoli-0235	proS	proS
218837	-	125	DS	DSNFE	DS	TU_Ecoli-0236	proS	proS
218928	-	189	DS	DSN	DS	TU_Ecoli-0237	proS	proS
218988	-	529	DS	DSNHFE	DS	TU_Ecoli-0238	proS	proS
219825	-	9	D	SNFE		TU_Ecoli-0239	yaeB	yaeB
219962	-	5	D	SFE		TU_Ecoli-0240	yaeB	yaeB
219982	-	9	D	DSNHF	D	TU_Ecoli-0241	yaeB	yaeB
219991	-	14	D	DSNHFE	D	TU_Ecoli-0242	yaeB	yaeB
220000	-	26	D	DSHFE	D	TU_Ecoli-0243	rcsF	rcsF;yaeB
220022	-	115	D	DSNHE	D	TU_Ecoli-0244	rcsF	rcsF;yaeB
220072	-	34	D	DSNHFE	D	TU_Ecoli-0245	rcsF	rcsF;yaeB
222714	-	583	D	DSNHFE	D	TU_Ecoli-0246	metN	metN;metI;metQ
222806	+	54	D	DNF	D	TU_Ecoli-0247	gmhB	gmhB
231063	+	67	DSH	DSNFE	DS	TU_Ecoli-0248	yafD	yafD;yafE
231072	+	30	DSH	DSNHFE	DSH	TU_Ecoli-0249	yafD	yafD;yafE
231296	-	77	DSH	DSNFE	DS	TU_Ecoli-0250	yafC	yafC
231396	+	6	DSH	DSN	DS	TU_Ecoli-0251	yafE	yafE
231403	+	6	DSH	DNF	D	TU_Ecoli-0252	yafE	yafE
231407	+	6	DSH	DSNHF	DSH	TU_Ecoli-0253	yafE	yafE
234785	+	225	DN	DSNF	DN	TU_Ecoli-0254	yafS	yafS
234847	-	12	DN	DH	D	TU_Ecoli-0255	gloB	gloB
234858	-	8	DN	DH	D	TU_Ecoli-0256	gloB	gloB
235091	-	5	DN	NF	N	TU_Ecoli-0257	gloB	gloB
236021	+	203	D	DSNHE	D	TU_Ecoli-0258	dnaQ	dnaQ
236027	+	35	D	DSNHFE	D	TU_Ecoli-0259	dnaQ	dnaQ
236117	-	20	D	DSNH	D	TU_Ecoli-0260	rnhA	rnhA
239258	-	11	NH	DSNHFE	NH	TU_Ecoli-0261	yafU	yafU;ykfM
239755	-	7	DS	SNF	S	TU_Ecoli-0262	yafU	yafU;ykfM
240115	+	44	DS	DHFE	D	TU_Ecoli-0263	ivy	ivy
240216	-	148	DS	DSFE	DS	TU_Ecoli-0264	yafV	yafV
240301	+	11	DS	DSNHFE	DS	TU_Ecoli-0265	ivy	ivy
240333	+	66	DS	DSNHE	DS	TU_Ecoli-0266	ivy	ivy
243364	-	760	DS	DSNHFE	DS	TU_Ecoli-0267	fadE	fadE
243400	+	15	DS	DSHFE	DS	TU_Ecoli-0268	lpcA	lpcA;yafJ
243512	+	19	DS	DSNFE	DS	TU_Ecoli-0269	lpcA	lpcA;yafJ
245870	-	5	DSH	DSNHF	DSH	TU_Ecoli-0270	yafK	yafK
245884	-	187	DSH	DSNHFE	DSH	TU_Ecoli-0271	yafK	yafK
246030	+	10	DSH	DSHFE	DSH	TU_Ecoli-0272	yafL	yafL;yafM
246387	+	13	DSH	SH	SH	TU_Ecoli-0273	yafL	yafL;yafM
246431	-	10	DSH	FE		TU_Ecoli-0274	yafQ	yafQ
246446	-	32	DSH	FE		TU_Ecoli-0275	yafQ	yafQ
246458	-	27	DSH	HFE	H	TU_Ecoli-0276	yafQ	yafQ
246482	-	15	DSH	SNFE	S	TU_Ecoli-0277	yafQ	yafQ
246492	-	36	DSH	FE		TU_Ecoli-0278	yafQ	yafQ
246501	-	26	DSH	DSFE	DS	TU_Ecoli-0279	yafQ	yafQ
246508	-	65	DSH	DSNHE	DSH	TU_Ecoli-0280	dinJ	dinJ;yafQ
246533	-	8	DSH	DSNHF	DSH	TU_Ecoli-0281	dinJ	dinJ;yafQ
246854	-	5	DSH	DSNE	DS	TU_Ecoli-0282	dinJ	dinJ;yafQ
252571	+	7	D	DSNF	D	TU_Ecoli-0283	yafP	yafP
255682	+	32	DS	DSNHE	DS	TU_Ecoli-0284	gpt	gpt
255807	-	8884	DS	DSNFE	DS	TU_Ecoli-0285	pepD	pepD
255918	+	38	DS	DSNHE	DS	TU_Ecoli-0286	gpt	gpt
255955	+	7	DS	SHE	S	TU_Ecoli-0287	gpt	gpt
255975	+	17	DS	DSH	DS	TU_Ecoli-0288	gpt	gpt
255988	+	217	DS	DNHFE	D	TU_Ecoli-0289	frsA	frsA
257810	+	2976	DN	DSNHFE	DN	TU_Ecoli-0290	crl	crl
259256	+	6	DS	DSNHFE	DS	TU_Ecoli-0291	proB	proB;proA
259463	+	5	DS	DSNFE	DS	TU_Ecoli-0292	proB	proB;proA
259602	+	178	DS	DSNHE	DS	TU_Ecoli-0293	proB	proB;proA
265092	-	7	S	DSNHFE	S	TU_Ecoli-0294	ykfF	ykfF;yafX;ykfG;ykfH;yafW;ykfI;ykfN
265294	-	7	S	SNFE	S	TU_Ecoli-0295	ykfF	ykfF;yafX;ykfG;ykfH;yafW;ykfI;ykfN
268690	-	14	DS	SN	S	TU_Ecoli-0296	ykfA	ykfA
269584	+	7	D	HFE		TU_Ecoli-0297	insI-1	insI-1
269599	+	6	D	F		TU_Ecoli-0298	insI-1	insI-1
274510	+	13	DS	DSNHE	DS	TU_Ecoli-0299	mmuP	mmuP;mmuM
274549	+	9	DS	DSHFE	DS	TU_Ecoli-0300	mmuP	mmuP;mmuM
288412	-	119	D	DSNHFE	D	TU_Ecoli-0301	yagI	yagI
289564	-	489	DSH	DSNH	DSH	TU_Ecoli-0302	argF	argF
290655	-	5	D	DSHE	D	TU_Ecoli-0303	insAB-3	insAB-3
294501	-	11	DS	SHF	S	TU_Ecoli-0304	yagM	yagM;yagL
294546	-	18	DS	DNFE	D	TU_Ecoli-0305	yagM	yagM;yagL
294703	-	382	DS	SHE	S	TU_Ecoli-0306	yagM	yagM;yagL
294844	-	175	DS	DSFE	DS	TU_Ecoli-0307	yagN	yagN
302198	+	285	DS	DSHE	DS	TU_Ecoli-0308	yagU	yagU
303520	-	6	D	DSHFE	D	TU_Ecoli-0309	ykgJ	ykgJ
303751	-	13	D	DSNHFE	D	TU_Ecoli-0310	ykgJ	ykgJ
311221	+	80	D	DSNHFE	D	TU_Ecoli-0311	ykgL	ykgL
311877	-	158	D	NHF		TU_Ecoli-0312	ykgO	ykgO
311893	-	329	D	HE		TU_Ecoli-0313	ykgO	ykgO
311911	-	34	D	DNHE	D	TU_Ecoli-0314	ykgO	ykgO
311917	-	218	D	DSNE	D	TU_Ecoli-0315	ykgO	ykgO
311924	-	260	D	DSE	D	TU_Ecoli-0316	ykgO	ykgO
312019	-	15	D	DSNHE	D	TU_Ecoli-0317	ykgM	ykgM;ykgO
312027	-	33	D	DSNHE	D	TU_Ecoli-0318	ykgM	ykgM;ykgO
318002	-	17	D	DSHFE	D	TU_Ecoli-0319	ykgI	ykgI;ykgB
328585	-	47	D	DSHFE	D	TU_Ecoli-0320	betI	betI;betB;betA
331476	+	163	DS	DSNHF	DS	TU_Ecoli-0321	yahA	yahA
331503	+	8	DS	DSNF	DS	TU_Ecoli-0322	yahA	yahA
340336	+	5	D	DSNHE	D	TU_Ecoli-0323	yahJ	yahJ
342042	+	114	D	DSNHFE	D	TU_Ecoli-0324	yahK	yahK
342062	+	6	D	DNF	D	TU_Ecoli-0325	yahK	yahK
344478	+	81	DS	DSNHFE	DS	TU_Ecoli-0326	yahM	yahM
344574	+	18	DS	DNHFE	D	TU_Ecoli-0327	yahM	yahM
345656	+	2443	SH	SNHFE	SH	TU_Ecoli-0328	yahO	yahO
347693	-	165	SN	DSNHFE	SN	TU_Ecoli-0329	prpR	prpR
362630	-	15	D	DSHF	D	TU_Ecoli-0330	lacY	lacY;lacA
366750	-	65	D	DNHF	D	TU_Ecoli-0331	lacI	lacI
366762	-	227	D	DNF	D	TU_Ecoli-0332	lacI	lacI
367672	+	151	S	DSNHE	S	TU_Ecoli-0333	mhpA	mhpA;mhpB;mhpC;mhpD;mhpF;mhpE
367817	+	13	S	DNHF		TU_Ecoli-0334	mhpA	mhpA;mhpB;mhpC;mhpD;mhpF;mhpE
367864	-	82	S	SNH	S	TU_Ecoli-0335	mhpR	mhpR;lacI
374182	+	5	DS	NF		TU_Ecoli-0336	mhpT	mhpT
374618	+	14	DS	DSNHFE	DS	TU_Ecoli-0337	mhpT	mhpT
374642	+	32	DS	NHF		TU_Ecoli-0338	mhpT	mhpT
374655	+	5	DS	NE		TU_Ecoli-0339	mhpT	mhpT
378818	-	6	DS	DSNHFE	DS	TU_Ecoli-0340	frmA	frmA;frmB
378825	-	7	DS	DSNHE	DS	TU_Ecoli-0341	frmA	frmA;frmB
378983	-	18	DS	DSNFE	DS	TU_Ecoli-0342	frmA	frmA;frmB
379059	-	6	DS	HFE		TU_Ecoli-0343	frmA	frmA;frmB
379124	-	24	DS	DSHE	DS	TU_Ecoli-0344	frmR	frmR;frmA;frmB
379170	-	6	DS	DSFE	DS	TU_Ecoli-0345	frmR	frmR;frmA;frmB
379333	-	19	DS	HFE		TU_Ecoli-0346	frmR	frmR;frmA;frmB
379387	-	6	DS	DHFE	D	TU_Ecoli-0347	frmR	frmR;frmA;frmB
379427	-	6	DS	DSNHF	DS	TU_Ecoli-0348	frmR	frmR;frmA;frmB
388978	-	488	D	DSNHFE	D	TU_Ecoli-0349	hemB	hemB
389003	-	13	D	DSNH	D	TU_Ecoli-0350	hemB	hemB
389646	-	44	D	DSNHE	D	TU_Ecoli-0351	hemB	hemB
392203	-	265	D	DSHF	D	TU_Ecoli-0352	insEF-2	insEF-2
392607	-	21	D	DSNHFE	D	TU_Ecoli-0353	insEF-2	insEF-2
393395	+	9	D	DSNF	D	TU_Ecoli-0354	yaiV	yaiV
393457	+	6	D	DFE	D	TU_Ecoli-0355	yaiV	yaiV
393565	+	9	D	DNHF	D	TU_Ecoli-0356	yaiV	yaiV
395515	-	9	DSE	DSHFE	DSE	TU_Ecoli-0357	ampH	ampH
395524	-	5	DSE	DSHFE	DSE	TU_Ecoli-0358	ampH	ampH
395526	-	5	DSE	DSHFE	DSE	TU_Ecoli-0359	ampH	ampH
395543	-	39	DSE	DSNE	DSE	TU_Ecoli-0360	ampH	ampH
395605	+	566	DSE	SNH	S	TU_Ecoli-0361	sbmA	sbmA
395656	-	13	DSE	DNHE	DE	TU_Ecoli-0362	ampH	ampH
397062	+	14	DH	DSNHF	DH	TU_Ecoli-0363	yaiW	yaiW
397095	+	24	DH	DSHFE	DH	TU_Ecoli-0364	yaiW	yaiW
398788	+	33	DSH	DNFE	D	TU_Ecoli-0365	yaiZ	yaiZ
399167	-	28	DSH	DSHFE	DSH	TU_Ecoli-0366	yaiY	yaiY
400587	+	26	DS	DSNHFE	DS	TU_Ecoli-0367	iraP	iraP
400746	+	11	DS	DSNHFE	DS	TU_Ecoli-0368	phoA	phoA;psiF
402757	+	63	D	S		TU_Ecoli-0369	adrA	adrA
404910	-	5	D	DSNE	D	TU_Ecoli-0370	proC	proC
404921	-	8	D	DNF	D	TU_Ecoli-0371	proC	proC
404968	+	33	D	DSFE	D	TU_Ecoli-0372	yaiI	yaiI
405502	+	136	D	DSNHE	D	TU_Ecoli-0373	aroL	aroL;yaiA;aroM
405579	+	94	D	DSE	D	TU_Ecoli-0374	aroL	aroL;yaiA;aroM
406145	+	14	DS	NH		TU_Ecoli-0375	yaiA	yaiA;aroM
406178	+	15197	DS	DSNHF	DS	TU_Ecoli-0376	yaiA	yaiA;aroM
406251	+	45	DS	DS	DS	TU_Ecoli-0377	aroM	aroM
406288	+	19	DS	DNHFE	D	TU_Ecoli-0378	aroM	aroM
406315	+	24	DS	SHFE	S	TU_Ecoli-0379	aroM	aroM
406326	+	34	DS	DSHE	DS	TU_Ecoli-0380	aroM	aroM
406399	+	43	DS	HFE		TU_Ecoli-0381	aroM	aroM
406829	+	5	DS	SNF	S	TU_Ecoli-0382	yaiE	yaiE
406860	+	13	DS	E		TU_Ecoli-0383	yaiE	yaiE
407007	+	7	DS	FE		TU_Ecoli-0384	yaiE	yaiE
407201	+	28	DSH	SF	S	TU_Ecoli-0385	yaiE	yaiE
407584	+	7	DSH	N		TU_Ecoli-0386	ykiA	ykiA
407614	+	33	DSH	DF	D	TU_Ecoli-0387	ykiA	ykiA
409061	+	40	D	DSHFE	D	TU_Ecoli-0388	mak	mak
409237	+	8	D	DSNHFE	D	TU_Ecoli-0389	mak	mak
409273	-	5	D	DSHFE	D	TU_Ecoli-0390	rdgC	rdgC
409279	+	55	D	DNHFE	D	TU_Ecoli-0391	mak	mak
409334	-	5	D	DSNHE	D	TU_Ecoli-0392	rdgC	rdgC
411732	-	15	DH	DSNHFE	DH	TU_Ecoli-0393	araJ	araJ
411748	-	19	DH	DSNHE	DH	TU_Ecoli-0394	araJ	araJ
416200	-	117	S	DSNHE	S	TU_Ecoli-0395	sbcD	sbcD;sbcC
416325	+	44	S	DSNHFE	S	TU_Ecoli-0396	phoB	phoB;phoR
416465	+	14	S	NHFE		TU_Ecoli-0397	phoR	phoR
418645	+	97	DS	DSNHF	DS	TU_Ecoli-0398	brnQ	brnQ;proY
418783	+	60	DS	DSNHFE	DS	TU_Ecoli-0399	brnQ	brnQ;proY
418795	+	9	DS	DSNHF	DS	TU_Ecoli-0400	brnQ	brnQ;proY
419920	+	7	D	DSNHFE	D	TU_Ecoli-0401	proY	proY
419972	+	56	D	DSN	D	TU_Ecoli-0402	proY	proY
424206	-	12	DS	DSE	DS	TU_Ecoli-0403	acpH	acpH
424209	+	35	DS	DSNH	DS	TU_Ecoli-0404	queA	queA;tgt
425117	+	16	H	DSNHFE	H	TU_Ecoli-0405	tgt	tgt
426000	+	27	D	DSNHF	D	TU_Ecoli-0406	yajC	yajC;secD;secF
426039	+	25	D	NHF		TU_Ecoli-0407	yajC	yajC;secD;secF
426068	+	33	D	DSNH	D	TU_Ecoli-0408	yajC	yajC;secD;secF
426243	+	30	D	DSNH	D	TU_Ecoli-0409	yajC	yajC;secD;secF
426427	+	49	D	DSNHF	D	TU_Ecoli-0410	yajC	yajC;secD;secF
426760	+	9	F	DSNF	F	TU_Ecoli-0411	secD	secD;secF
426775	+	6	F	DF	F	TU_Ecoli-0412	secD	secD;secF
426859	+	34	F	DSNFE	F	TU_Ecoli-0413	secD	secD;secF
428643	+	6	DS	NHFE		TU_Ecoli-0414	secF	secF
429315	+	11	D	DSNHFE	D	TU_Ecoli-0415	yajD	yajD
429343	+	31	D	DSNHF	D	TU_Ecoli-0416	yajD	yajD
429410	+	5	D	DSNF	D	TU_Ecoli-0417	yajD	yajD
429508	+	21	D	DSHFE	D	TU_Ecoli-0418	yajD	yajD
429544	+	9	D	HFE		TU_Ecoli-0419	yajD	yajD
429800	+	56	D	DNHE	D	TU_Ecoli-0420	yajD	yajD
431315	-	9	DS	DSNFE	DS	TU_Ecoli-0421	tsx	tsx
431409	-	17	DS	DSNHFE	DS	TU_Ecoli-0422	tsx	tsx
431598	-	27	DS	DSFE	DS	TU_Ecoli-0423	tsx	tsx
432100	-	84	D	DSNHF	D	TU_Ecoli-0424	yajI	yajI
432183	+	27	D	DSNHF	D	TU_Ecoli-0425	nrdR	nrdR;ribD;ribE;nusB;thiL;pgpA
432201	+	202	D	DSNH	D	TU_Ecoli-0426	nrdR	nrdR;ribD;ribE;nusB;thiL;pgpA
432230	+	11	D	H		TU_Ecoli-0427	ribD	ribD;ribE;nusB;thiL;pgpA
432243	+	6	D	DSNHFE	D	TU_Ecoli-0428	ribD	ribD;ribE;nusB;thiL;pgpA
432259	+	8	D	DSNHFE	D	TU_Ecoli-0429	ribD	ribD;ribE;nusB;thiL;pgpA
433660	+	106	DSH	DSHFE	DSH	TU_Ecoli-0430	ribE	ribE;nusB;thiL;pgpA
433729	+	47	DSH	DSNHF	DSH	TU_Ecoli-0431	ribE	ribE;nusB;thiL;pgpA
433735	+	104	DSH	DSNHFE	DSH	TU_Ecoli-0432	ribE	ribE;nusB;thiL;pgpA
433836	+	105	DSH	DSHFE	DSH	TU_Ecoli-0433	ribE	ribE;nusB;thiL;pgpA
433856	+	6	DSH	SHFE	SH	TU_Ecoli-0434	ribE	ribE;nusB;thiL;pgpA
433880	+	51	DSH	DFE	D	TU_Ecoli-0435	nusB	nusB;thiL;pgpA
435805	+	126	D	DSNHF	D	TU_Ecoli-0436	pgpA	pgpA
437400	-	178	DS	NFE		TU_Ecoli-0437	yajO	yajO
437453	-	151	DS	NF		TU_Ecoli-0438	yajO	yajO
439443	-	11	D	NHF		TU_Ecoli-0439	dxs	dxs
439621	-	9	D	DNF	D	TU_Ecoli-0440	dxs	dxs
440335	-	6	D	NHE		TU_Ecoli-0441	ispA	ispA;dxs
440345	-	5	D	DNHFE	D	TU_Ecoli-0442	ispA	ispA;dxs
440351	-	8	D	DNHFE	D	TU_Ecoli-0443	ispA	ispA;dxs
440597	-	49	D	DSNHFE	D	TU_Ecoli-0444	xseB	xseB;ispA;dxs
440655	-	5	D	DSHFE	D	TU_Ecoli-0445	xseB	xseB;ispA;dxs
440671	-	28	D			TU_Ecoli-0446	xseB	xseB;ispA;dxs
440678	-	6	D	F		TU_Ecoli-0447	xseB	xseB;ispA;dxs
440691	+	8	D	DSNF	D	TU_Ecoli-0448	thiI	thiI
440769	-	86	D	DSNHF	D	TU_Ecoli-0449	xseB	xseB;ispA;dxs
443640	+	142	DS	DSHFE	DS	TU_Ecoli-0450	yajQ	yajQ
443824	+	39	DS	DSNHF	DS	TU_Ecoli-0451	yajQ	yajQ
443882	+	88	DS	DSNHF	DS	TU_Ecoli-0452	yajQ	yajQ
445911	-	5	D	DSNHFE	D	TU_Ecoli-0453	yajR	yajR
446080	-	8	D	DHFE	D	TU_Ecoli-0454	yajR	yajR
446105	-	17	D	DSNHFE	D	TU_Ecoli-0455	yajR	yajR
446125	-	33	D	NH		TU_Ecoli-0456	yajR	yajR
446161	-	14	D	DSNHF	D	TU_Ecoli-0457	yajR	yajR
450877	-	324	DH	DSNHFE	DH	TU_Ecoli-0458	cyoA	cyoA;cyoB;cyoC;cyoD;cyoE
453090	-	47	DSN	N	N	TU_Ecoli-0459	ampG	ampG
453421	-	7	DSN	DSNH	DSN	TU_Ecoli-0460	yajG	yajG;ampG
453433	-	887	DSN	DSFE	DS	TU_Ecoli-0461	yajG	yajG;ampG
453658	+	92051	DSN	DSNHF	DSN	TU_Ecoli-0462	bolA	bolA
453700	-	7	DSN	DNFE	DN	TU_Ecoli-0463	yajG	yajG;ampG
453712	-	5	DSN	DSNHE	DSN	TU_Ecoli-0464	yajG	yajG;ampG
453715	-	5	DSN	DSNHE	DSN	TU_Ecoli-0465	yajG	yajG;ampG
453728	+	717	DSN	DNF	DN	TU_Ecoli-0466	tig	tig
453743	+	740	DSN	DF	D	TU_Ecoli-0467	tig	tig
453753	+	245	DSN	E		TU_Ecoli-0468	tig	tig
453888	+	64	DSN	DSHF	DS	TU_Ecoli-0469	tig	tig
453939	+	32	DSN	DSNH	DSN	TU_Ecoli-0470	tig	tig
454058	+	170	DSN	DSNHFE	DSN	TU_Ecoli-0471	tig	tig
455801	+	3166	DSNHE	DSHF	DSH	TU_Ecoli-0472	clpP	clpP;clpX
455829	+	1303	DSNHE	DSNHF	DSNH	TU_Ecoli-0473	clpP	clpP;clpX
456289	+	50	DSNHE	DSFE	DSE	TU_Ecoli-0474	clpX	clpX
456426	+	827	HE	NHFE	HE	TU_Ecoli-0475	clpX	clpX
456560	+	75	HE	DSNHF	H	TU_Ecoli-0476	clpX	clpX
457517	+	82	DH			TU_Ecoli-0477	lon	lon
457701	+	166	DH	NH	H	TU_Ecoli-0478	lon	lon
458037	+	1744	DH	DNHF	DH	TU_Ecoli-0479	lon	lon
460556	+	13333	DS	DSNHE	DS	TU_Ecoli-0480	hupB	hupB
460692	+	6	DS	NFE		TU_Ecoli-0481	ppiD	ppiD;ybaV;fadM
460696	+	6	DS	NFE		TU_Ecoli-0482	ppiD	ppiD;ybaV;fadM
460702	+	63	DS	NFE		TU_Ecoli-0483	ppiD	ppiD;ybaV;fadM
460770	+	14	DS	DSNF	DS	TU_Ecoli-0484	ppiD	ppiD;ybaV;fadM
460776	+	46	DS	DSNFE	DS	TU_Ecoli-0485	ppiD	ppiD;ybaV;fadM
460804	+	13	DS	DSFE	DS	TU_Ecoli-0486	ppiD	ppiD;ybaV;fadM
460819	+	7	DS	DSHFE	DS	TU_Ecoli-0487	ppiD	ppiD;ybaV;fadM
460902	+	74	DS	SHF	S	TU_Ecoli-0488	ppiD	ppiD;ybaV;fadM
461080	+	20	DS	DSNHFE	DS	TU_Ecoli-0489	ppiD	ppiD;ybaV;fadM
461089	+	30	DS	DSFE	DS	TU_Ecoli-0490	ppiD	ppiD;ybaV;fadM
464772	-	13	D	DS	D	TU_Ecoli-0491	queC	queC
464966	-	10	D	NHE		TU_Ecoli-0492	queC	queC
464976	-	7	D	NHFE		TU_Ecoli-0493	queC	queC
465116	-	20	D	DSNHFE	D	TU_Ecoli-0494	queC	queC
467362	+	997	DS	NHF		TU_Ecoli-0495	ybaO	ybaO;mdlA;mdlB
467405	+	131	DS	NFE		TU_Ecoli-0496	ybaO	ybaO;mdlA;mdlB
467579	+	30	DS	DSNHFE	DS	TU_Ecoli-0497	ybaO	ybaO;mdlA;mdlB
467619	+	21	DS	DSFE	DS	TU_Ecoli-0498	mdlA	mdlA;mdlB
467628	+	283	DS	DSNFE	DS	TU_Ecoli-0499	mdlA	mdlA;mdlB
471781	+	1952	DN	DNHF	DN	TU_Ecoli-0500	glnK	glnK;amtB
472073	+	61	DN	NHE	N	TU_Ecoli-0501	amtB	amtB
472106	+	87	DN	DF	D	TU_Ecoli-0502	amtB	amtB
472112	+	37	DN	D	D	TU_Ecoli-0503	amtB	amtB
475672	+	22991	DS	SNE	S	TU_Ecoli-0504	ffs	ffs
475688	+	371	DS	HE		TU_Ecoli-0505	ybaA	ybaA
475717	+	716	DS	DSNHF	DS	TU_Ecoli-0506	ybaA	ybaA
475723	+	1930	DS	DSHF	DS	TU_Ecoli-0507	ybaA	ybaA
475733	+	4020	DS	E		TU_Ecoli-0508	ybaA	ybaA
475842	+	443	DS	DSHFE	DS	TU_Ecoli-0509	ybaA	ybaA
477866	-	302	S	DSNHE	S	TU_Ecoli-0510	ylaB	ylaB
477988	-	13	S	DSE	S	TU_Ecoli-0511	ylaB	ylaB
477995	-	10	S	DF		TU_Ecoli-0512	ylaB	ylaB
478512	-	240	D	DSHF	D	TU_Ecoli-0513	ylaC	ylaC
478663	-	8	D	DNH	D	TU_Ecoli-0514	ylaC	ylaC
479647	-	40	DS	DSN	DS	TU_Ecoli-0515	hha	hha
479725	-	39	DS	DSHE	DS	TU_Ecoli-0516	hha	hha
479836	-	41	DS	SNHFE	S	TU_Ecoli-0517	hha	hha
480019	-	6692	DS	DSNHFE	DS	TU_Ecoli-0518	tomB	tomB;hha
485064	-	190	DSN	DFE	D	TU_Ecoli-0519	acrA	acrA;acrB
485123	-	27	DSN	DSNHFE	DSN	TU_Ecoli-0520	acrA	acrA;acrB
485193	+	5	DSN	DFE	D	TU_Ecoli-0521	kefA	kefA
485202	-	61	DSN	DNH	DN	TU_Ecoli-0522	acrA	acrA;acrB
485716	+	22	DSN	DSNH	DSN	TU_Ecoli-0523	kefA	kefA
490083	+	13	S	DSNHFE	S	TU_Ecoli-0524	ybaN	ybaN
490183	+	5	S	DNF		TU_Ecoli-0525	apt	apt
490346	+	10	D	NE		TU_Ecoli-0526	apt	apt
490535	+	5	D	DSNHFE	D	TU_Ecoli-0527	apt	apt
490663	-	342	D	DSNF	D	TU_Ecoli-0528	priC	priC;ybaM
491109	+	11	D	DNHFE	D	TU_Ecoli-0529	dnaX	dnaX
491279	+	12	D	DS	D	TU_Ecoli-0530	dnaX	dnaX
493028	+	63	DSE			TU_Ecoli-0531	ybaB	ybaB;recR
493189	+	464	DSE	DSNFE	DSE	TU_Ecoli-0532	ybaB	ybaB;recR
493818	+	7	H	NHFE	H	TU_Ecoli-0533	htpG	htpG
493832	+	6	H	HFE	H	TU_Ecoli-0534	htpG	htpG
494300	+	29	H	DNHFE	H	TU_Ecoli-0535	htpG	htpG
494336	+	14	H	DSHF	H	TU_Ecoli-0536	htpG	htpG
496106	+	8	D	DNFE	D	TU_Ecoli-0537	adk	adk
496125	+	12	D			TU_Ecoli-0538	adk	adk
496134	+	11	D	DN	D	TU_Ecoli-0539	adk	adk
496141	+	16	D	DNF	D	TU_Ecoli-0540	adk	adk
496357	+	20	D	DSNE	D	TU_Ecoli-0541	adk	adk
497066	+	70	S	DH		TU_Ecoli-0542	hemH	hemH
497196	+	28	S	DSNHE	S	TU_Ecoli-0543	hemH	hemH
497255	+	234	S	DSH	S	TU_Ecoli-0544	hemH	hemH
499323	+	15	D	DSNHFE	D	TU_Ecoli-0545	gsk	gsk
502478	-	124	DS	DSHFE	DS	TU_Ecoli-0546	ybaL	ybaL
502485	-	69	DS	DSNHFE	DS	TU_Ecoli-0547	ybaL	ybaL
502519	-	362	DS	DSNE	DS	TU_Ecoli-0548	ybaL	ybaL
503853	+	29	D	DSF	D	TU_Ecoli-0549	ushA	ushA
504112	+	29	D	DSNH	D	TU_Ecoli-0550	ushA	ushA
506428	+	425	DS	DNHFE	D	TU_Ecoli-0551	micM	micM
506453	-	71	DS	SNF	S	TU_Ecoli-0552	ybaK	ybaK
506812	-	52	DSH	N		TU_Ecoli-0553	ybaK	ybaK
506839	-	15	DSH	NHF	H	TU_Ecoli-0554	ybaK	ybaK
507321	-	879	DH	DSF	D	TU_Ecoli-0555	ybaP	ybaP
510449	+	5	DS	DSH	DS	TU_Ecoli-0556	ybaS	ybaS;ybaT
510635	-	295	DS	DSNHFE	DS	TU_Ecoli-0557	copA	copA
511129	+	8	DS	NHF		TU_Ecoli-0558	ybaT	ybaT
512790	+	82	D	DNF	D	TU_Ecoli-0559	cueR	cueR
512872	+	83	D	SNHF		TU_Ecoli-0560	cueR	cueR
512919	+	429	D	NH		TU_Ecoli-0561	cueR	cueR
512925	+	31	D	DSNH	D	TU_Ecoli-0562	cueR	cueR
513178	+	73	D	DNF	D	TU_Ecoli-0563	cueR	cueR
515049	-	430	DS	DSNE	DS	TU_Ecoli-0564	qmcA	qmcA;ybbJ
515520	+	5	DS	DSNFE	DS	TU_Ecoli-0565	ybbM	ybbM
517671	-	17	H	DS		TU_Ecoli-0566	ybbN	ybbN
518108	-	7	DSNH	SFE	S	TU_Ecoli-0567	ybbN	ybbN
518193	-	6	DSNH	H	H	TU_Ecoli-0568	ybbN	ybbN
518388	+	35	DSN	DS	DS	TU_Ecoli-0569	ybbA	ybbA;ybbP
518478	-	79	DSN	DSNHF	DSN	TU_Ecoli-0570	ybbO	ybbO
518613	+	6	DSN	DSNFE	DSN	TU_Ecoli-0571	ybbA	ybbA;ybbP
518895	+	48	DSN	DHF	D	TU_Ecoli-0572	ybbA	ybbA;ybbP
518997	+	18	DSN	SHFE	S	TU_Ecoli-0573	ybbP	ybbP
519021	-	145	DSN	DSF	DS	TU_Ecoli-0574	tesA	tesA;ybbO
526492	+	14	D	DSNHFE	D	TU_Ecoli-0575	ybbC	ybbC;ylbH
527354	+	153	D	DSNFE	D	TU_Ecoli-0576	ybbD	ybbD
531840	+	189	D	DSNHE	D	TU_Ecoli-0577	allR	allR
532091	-	5	D	DSNHFE	D	TU_Ecoli-0578	allS	allS
532207	+	190	D	DSNHFE	D	TU_Ecoli-0579	allR	allR
532856	+	267	S	DSNHF	S	TU_Ecoli-0580	gcl	gcl;hyi;glxR;ybbV;ybbW;allB;ybbY;glxK
533001	+	745	S	DSNE	S	TU_Ecoli-0581	gcl	gcl;hyi;glxR;ybbV;ybbW;allB;ybbY;glxK
552303	-	5	D	NH		TU_Ecoli-0582	purK	purK
552307	-	5	D	NH		TU_Ecoli-0583	purK	purK
552365	-	32	D	DSFE	D	TU_Ecoli-0584	purE	purE;purK
553571	-	6	DS	SFE	S	TU_Ecoli-0585	lpxH	lpxH
553639	+	31	DS	DSNHF	DS	TU_Ecoli-0586	cysS	cysS
553713	-	89	DS	DSF	DS	TU_Ecoli-0587	ppiB	ppiB;lpxH
553781	-	3358	DS	DSNE	DS	TU_Ecoli-0588	ppiB	ppiB;lpxH
556502	-	36	D	DF	D	TU_Ecoli-0589	ybcJ	ybcJ
557004	-	238	D	DSNFE	D	TU_Ecoli-0590	folD	folD;ybcJ
565236	-	48	D	DSNHE	D	TU_Ecoli-0591	intD	intD
565315	+	104	D	DSNHF	D	TU_Ecoli-0592	ybcD	ybcD
565541	-	5	D	DSNF	D	TU_Ecoli-0593	intD	intD
565678	-	16	D	SNH		TU_Ecoli-0594	ybcC	ybcC
565995	-	12	D	DSH	D	TU_Ecoli-0595	ybcC	ybcC
567728	+	5	DS	DSNHF	DS	TU_Ecoli-0596	ybcK	ybcK
570410	+	73	DS	DSNHFE	DS	TU_Ecoli-0597	ybcM	ybcM
571159	+	5	DS	DSHFE	DS	TU_Ecoli-0598	ylcH	ylcH;ybcN;ninE;ybcO;rusA;ylcG
571542	+	260	D	DSNHF	D	TU_Ecoli-0599	ylcH	ylcH;ybcN;ninE;ybcO;rusA;ylcG
575128	-	6	DN	DSFE	D	TU_Ecoli-0600	insH-2	insH-2
576093	-	331	DSE	DSF	DS	TU_Ecoli-0601	nmpC	nmpC
576509	+	7	DSE	E	E	TU_Ecoli-0602	essD	essD;rzpD;rzoD
578144	-	26	D	DSNHF	D	TU_Ecoli-0603	borD	borD
578958	+	11	DH	DSNFE	D	TU_Ecoli-0604	ybcW	ybcW
579054	-	5	DH	DSNHF	DH	TU_Ecoli-0605	ybcV	ybcV
579279	-	5	DH	DSNF	D	TU_Ecoli-0606	ybcV	ybcV
579359	+	8	DH	DSHFE	DH	TU_Ecoli-0607	nohB	nohB
579377	+	7	DSH	FE		TU_Ecoli-0608	nohB	nohB
579694	-	204	DS	HFE		TU_Ecoli-0609	ylcI	ylcI
579776	+	10	DS	DSNH	DS	TU_Ecoli-0610	nohB	nohB
581993	-	5	D	DSHFE	D	TU_Ecoli-0611	ybcY	ybcY
582200	-	37	D	DSNHF	D	TU_Ecoli-0612	ybcY	ybcY
584856	-	339	DH	DSHFE	DH	TU_Ecoli-0613	ompT	ompT
584887	-	3891	DH	DSHFE	DH	TU_Ecoli-0614	ompT	ompT
594546	-	67	DS	DSNHFE	DS	TU_Ecoli-0615	cusS	cusS
594684	-	286	DS	DSHF	DS	TU_Ecoli-0616	cusR	cusR;cusS
594797	+	66	DS	DSNHF	DS	TU_Ecoli-0617	cusC	cusC
595853	+	64	DS	DSNHFE	DS	TU_Ecoli-0618	cusF	cusF;cusB;cusA
596063	+	7	DS	DSNF	DS	TU_Ecoli-0619	cusF	cusF;cusB;cusA
596519	+	629	DS	NHF		TU_Ecoli-0620	cusB	cusB;cusA
596535	+	897	DS	SH	S	TU_Ecoli-0621	cusB	cusB;cusA
601146	+	5	DS	DSNHF	DS	TU_Ecoli-0622	pheP	pheP
604265	-	5	DS	NE		TU_Ecoli-0623	ybdG	ybdG
605135	-	33	D	DSHF	D	TU_Ecoli-0624	ybdF	ybdF
605391	-	7	D	DSNHFE	D	TU_Ecoli-0625	ybdF	ybdF
606946	-	16	DSF	SNHE	S	TU_Ecoli-0626	ybdK	ybdK
607166	-	33	DSF	DSHF	DSF	TU_Ecoli-0627	ybdK	ybdK
607179	+	6	DSF	DSHF	DSF	TU_Ecoli-0628	insL-2	insL-2
621416	-	12	DS	DSHFE	DS	TU_Ecoli-0629	fepD	fepD;fepG;fepC
621425	-	36	DS	SHFE	S	TU_Ecoli-0630	fepD	fepD;fepG;fepC
621457	-	81	DS	DSNHFE	DS	TU_Ecoli-0631	fepD	fepD;fepG;fepC
621509	+	9	DS	DS	DS	TU_Ecoli-0632	entS	entS
623749	-	154	DS	DSNHFE	DS	TU_Ecoli-0633	fepB	fepB
623901	-	189	DS	DSH	DS	TU_Ecoli-0634	fepB	fepB
623950	-	34	DS	DSNHF	DS	TU_Ecoli-0635	fepB	fepB
624099	+	13	DS	DSNHE	DS	TU_Ecoli-0636	entC	entC;entE;entB;entA;entH
629081	+	530	DSH	DSNHFE	DSH	TU_Ecoli-0637	cstA	cstA;ybdD
631168	+	13	S	DHFE		TU_Ecoli-0638	ybdD	ybdD
631232	+	739	S	DSNF	S	TU_Ecoli-0639	ybdD	ybdD
632716	-	10	D	DNHFE	D	TU_Ecoli-0640	ybdH	ybdH
632746	-	377	D	DSNHF	D	TU_Ecoli-0641	ybdH	ybdH
632780	+	342	D	DSN	D	TU_Ecoli-0642	ybdL	ybdL
637059	-	8	D	DSHFE	D	TU_Ecoli-0643	ybdO	ybdO
637852	+	193	DSE	DSNHFE	DSE	TU_Ecoli-0644	ahpC	ahpC;ahpF
637856	-	11	DSE	SHE	SE	TU_Ecoli-0645	dsbG	dsbG
637956	-	56	DSE	DSNF	DS	TU_Ecoli-0646	dsbG	dsbG
637967	-	12	DSE	DSNE	DSE	TU_Ecoli-0647	dsbG	dsbG
637977	-	15	DSE	DSNE	DSE	TU_Ecoli-0648	dsbG	dsbG
638005	-	7	DSE	DSNHFE	DSE	TU_Ecoli-0649	dsbG	dsbG
638104	+	92	DSE	DNFE	DE	TU_Ecoli-0650	ahpC	ahpC;ahpF
638144	+	548	DSE	DSNHFE	DSE	TU_Ecoli-0651	ahpC	ahpC;ahpF
638286	+	210	DSE	N		TU_Ecoli-0652	ahpF	ahpF
638305	+	9	DSE	DSNHFE	DSE	TU_Ecoli-0653	ahpF	ahpF
638319	+	7	DSE	DSNHF	DS	TU_Ecoli-0654	ahpF	ahpF
641126	-	98	DS	DSNE	DS	TU_Ecoli-0655	uspG	uspG
643512	-	16	D	DSNHE	D	TU_Ecoli-0656	rnk	rnk
643568	-	32	D	DSNHF	D	TU_Ecoli-0657	rnk	rnk
644257	-	324	H	DSNE		TU_Ecoli-0658	rna	rna
644379	-	50	H	DSNHE	H	TU_Ecoli-0659	rna	rna
650803	+	13	DS	DSE	DS	TU_Ecoli-0660	dpiB	dpiB;dpiA
656439	+	16	DS	DSNE	DS	TU_Ecoli-0661	cspE	cspE
656473	+	3093	DS	DSNFE	DS	TU_Ecoli-0662	cspE	cspE
656498	+	5	DS	NHFE		TU_Ecoli-0663	cspE	cspE
656590	+	214	DS	DHFE	D	TU_Ecoli-0664	ybeM_1	ybeM_1;ybeM_2
656624	+	255	DS	DSFE	DS	TU_Ecoli-0665	ybeM_1	ybeM_1;ybeM_2
656642	+	296	DS	DSHFE	DS	TU_Ecoli-0666	ybeM_1	ybeM_1;ybeM_2
657189	+	92	S	DSNH	S	TU_Ecoli-0667	ybeM_1	ybeM_1;ybeM_2
657267	+	5	S	DSN	S	TU_Ecoli-0668	ybeM_2	ybeM_2
657275	+	10	S	DSNF	S	TU_Ecoli-0669	ybeM_2	ybeM_2
658096	+	34	DH	DSNHF	DH	TU_Ecoli-0670	tatE	tatE
659463	-	13	D	DSE	D	TU_Ecoli-0671	lipA	lipA
659474	-	18	D	DSFE	D	TU_Ecoli-0672	lipA	lipA
659524	-	26	D	DSNF	D	TU_Ecoli-0673	lipA	lipA
660079	-	8	D	DSNHFE	D	TU_Ecoli-0674	lipA	lipA
660765	-	19	DS	DSNHE	DS	TU_Ecoli-0675	ybeF	ybeF
661806	-	368	DH	DSNHFE	DH	TU_Ecoli-0676	lipB	lipB
661879	-	42	DH	DSNFE	D	TU_Ecoli-0677	ybeD	ybeD
662523	-	67	DH	DSHFE	DH	TU_Ecoli-0678	ybeD	ybeD
663214	-	263	D	DSN	D	TU_Ecoli-0679	dacA	dacA
663224	-	348	D	DSNF	D	TU_Ecoli-0680	dacA	dacA
663451	-	11	D	N		TU_Ecoli-0681	dacA	dacA
663494	-	7	D	N		TU_Ecoli-0682	dacA	dacA
664555	-	180	DH	DSNHF	DH	TU_Ecoli-0683	rlpA	rlpA
664747	-	13	DH	DSNHFE	DH	TU_Ecoli-0684	rlpA	rlpA
664831	-	33	DH	DSE	D	TU_Ecoli-0685	rlpA	rlpA
668160	-	45	D	NF		TU_Ecoli-0686	rlmH	rlmH;mrdA;mrdB;rlpA
668192	-	16	D	HE		TU_Ecoli-0687	rlmH	rlmH;mrdA;mrdB;rlpA
670125	-	1284	D	DSNH	D	TU_Ecoli-0688	nadD	nadD;cobC
674059	-	17	DSH	DSNHF	DSH	TU_Ecoli-0689	leuS	leuS;lptE;holA;nadD;cobC
674068	-	232	DSH	DSNHF	DSH	TU_Ecoli-0690	leuS	leuS;lptE;holA;nadD;cobC
674096	-	16	DSH	NFE		TU_Ecoli-0691	leuS	leuS;lptE;holA;nadD;cobC
674136	-	45	DSH	DSNHE	DSH	TU_Ecoli-0692	leuS	leuS;lptE;holA;nadD;cobC
674145	-	46	DSH	DSNHFE	DSH	TU_Ecoli-0693	leuS	leuS;lptE;holA;nadD;cobC
674216	+	18860	DSH	DSNHE	DSH	TU_Ecoli-0694	ybeL	ybeL
675568	+	16	D	DSNH	D	TU_Ecoli-0695	ybeR	ybeR;djlB
682792	-	28	DS	DSNFE	DS	TU_Ecoli-0696	hscC	hscC
683047	-	13	DS	DSNFE	DS	TU_Ecoli-0697	hscC	hscC
686977	-	14	DN	DNHF	DN	TU_Ecoli-0698	gltI	gltI;sroC;gltJ;gltK;gltL
686985	-	12	DN	SNE	N	TU_Ecoli-0699	gltI	gltI;sroC;gltJ;gltK;gltL
687024	-	174	DN	DSHFE	D	TU_Ecoli-0700	gltI	gltI;sroC;gltJ;gltK;gltL
687058	-	8	DN	S		TU_Ecoli-0701	gltI	gltI;sroC;gltJ;gltK;gltL
687070	-	15	DN			TU_Ecoli-0702	gltI	gltI;sroC;gltJ;gltK;gltL
687077	-	6	DN	DSNF	DN	TU_Ecoli-0703	gltI	gltI;sroC;gltJ;gltK;gltL
687086	-	5	DN	DSNF	DN	TU_Ecoli-0704	gltI	gltI;sroC;gltJ;gltK;gltL
687098	-	6	DN	NE	N	TU_Ecoli-0705	gltI	gltI;sroC;gltJ;gltK;gltL
688290	-	10	DSN	DSNHE	DSN	TU_Ecoli-0706	insH-3	insH-3
688668	-	6	DSN	DHF	D	TU_Ecoli-0707	insH-3	insH-3
688931	-	12	DSN	SNF	SN	TU_Ecoli-0708	insH-3	insH-3
690752	-	9	D	DSFE	D	TU_Ecoli-0709	lnt	lnt
690769	-	6	D	DSNHF	D	TU_Ecoli-0710	lnt	lnt
691021	-	7	D	DSNHF	D	TU_Ecoli-0711	ybeX	ybeX;lnt
691100	-	6	D	DNHFE	D	TU_Ecoli-0712	ybeX	ybeX;lnt
691105	-	6	D	DSNHE	D	TU_Ecoli-0713	ybeX	ybeX;lnt
691133	-	9	D	DSE	D	TU_Ecoli-0714	ybeX	ybeX;lnt
691161	-	6	D	FE		TU_Ecoli-0715	ybeX	ybeX;lnt
691875	-	24	DSH	DSHF	DSH	TU_Ecoli-0716	ybeY	ybeY;ybeX;lnt
691919	-	6	DSH	SNHFE	SH	TU_Ecoli-0717	ybeY	ybeY;ybeX;lnt
691931	-	7	DSH	SHFE	SH	TU_Ecoli-0718	ybeY	ybeY;ybeX;lnt
691965	-	7	DSH	SN	S	TU_Ecoli-0719	ybeY	ybeY;ybeX;lnt
691986	-	5	DSH	DFE	D	TU_Ecoli-0720	ybeY	ybeY;ybeX;lnt
692000	-	8	DSH	NHE	H	TU_Ecoli-0721	ybeY	ybeY;ybeX;lnt
692208	-	15	DSH	H	H	TU_Ecoli-0722	ybeY	ybeY;ybeX;lnt
692652	-	206	DSH	DSNF	DS	TU_Ecoli-0723	ybeZ	ybeZ;ybeY;ybeX;lnt
692692	-	9	DSH	DSNHE	DSH	TU_Ecoli-0724	ybeZ	ybeZ;ybeY;ybeX;lnt
693281	-	20	DSH	DSH	DSH	TU_Ecoli-0725	ybeZ	ybeZ;ybeY;ybeX;lnt
694214	-	35	DS	DSNE	DS	TU_Ecoli-0726	miaB	miaB
694300	+	95	DS	DSNF	DS	TU_Ecoli-0727	ubiF	ubiF
698445	-	72	D	DSNH	D	TU_Ecoli-0728	asnB	asnB
698787	-	18	D	NHFE		TU_Ecoli-0729	asnB	asnB
699806	-	7	D	DSHE	D	TU_Ecoli-0730	nagD	nagD
701088	-	2774	D	DSNHFE	D	TU_Ecoli-0731	nagC	nagC;nagD
702396	-	603	DSN	DSNH	DSN	TU_Ecoli-0732	nagA	nagA;nagC;nagD
702692	+	12	DSN	DSNHE	DSN	TU_Ecoli-0733	nagE	nagE
702742	+	31	DSN	DNE	DN	TU_Ecoli-0734	nagE	nagE
702760	+	6	DSN	FE		TU_Ecoli-0735	nagE	nagE
702878	-	15	DSN	DSHF	DS	TU_Ecoli-0736	nagB	nagB;nagA;nagC;nagD
702929	-	1000	DSN	DSH	DS	TU_Ecoli-0737	nagB	nagB;nagA;nagC;nagD
705286	+	691	DH	DSNHFE	DH	TU_Ecoli-0738	glnS	glnS
705309	+	25	DH	DSHF	DH	TU_Ecoli-0739	glnS	glnS
707105	+	6	DS	DSHFE	DS	TU_Ecoli-0740	chiP	chiP;ybfN
709876	-	55	DS	DNHFE	D	TU_Ecoli-0741	fur	fur
709886	-	76	DS	SNFE	S	TU_Ecoli-0742	fur	fur
709893	-	6	DS	SN	S	TU_Ecoli-0743	fur	fur
709923	-	10	DS	DSHFE	DS	TU_Ecoli-0744	fur	fur
709939	-	52	DS	DSNHF	DS	TU_Ecoli-0745	fur	fur
710051	-	74	DS	DSNHE	DS	TU_Ecoli-0746	uof	uof;fur
710082	-	5	DS	DSNHE	DS	TU_Ecoli-0747	uof	uof;fur
710304	-	55	DSH	DSNHF	DSH	TU_Ecoli-0748	uof	uof;fur
710796	-	5	DH	DSFE	D	TU_Ecoli-0749	fldA	fldA
711173	-	1074	DH	DSHF	DH	TU_Ecoli-0750	ybfE	ybfE
711306	-	9	DH	DSNHF	DH	TU_Ecoli-0751	ybfE	ybfE
711795	-	12	DS	DSN	DS	TU_Ecoli-0752	ybfE	ybfE
711907	+	12	DS	DSF	DS	TU_Ecoli-0753	seqA	seqA;pgm
712056	-	35	DS	DSNHFE	DS	TU_Ecoli-0754	ybfF	ybfF;ybfE
712089	-	15	DS	DSNHFE	DS	TU_Ecoli-0755	ybfF	ybfF;ybfE
712169	+	73	DS	SNHF	S	TU_Ecoli-0756	seqA	seqA;pgm
712218	+	136	DS	DSNF	DS	TU_Ecoli-0757	pgm	pgm
715608	-	7	DHE	DSNHF	DH	TU_Ecoli-0758	ybfG	ybfG
716240	-	13	DHE	DSNHF	DH	TU_Ecoli-0759	ybfI	ybfI
716258	-	10	DHE	DS	D	TU_Ecoli-0760	ybfI	ybfI
716270	-	49	DHE	DSNH	DH	TU_Ecoli-0761	ybfI	ybfI
716283	-	75	DHE	DSNFE	DE	TU_Ecoli-0762	ybfI	ybfI
723712	-	428	D	DNFE	D	TU_Ecoli-0763	kdpD	kdpD;kdpE
728295	+	8	DS	DSNHFE	DS	TU_Ecoli-0764	ybfA	ybfA
728305	+	19	DS	DSNFE	DS	TU_Ecoli-0765	ybfA	ybfA
728480	+	17	DS	NH		TU_Ecoli-0766	rhsC	rhsC;ybfB
728488	+	17	DS	NH		TU_Ecoli-0767	rhsC	rhsC;ybfB
732566	+	26	DSN	DSE	DS	TU_Ecoli-0768	ybfB	ybfB
738203	+	284	DSH	DSHFE	DSH	TU_Ecoli-0769	ybgA	ybgA;phr
738234	+	22	DSH	SNHFE	SH	TU_Ecoli-0770	phr	phr
738646	+	5	DS	DSNF	DS	TU_Ecoli-0771	phr	phr
742021	+	331	DS	DSNHF	DS	TU_Ecoli-0772	ybgI	ybgI;ybgJ;ybgK;ybgL;nei
742384	+	8	DS	DHFE	D	TU_Ecoli-0773	ybgJ	ybgJ;ybgK;ybgL;nei
742403	+	55	DS	NF		TU_Ecoli-0774	ybgJ	ybgJ;ybgK;ybgL;nei
752007	-	6	DS	DSE	DS	TU_Ecoli-0775	ybgQ	ybgQ;ybgP;ybgO
752527	-	286	DS	DSNH	DS	TU_Ecoli-0776	ybgD	ybgD;ybgQ;ybgP;ybgO
752548	-	58	DS	DSNHE	DS	TU_Ecoli-0777	ybgD	ybgD;ybgQ;ybgP;ybgO
752558	-	42	DS	DNH	D	TU_Ecoli-0778	ybgD	ybgD;ybgQ;ybgP;ybgO
752565	-	78	DS	DSNHF	DS	TU_Ecoli-0779	ybgD	ybgD;ybgQ;ybgP;ybgO
752579	-	158	DS	DSFE	DS	TU_Ecoli-0780	ybgD	ybgD;ybgQ;ybgP;ybgO
752629	-	5	DS	SNHFE	S	TU_Ecoli-0781	ybgD	ybgD;ybgQ;ybgP;ybgO
752691	-	72	DS	NF		TU_Ecoli-0782	ybgD	ybgD;ybgQ;ybgP;ybgO
753894	-	207	DS	DSNHF	DS	TU_Ecoli-0783	gltA	gltA
753906	-	182	DS	DSNHE	DS	TU_Ecoli-0784	gltA	gltA
753958	-	14	DS	DSNHFE	DS	TU_Ecoli-0785	gltA	gltA
754178	+	2805	DS	DSNHF	DS	TU_Ecoli-0786	sdhC	sdhC;sdhD;sdhA;sdhB;sucA;sucB;sucC;sucD
757260	+	49	D	DSN	D	TU_Ecoli-0787	sucA	sucA;sucB;sucC;sucD
757268	+	10	D	DSNFE	D	TU_Ecoli-0788	sucA	sucA;sucB;sucC;sucD
757495	+	12	D	HE		TU_Ecoli-0789	sucA	sucA;sucB;sucC;sucD
757547	+	9	D	DNHF	D	TU_Ecoli-0790	sucA	sucA;sucB;sucC;sucD
757562	+	12	D	DNHE	D	TU_Ecoli-0791	sucA	sucA;sucB;sucC;sucD
757808	+	15	D	DSHFE	D	TU_Ecoli-0792	sucA	sucA;sucB;sucC;sucD
764861	+	7	D	DSNHFE	D	TU_Ecoli-0793	mngA	mngA;mngB
764868	+	10	D	DSNFE	D	TU_Ecoli-0794	mngA	mngA;mngB
770509	+	21	DSNH	DSNHF	DSNH	TU_Ecoli-0795	cydA	cydA;cydB
770658	+	123	DSNH	SE	S	TU_Ecoli-0796	cydA	cydA;cydB
770681	+	305	DSNH	NF	N	TU_Ecoli-0797	cydA	cydA;cydB
773934	+	83	D	DSHFE	D	TU_Ecoli-0798	ybgC	ybgC;tolQ;tolR;tolA
774023	+	11	D	DSNHFE	D	TU_Ecoli-0799	tolQ	tolQ;tolR;tolA
774116	+	7	D	DSHE	D	TU_Ecoli-0800	tolQ	tolQ;tolR;tolA
774125	+	5	D	DHE	D	TU_Ecoli-0801	tolQ	tolQ;tolR;tolA
774197	+	5	D	DHE	D	TU_Ecoli-0802	tolQ	tolQ;tolR;tolA
776761	+	35	D	DSNHF	D	TU_Ecoli-0803	tolB	tolB;pal;ybgF
776829	+	32	D	NHF		TU_Ecoli-0804	tolB	tolB;pal;ybgF
782012	+	8	D	SF		TU_Ecoli-0805	pnuC	pnuC
782013	+	8	D	SF		TU_Ecoli-0806	pnuC	pnuC
782246	+	7	D	NHFE		TU_Ecoli-0807	pnuC	pnuC
782274	+	6	D	N		TU_Ecoli-0808	pnuC	pnuC
784057	-	6	N	DSNHF	N	TU_Ecoli-0809	zitB	zitB
784064	-	265	N	DSNFE	N	TU_Ecoli-0810	zitB	zitB
784070	-	636	N	DSNHFE	N	TU_Ecoli-0811	zitB	zitB
784601	-	7	DSNH	DFE	D	TU_Ecoli-0812	ybgS	ybgS
784685	-	6	DSNH	DSNHFE	DSNH	TU_Ecoli-0813	ybgS	ybgS
784815	+	408	DSNH	DSNHFE	DSNH	TU_Ecoli-0814	aroG	aroG
784836	+	38	DSNH	SNE	SN	TU_Ecoli-0815	aroG	aroG
785059	-	5	DSNH	DSNE	DSN	TU_Ecoli-0816	ybgS	ybgS
786818	-	30	DS	SFE	S	TU_Ecoli-0817	gpmA	gpmA
786834	-	51	DS	DSNE	DS	TU_Ecoli-0818	gpmA	gpmA
786855	-	21	DS	SNHF	S	TU_Ecoli-0819	gpmA	gpmA
786893	-	23	DS	DSNHFE	DS	TU_Ecoli-0820	gpmA	gpmA
788066	-	373	DS	DSFE	DS	TU_Ecoli-0821	galM	galM
788233	-	131	DS	DSNHFE	DS	TU_Ecoli-0822	galM	galM
791540	-	7	DS	DSNHFE	DS	TU_Ecoli-0823	galE	galE;galT;galK
791603	-	5	DS	DNFE	D	TU_Ecoli-0824	galE	galE;galT;galK
791670	-	5	DS	DSHF	DS	TU_Ecoli-0825	galE	galE;galT;galK
793037	-	19	D	DNHFE	D	TU_Ecoli-0826	modF	modF
793240	-	5	D	DSF	D	TU_Ecoli-0827	modF	modF
793291	-	20	D	DSHFE	D	TU_Ecoli-0828	modF	modF
793834	+	6	DS	DNF	D	TU_Ecoli-0829	ybhT	ybhT
793885	-	15	DS	DSNHE	DS	TU_Ecoli-0830	modE	modE;modF
793974	+	65	DS	DSNHF	DS	TU_Ecoli-0831	ybhT	ybhT
794090	-	5	DS	DSHF	DS	TU_Ecoli-0832	modE	modE;modF
794091	+	7	DS	DSNHE	DS	TU_Ecoli-0833	modA	modA;modB;modC
794105	+	8	DS	DSNF	DS	TU_Ecoli-0834	modA	modA;modB;modC
794285	+	9	DS	DSNHF	DS	TU_Ecoli-0835	modA	modA;modB;modC
797506	+	350	DSN	DNHF	DN	TU_Ecoli-0836	pgl	pgl
797660	-	35	DSN	DSHFE	DS	TU_Ecoli-0837	ybhA	ybhA
802436	+	12	DS	DSNFE	DS	TU_Ecoli-0838	ybhJ	ybhJ
806517	-	21	D	SNE		TU_Ecoli-0839	ybhC	ybhC
806546	-	22	D	DSHFE	D	TU_Ecoli-0840	ybhC	ybhC
806775	-	24	D	DSHFE	D	TU_Ecoli-0841	ybhC	ybhC
808482	-	84	D	DSNHE	D	TU_Ecoli-0842	bioA	bioA;ybhB
808494	-	61	D	DSNFE	D	TU_Ecoli-0843	bioA	bioA;ybhB
808513	-	27	D	DSNFE	D	TU_Ecoli-0844	bioA	bioA;ybhB
808524	+	24	D	DSNHF	D	TU_Ecoli-0845	bioB	bioB;bioF;bioC;bioD
808561	+	7	D	SFE		TU_Ecoli-0846	bioB	bioB;bioF;bioC;bioD
812718	+	31	DS	DSNHF	DS	TU_Ecoli-0847	uvrB	uvrB
815870	-	7	DSNF	DSNHFE	DSNF	TU_Ecoli-0848	ybhK	ybhK
815894	-	697	DSNF	DSNHF	DSNF	TU_Ecoli-0849	ybhK	ybhK
816137	+	523	DSNF	DSNHFE	DSNF	TU_Ecoli-0850	moaA	moaA;moaB;moaC;moaD;moaE
819081	+	1685	DS	DSNHFE	DS	TU_Ecoli-0851	ybhL	ybhL
819090	+	294	DS	DSNFE	DS	TU_Ecoli-0852	ybhL	ybhL
819317	+	9	DS	DHF	D	TU_Ecoli-0853	ybhM	ybhM
819381	+	12	DS	FE		TU_Ecoli-0854	ybhM	ybhM
819426	+	18	DS	DSNHE	DS	TU_Ecoli-0855	ybhM	ybhM
823634	-	7	DS	SNFE	S	TU_Ecoli-0856	ybhO	ybhO;ybhN
823747	-	96	DS	DSHFE	DS	TU_Ecoli-0857	ybhP	ybhP;ybhO;ybhN
823834	+	33	DS	DSNHFE	DS	TU_Ecoli-0858	ybhQ	ybhQ
829717	-	6	DS	DSNHF	DS	TU_Ecoli-0859	ybhG	ybhG;ybhF;ybhS;ybhR
829893	-	531	DS	DSNHFE	DS	TU_Ecoli-0860	ybiH	ybiH;ybhG;ybhF;ybhS;ybhR
829920	-	65	DS	DSNH	DS	TU_Ecoli-0861	ybiH	ybiH;ybhG;ybhF;ybhS;ybhR
830008	+	26	DS	DSNHF	DS	TU_Ecoli-0862	rhlE	rhlE
832239	-	7	D	DSNHFE	D	TU_Ecoli-0863	ybiA	ybiA
835541	+	29	D	DNHE	D	TU_Ecoli-0864	ybiC	ybiC
837198	-	23	D	DSNHF	D	TU_Ecoli-0865	ybiJ	ybiJ
837646	-	6	DS	DNHFE	D	TU_Ecoli-0866	ybiJ	ybiJ
837705	-	597	DS	DSHF	DS	TU_Ecoli-0867	ybiI	ybiI
837776	-	5	DS	DSNHE	DS	TU_Ecoli-0868	ybiI	ybiI
840886	-	5	DS	DSNF	DS	TU_Ecoli-0869	fiu	fiu;ybiX
840889	-	5	DS	DSNFE	DS	TU_Ecoli-0870	fiu	fiu;ybiX
841054	-	5	DS	SNFE	S	TU_Ecoli-0871	fiu	fiu;ybiX
841064	-	5	DS	SNFE	S	TU_Ecoli-0872	fiu	fiu;ybiX
841140	-	7	DS	NF		TU_Ecoli-0873	fiu	fiu;ybiX
841209	-	5	DS	SHFE	S	TU_Ecoli-0874	fiu	fiu;ybiX
841538	+	27	DS	DSNHE	DS	TU_Ecoli-0875	rlmF	rlmF
844703	-	10	DSN	DSNHE	DSN	TU_Ecoli-0876	ybiO	ybiO
844712	-	7	DSN	DSHE	DS	TU_Ecoli-0877	ybiO	ybiO
844733	-	5	DSN	SHFE	S	TU_Ecoli-0878	ybiO	ybiO
844929	-	55	DSN	DSNFE	DSN	TU_Ecoli-0879	ybiO	ybiO
845206	-	7	DSN	NF	N	TU_Ecoli-0880	ybiO	ybiO
846522	-	13	DSN	N	N	TU_Ecoli-0881	glnP	glnP;glnQ
846585	-	28	DSN	DSNE	DSN	TU_Ecoli-0882	glnP	glnP;glnQ
846638	-	16	DSN	DSFE	DS	TU_Ecoli-0883	glnP	glnP;glnQ
846647	-	11	DSN	NF	N	TU_Ecoli-0884	glnP	glnP;glnQ
846732	-	12	DSN	SHFE	S	TU_Ecoli-0885	glnP	glnP;glnQ
846742	-	5	DSN	HFE		TU_Ecoli-0886	glnP	glnP;glnQ
847270	-	567	DSN	DSNHF	DSN	TU_Ecoli-0887	glnH	glnH;glnP;glnQ
847775	-	107	DSN	SHFE	S	TU_Ecoli-0888	glnH	glnH;glnP;glnQ
847804	-	107	DSN	DHFE	D	TU_Ecoli-0889	glnH	glnH;glnP;glnQ
847816	-	65	DSN	DHE	D	TU_Ecoli-0890	glnH	glnH;glnP;glnQ
847897	-	144	DSN	DNHFE	DN	TU_Ecoli-0891	glnH	glnH;glnP;glnQ
847927	-	425	DSN	SF	S	TU_Ecoli-0892	glnH	glnH;glnP;glnQ
848167	-	3498	DSN	DSE	DS	TU_Ecoli-0893	dps	dps
848173	-	751	DSN	DSE	DS	TU_Ecoli-0894	dps	dps
849351	+	68	DSH	DSNFE	DS	TU_Ecoli-0895	ompX	ompX
849378	+	47	DSH	SNF	S	TU_Ecoli-0896	ompX	ompX
849436	+	438	DSH	DSNHFE	DSH	TU_Ecoli-0897	ompX	ompX
849446	+	496	DSH	DSNFE	DS	TU_Ecoli-0898	ompX	ompX
849544	+	467	DSH	DSNF	DS	TU_Ecoli-0899	ompX	ompX
850020	-	5	DSH	N		TU_Ecoli-0900	rhtA	rhtA
852084	-	10	DS	FE		TU_Ecoli-0901	ybiP	ybiP
852139	-	11	DS	DSNHFE	DS	TU_Ecoli-0902	ybiP	ybiP
852212	-	126	DS			TU_Ecoli-0903	ybiP	ybiP
852260	-	17	DS	DSNH	DS	TU_Ecoli-0904	ybiP	ybiP
852270	-	31278	DS	DSHFE	DS	TU_Ecoli-0905	rybA	rybA
852360	+	454	DS	DSHFE	DS	TU_Ecoli-0906	mntR	mntR;ybiR
855023	-	21	DS	DSHF	DS	TU_Ecoli-0907	ybiS	ybiS
855092	-	13	DS	DSNH	DS	TU_Ecoli-0908	ybiS	ybiS
855160	+	5	DS	DSN	DS	TU_Ecoli-0909	ybiT	ybiT
859279	-	8	DS	DSFE	DS	TU_Ecoli-0910	ybiV	ybiV;ybiU
859552	-	15	DS	DSNHF	DS	TU_Ecoli-0911	ybiV	ybiV;ybiU
865617	-	57	DS	DNE	D	TU_Ecoli-0912	moeA	moeA;moeB
865754	+	6	DS	DSNHFE	DS	TU_Ecoli-0913	iaaA	iaaA;gsiA;gsiB;gsiC;gsiD
865760	+	423	DS	DSNHFE	DS	TU_Ecoli-0914	iaaA	iaaA;gsiA;gsiB;gsiC;gsiD
877292	-	75	DS	DSNE	DS	TU_Ecoli-0915	rimO	rimO
877440	+	30725	DS	DSNHFE	DS	TU_Ecoli-0916	bssR	bssR
877475	+	29	DS	NFE		TU_Ecoli-0917	yliI	yliI
877486	+	14	DS	NFE		TU_Ecoli-0918	yliI	yliI
877506	+	10	DS	HF		TU_Ecoli-0919	yliI	yliI
877511	-	313	DS	NF		TU_Ecoli-0920	rimO	rimO
877517	+	68	DS	NHF		TU_Ecoli-0921	yliI	yliI
877529	+	146	DS	NE		TU_Ecoli-0922	yliI	yliI
877535	+	51	DS	NE		TU_Ecoli-0923	yliI	yliI
879666	+	5	DSH	DSNHF	DSH	TU_Ecoli-0924	dacC	dacC
879742	-	211	DSH	DSNHFE	DSH	TU_Ecoli-0925	yliJ	yliJ
879894	+	10	DSH	DSNHFE	DSH	TU_Ecoli-0926	dacC	dacC
879903	+	6	DSH	DSNHF	DSH	TU_Ecoli-0927	dacC	dacC
879933	+	40	DSH	DSHFE	DSH	TU_Ecoli-0928	dacC	dacC
882331	-	47	DSN	DSNFE	DSN	TU_Ecoli-0929	deoR	deoR
882418	-	8	DSN	DSNHFE	DSN	TU_Ecoli-0930	deoR	deoR
882425	-	17	DSN	DSNHE	DSN	TU_Ecoli-0931	deoR	deoR
882456	-	9	DSN	DSN	DSN	TU_Ecoli-0932	deoR	deoR
882471	-	8	DSN	SNF	SN	TU_Ecoli-0933	deoR	deoR
882728	-	348	DSN	DSHFE	DS	TU_Ecoli-0934	ybjG	ybjG;deoR
882793	+	28	DSN	DSHF	DS	TU_Ecoli-0935	cmr	cmr
886624	+	32	D	DSNE	D	TU_Ecoli-0936	ybjK	ybjK
887280	-	1716	DE	SNFE	E	TU_Ecoli-0937	rybB	rybB
889233	+	14	DS	DSNH	DS	TU_Ecoli-0938	ybjM	ybjM
889239	+	11	DS	DSNH	DS	TU_Ecoli-0939	ybjM	ybjM
889475	+	9	DS	N		TU_Ecoli-0940	ybjC	ybjC;nfsA;rimK;ybjN
889976	-	7	D	DNH	D	TU_Ecoli-0941	grxA	grxA
889999	-	9	D	DSHE	D	TU_Ecoli-0942	grxA	grxA
890086	+	25	D	DSNHFE	D	TU_Ecoli-0943	ybjC	ybjC;nfsA;rimK;ybjN
890624	+	14	D	NFE		TU_Ecoli-0944	rimK	rimK;ybjN
890631	+	9	D	F		TU_Ecoli-0945	rimK	rimK;ybjN
891149	+	5	D	NHFE		TU_Ecoli-0946	rimK	rimK;ybjN
891158	+	17	D	DSHFE	D	TU_Ecoli-0947	rimK	rimK;ybjN
892149	+	7	D	DSNH	D	TU_Ecoli-0948	ybjN	ybjN
892177	+	5	D	DNHFE	D	TU_Ecoli-0949	ybjN	ybjN
892573	+	7	DSN	HF		TU_Ecoli-0950	potF	potF;potG;potH;potI;ybjO
892864	+	18	DSN	DSNFE	DSN	TU_Ecoli-0951	potF	potF;potG;potH;potI;ybjO
892959	+	7	DSN	DSNE	DSN	TU_Ecoli-0952	potF	potF;potG;potH;potI;ybjO
897717	+	5	D	DSNHE	D	TU_Ecoli-0953	rlmC	rlmC
899849	-	1157	D	DS	D	TU_Ecoli-0954	artJ	artJ
902777	-	7	DS	DSH	DS	TU_Ecoli-0955	artI	artI;artQ;artM
903190	-	16	DS	DSN	DS	TU_Ecoli-0956	artP	artP;artI;artQ;artM
903252	-	25	DS	SNF	S	TU_Ecoli-0957	artP	artP;artI;artQ;artM
903273	-	13	DS	DNF	D	TU_Ecoli-0958	artP	artP;artI;artQ;artM
903416	-	140	DS	SHFE	S	TU_Ecoli-0959	artP	artP;artI;artQ;artM
903430	-	136	DS	DHF	D	TU_Ecoli-0960	artP	artP;artI;artQ;artM
903440	-	160	DS	FE		TU_Ecoli-0961	artP	artP;artI;artQ;artM
903745	-	5	DS	DSFE	DS	TU_Ecoli-0962	ybjP	ybjP
903754	+	620	DS	DSF	DS	TU_Ecoli-0963	ybjQ	ybjQ;amiD
903782	+	122	DS	DSNHFE	DS	TU_Ecoli-0964	ybjQ	ybjQ;amiD
903793	+	24	DS	DSNHFE	DS	TU_Ecoli-0965	ybjQ	ybjQ;amiD
903832	+	5	DS	DSNE	DS	TU_Ecoli-0966	amiD	amiD
903855	+	10	DS	SHFE	S	TU_Ecoli-0967	amiD	amiD
903868	+	11	DS	SE	S	TU_Ecoli-0968	amiD	amiD
906120	-	10	D	DSH	D	TU_Ecoli-0969	ybjS	ybjS
910299	-	2158	S	DSHFE	S	TU_Ecoli-0970	poxB	poxB;ltaE;ybjT
913361	-	14	E	DSNHF		TU_Ecoli-0971	hcp	hcp;hcr
914118	-	187	DS	DNHE	D	TU_Ecoli-0972	ybjE	ybjE
915454	-	23	DS	DSNHFE	DS	TU_Ecoli-0973	aqpZ	aqpZ
915618	+	187	DS	DSNHFE	DS	TU_Ecoli-0974	ybjD	ybjD
915643	-	10	DS	DSHFE	DS	TU_Ecoli-0975	aqpZ	aqpZ
917868	+	6	DSNH	SNHFE	SNH	TU_Ecoli-0976	macA	macA;macB
917960	+	7	DSNH	DSNHE	DSNH	TU_Ecoli-0977	macA	macA;macB
918307	-	349	DSNH	SNHF	SNH	TU_Ecoli-0978	ybjX	ybjX
918326	-	1295	DSNH	DSNHF	DSNH	TU_Ecoli-0979	ybjX	ybjX
921540	+	103	DSH	DSNFE	DS	TU_Ecoli-0980	clpS	clpS;clpA
921583	+	1011	DSH	DSNHFE	DSH	TU_Ecoli-0981	clpS	clpS;clpA
921899	-	1398	DSH	DSHFE	DSH	TU_Ecoli-0982	cspD	cspD
922054	+	77	DSH	DSFE	DS	TU_Ecoli-0983	clpS	clpS;clpA
922070	+	166	DSH	DSN	DS	TU_Ecoli-0984	clpS	clpS;clpA
922231	+	10	DSH	DSHF	DSH	TU_Ecoli-0985	clpA	clpA
925702	-	215	DSH	DSNHFE	DSH	TU_Ecoli-0986	infA	infA
925907	-	566	DSH	DSFE	DS	TU_Ecoli-0987	infA	infA
931301	-	227	DS	DSNHF	DS	TU_Ecoli-0988	trxB	trxB
931551	+	25	DS	DNFE	D	TU_Ecoli-0989	lrp	lrp
931584	+	23	DS	DSFE	DS	TU_Ecoli-0990	lrp	lrp
931603	+	16	DS	SNE	S	TU_Ecoli-0991	lrp	lrp
931644	+	15	DS	DSHF	DS	TU_Ecoli-0992	lrp	lrp
931654	+	68	DS	DHF	D	TU_Ecoli-0993	lrp	lrp
931810	-	14	DS	DSNHF	DS	TU_Ecoli-0994	trxB	trxB
932152	+	53	D	DSNHE	D	TU_Ecoli-0995	ftsK	ftsK
932358	+	25	D	DSNHE	D	TU_Ecoli-0996	ftsK	ftsK
938565	+	879	D	DSNHFE	D	TU_Ecoli-0997	serS	serS
938588	+	1886	D	DSNFE	D	TU_Ecoli-0998	serS	serS
939629	+	41	D	NHF		TU_Ecoli-0999	dmsA	dmsA;dmsB;dmsC
939636	+	9	D	DSNHF	D	TU_Ecoli-1000	dmsA	dmsA;dmsB;dmsC
939702	+	27	D	DSH	D	TU_Ecoli-1001	dmsA	dmsA;dmsB;dmsC
939720	+	19	D	DSNHE	D	TU_Ecoli-1002	dmsA	dmsA;dmsB;dmsC
944839	-	3923	DS	DSNE	DS	TU_Ecoli-1003	ycaC	ycaC
945064	+	94	DS	DSNHE	DS	TU_Ecoli-1004	ycaD	ycaD
945849	+	112	DSF	DSNE	DS	TU_Ecoli-1005	ycaM	ycaM
945931	+	52	DSF	DSNHF	DSF	TU_Ecoli-1006	ycaM	ycaM
946005	+	18	DSF	DSNF	DSF	TU_Ecoli-1007	ycaM	ycaM
946093	+	15	DSF	DSNHF	DSF	TU_Ecoli-1008	ycaM	ycaM
946161	+	95	DSF	DSNHFE	DSF	TU_Ecoli-1009	ycaM	ycaM
948821	-	17	D	DSNHE	D	TU_Ecoli-1010	ycaN	ycaN
948833	-	6	D	DSNHF	D	TU_Ecoli-1011	ycaN	ycaN
950342	-	75	DS	DF	D	TU_Ecoli-1012	pflA	pflA
950378	-	142	DS	DSNHFE	DS	TU_Ecoli-1013	pflA	pflA
950390	-	132	DS	SNHFE	S	TU_Ecoli-1014	pflA	pflA
950726	-	28	DS	DNFE	D	TU_Ecoli-1015	pflA	pflA
952802	-	9	D	NFE		TU_Ecoli-1016	pflB	pflB
952949	-	54	D	DSF	D	TU_Ecoli-1017	pflB	pflB
953033	-	7	D	DSNHFE	D	TU_Ecoli-1018	pflB	pflB
953059	-	52	D	NF		TU_Ecoli-1019	pflB	pflB
953131	-	61	DSH	DSN	DS	TU_Ecoli-1020	pflB	pflB
953203	-	18	DSH	SFE	S	TU_Ecoli-1021	pflB	pflB
953451	-	18	DSH	NHE	H	TU_Ecoli-1022	pflB	pflB
953715	-	28	DSH	DSNHFE	DSH	TU_Ecoli-1023	focA	focA
953726	-	56	DSH	DSHFE	DSH	TU_Ecoli-1024	focA	focA
955881	-	9	D	DSNF	D	TU_Ecoli-1025	ycaO	ycaO
955959	+	163	D	DSNFE	D	TU_Ecoli-1026	ycaP	ycaP
956217	-	14	DS	DHF	D	TU_Ecoli-1027	ycaO	ycaO
956399	+	20	DS	E		TU_Ecoli-1028	serC	serC;aroA
956802	+	183	DS	DNHFE	D	TU_Ecoli-1029	serC	serC;aroA
956834	+	28	DS	DE	D	TU_Ecoli-1030	serC	serC;aroA
960914	+	51	DS	DSNHF	DS	TU_Ecoli-1031	rpsA	rpsA
960941	+	190	DS	DSN	DS	TU_Ecoli-1032	rpsA	rpsA
961085	+	224	DS	DSNHFE	DS	TU_Ecoli-1033	rpsA	rpsA
961116	+	129	DS			TU_Ecoli-1034	rpsA	rpsA
961127	+	78	DS	SHFE	S	TU_Ecoli-1035	rpsA	rpsA
962974	+	71	DS	DSNF	DS	TU_Ecoli-1036	ihfB	ihfB
963024	+	28	DS	F		TU_Ecoli-1037	ihfB	ihfB
963034	+	54	DS	DNH	D	TU_Ecoli-1038	ihfB	ihfB
963042	+	10	DS	DNHFE	D	TU_Ecoli-1039	ihfB	ihfB
963048	+	5	DS	DNFE	D	TU_Ecoli-1040	ihfB	ihfB
963050	+	5	DS	DNFE	D	TU_Ecoli-1041	ihfB	ihfB
963057	+	11	DS	NHFE		TU_Ecoli-1042	ycaI	ycaI
963065	+	10	DS	DHFE	D	TU_Ecoli-1043	ycaI	ycaI
963125	+	9	DS	SHF	S	TU_Ecoli-1044	ycaI	ycaI
963177	+	12	DS	NF		TU_Ecoli-1045	ycaI	ycaI
965817	+	12	D	DSNHF	D	TU_Ecoli-1046	msbA	msbA;lpxK;ycaQ
965818	+	12	D	DSNHF	D	TU_Ecoli-1047	msbA	msbA;lpxK;ycaQ
969867	+	1523	D	DSHFE	D	TU_Ecoli-1048	ycaR	ycaR;kdsB
970950	+	49	D	DSNHE	D	TU_Ecoli-1049	ycbJ	ycbJ
970956	+	24	D	DSNHE	D	TU_Ecoli-1050	ycbJ	ycbJ
972856	+	7	D	DS	D	TU_Ecoli-1051	mukF	mukF;mukE;mukB
972961	-	7	D	DSNHFE	D	TU_Ecoli-1052	ycbC	ycbC
973041	-	5	D	NFE		TU_Ecoli-1053	ycbC	ycbC
973119	+	73	D	DSNFE	D	TU_Ecoli-1054	mukF	mukF;mukE;mukB
973219	+	9	D	DSNFE	D	TU_Ecoli-1055	mukF	mukF;mukE;mukB
973229	-	13	D	DSHFE	D	TU_Ecoli-1056	ycbC	ycbC
980154	+	147	DS	DSHFE	DS	TU_Ecoli-1057	ycbB	ycbB
980263	+	263	DS	DSNHFE	DS	TU_Ecoli-1058	ycbB	ycbB
982155	+	15	DS	NE		TU_Ecoli-1059	ycbK	ycbK;ycbL
982246	+	367	DS	DSE	DS	TU_Ecoli-1060	ycbK	ycbK;ycbL
982300	+	6	DS	DSFE	DS	TU_Ecoli-1061	ycbL	ycbL
982306	+	57	DS	DSNFE	DS	TU_Ecoli-1062	ycbL	ycbL
982319	+	13	DS	DSNHFE	DS	TU_Ecoli-1063	ycbL	ycbL
982485	+	57	DS	N		TU_Ecoli-1064	ycbL	ycbL
984967	-	524	D	DSNHFE	D	TU_Ecoli-1065	aspC	aspC
986315	-	36	DSH	DNF	D	TU_Ecoli-1066	ompF	ompF
986864	-	9	DSH	DNHFE	DH	TU_Ecoli-1067	ompF	ompF
986898	-	8	DSH	SNHE	SH	TU_Ecoli-1068	ompF	ompF
988217	-	86	D	DSNHFE	D	TU_Ecoli-1069	asnS	asnS
988223	-	88	D	SNH		TU_Ecoli-1070	asnS	asnS
988266	-	837	D	DSNHF	D	TU_Ecoli-1071	asnS	asnS
989628	+	7	DS	DSF	DS	TU_Ecoli-1072	pepN	pepN
989637	-	400	DS	DSNH	DS	TU_Ecoli-1073	pncB	pncB
989725	-	8	DS	DSNHF	DS	TU_Ecoli-1074	pncB	pncB
989738	+	12	DS	DSNHF	DS	TU_Ecoli-1075	pepN	pepN
989814	+	7	DS	DSNHFE	DS	TU_Ecoli-1076	pepN	pepN
989845	+	74	DS	SNHFE	S	TU_Ecoli-1077	pepN	pepN
1003961	+	431	D	DSNHFE	D	TU_Ecoli-1078	pyrD	pyrD
1005076	+	50	DSH	DSN	DS	TU_Ecoli-1079	ycbW	ycbW
1006895	+	5	DSN	DSNHFE	DSN	TU_Ecoli-1080	rlmL	rlmL;uup
1006929	+	38	DSN	DSNFE	DSN	TU_Ecoli-1081	rlmL	rlmL;uup
1006936	+	5	DSN	DSNFE	DSN	TU_Ecoli-1082	rlmL	rlmL;uup
1010884	+	74	DS	DSFE	DS	TU_Ecoli-1083	pqiA	pqiA;pqiB;ymbA
1011218	+	5	DS	DSNHE	DS	TU_Ecoli-1084	pqiA	pqiA;pqiB;ymbA
1014873	+	1017	DSN	DSNH	DSN	TU_Ecoli-1085	rmf	rmf
1014933	+	64	DSN	DSHF	DS	TU_Ecoli-1086	rmf	rmf
1015720	-	24	D	DSNHE	D	TU_Ecoli-1087	fabA	fabA
1015802	-	6	D	SNF		TU_Ecoli-1088	fabA	fabA
1015823	-	10	D	NHF		TU_Ecoli-1089	fabA	fabA
1015842	-	40	D	HF		TU_Ecoli-1090	fabA	fabA
1015879	-	7	D	DSNE	D	TU_Ecoli-1091	fabA	fabA
1017067	+	23	D	DNF	D	TU_Ecoli-1092	matP	matP
1017196	+	15	D	DSHE	D	TU_Ecoli-1093	matP	matP
1017547	-	216	D	DSNHFE	D	TU_Ecoli-1094	ycbZ	ycbZ
1019409	-	505	DSN	DSNHFE	DSN	TU_Ecoli-1095	ompA	ompA
1019686	+	5	DSN	NFE	N	TU_Ecoli-1096	sxy	sxy
1019700	+	5	DSN	DNFE	DN	TU_Ecoli-1097	sxy	sxy
1019721	+	16	DSN	DSNHF	DSN	TU_Ecoli-1098	sxy	sxy
1023425	-	32	D	DSHFE	D	TU_Ecoli-1099	yccS	yccS
1023602	-	24	D	DSHFE	D	TU_Ecoli-1100	yccF	yccF;yccS
1023666	+	14	D	DSNFE	D	TU_Ecoli-1101	helD	helD
1023691	+	5	D	DSHF	D	TU_Ecoli-1102	helD	helD
1026264	-	543	D	DSNHFE	D	TU_Ecoli-1103	mgsA	mgsA
1026519	+	8	D	DSNHF	D	TU_Ecoli-1104	yccU	yccU
1026971	+	37	DS	DSNHF	DS	TU_Ecoli-1105	yccU	yccU
1027026	-	14	DS	DSNF	DS	TU_Ecoli-1106	yccT	yccT
1027685	-	17	DSH	DSNHE	DSH	TU_Ecoli-1107	yccT	yccT
1028089	-	150	DSH	DSNFE	DS	TU_Ecoli-1108	hspQ	hspQ
1029267	-	8	D	SNFE		TU_Ecoli-1109	rlmI	rlmI
1030326	-	63	DSH	FE		TU_Ecoli-1110	yccK	yccK
1030365	-	103	DSH	DSNHE	DSH	TU_Ecoli-1111	yccK	yccK
1030551	-	544	DSH	DSHFE	DSH	TU_Ecoli-1112	yccK	yccK
1030567	-	51	DSH	DSHFE	DSH	TU_Ecoli-1113	yccK	yccK
1030649	-	726	DSH	DSFE	DS	TU_Ecoli-1114	yccA	yccA
1030669	-	687	DSH	DSNHF	DSH	TU_Ecoli-1115	yccA	yccA
1030888	-	1923	DSH	NF		TU_Ecoli-1116	yccA	yccA
1030896	-	787	DSH	NHF	H	TU_Ecoli-1117	yccA	yccA
1036930	+	11	DSN	DSNHF	DSN	TU_Ecoli-1118	appC	appC;appB;yccB;appA
1050528	+	27	D	DSNFE	D	TU_Ecoli-1119	cspG	cspG
1051020	+	125	H	DSNE		TU_Ecoli-1120	ymcE	ymcE
1051218	+	649	H	DSNHFE	H	TU_Ecoli-1121	gnsA	gnsA
1055404	-	9	D	DSNHF	D	TU_Ecoli-1122	torS	torS
1055446	-	163	D	DSF	D	TU_Ecoli-1123	torS	torS
1057207	-	24	D	DNHF	D	TU_Ecoli-1124	torR	torR
1062731	-	44	DSNH	DSHFE	DSH	TU_Ecoli-1125	cbpM	cbpM
1062775	-	5	DSNH	DSNH	DSNH	TU_Ecoli-1126	cbpM	cbpM
1063258	-	27	DSNH	DSNHE	DSNH	TU_Ecoli-1127	cbpA	cbpA;cbpM
1064782	+	17	DS	DSNHE	DS	TU_Ecoli-1128	agp	agp
1066704	-	173	DSN	DSHFE	DS	TU_Ecoli-1129	yccJ	yccJ
1066854	-	356	DSN	NE	N	TU_Ecoli-1130	yccJ	yccJ
1066889	-	69	DSN	DSNHE	DSN	TU_Ecoli-1131	yccJ	yccJ
1066897	-	87	DSN	DSNH	DSN	TU_Ecoli-1132	yccJ	yccJ
1066953	-	169	DSN	NHFE	N	TU_Ecoli-1133	wrbA	wrbA;yccJ
1066981	-	216	DSN	DSFE	DS	TU_Ecoli-1134	wrbA	wrbA;yccJ
1073121	+	5	DNE	DNH	DN	TU_Ecoli-1135	rutR	rutR
1073251	-	530	DNE	DNH	DN	TU_Ecoli-1136	rutA	rutA;rutB;rutC;rutD;rutE;rutF;rutG
1073443	+	15	DNE	DSN	DN	TU_Ecoli-1137	rutR	rutR
1078145	-	389	DSF	DSNHFE	DSF	TU_Ecoli-1138	putA	putA
1078434	+	6	DSF	DNHF	DF	TU_Ecoli-1139	putP	putP
1080520	+	65	D	DSNHF	D	TU_Ecoli-1140	efeU_1	efeU_1;efeU_2;efeO;efeB
1084166	+	1445	DS	DSNFE	DS	TU_Ecoli-1141	phoH	phoH
1091745	-	13	DSN	DSNHE	DSN	TU_Ecoli-1142	pgaA	pgaA;pgaB;pgaC;pgaD
1094770	-	17	D	DNFE	D	TU_Ecoli-1143	insEF-4	insEF-4
1094850	-	54	D	DNFE	D	TU_Ecoli-1144	insEF-4	insEF-4
1096984	+	7	D	DSNFE	D	TU_Ecoli-1145	ghrA	ghrA;ycdX;ycdY
1097049	+	45	D	DSNHF	D	TU_Ecoli-1146	ghrA	ghrA;ycdX;ycdY
1097868	+	7	DS	H		TU_Ecoli-1147	ycdX	ycdX;ycdY
1097908	+	6	DS	DSNHFE	DS	TU_Ecoli-1148	ycdX	ycdX;ycdY
1098091	+	7	DS	DSNFE	DS	TU_Ecoli-1149	ycdX	ycdX;ycdY
1098209	+	8	DS	SNH	S	TU_Ecoli-1150	ycdY	ycdY
1098402	+	8	DS	NHFE		TU_Ecoli-1151	ycdY	ycdY
1098947	+	5	DS	DSHE	DS	TU_Ecoli-1152	ycdZ	ycdZ
1099044	+	10	DS	DNFE	D	TU_Ecoli-1153	ycdZ	ycdZ
1099519	+	18	DS	DSNHE	DS	TU_Ecoli-1154	ycdZ	ycdZ
1102088	-	5	DS	NHF		TU_Ecoli-1155	csgE	csgE;csgF;csgG
1102820	-	8	DS	DSNHFE	DS	TU_Ecoli-1156	csgD	csgD;csgE;csgF;csgG
1103907	+	289	D	DFE	D	TU_Ecoli-1157	csgC	csgC;ymdA
1103986	+	122	D	DSHF	D	TU_Ecoli-1158	csgC	csgC;ymdA
1105020	+	157	D	DSF	D	TU_Ecoli-1159	ymdB	ymdB;ymdC
1105515	+	84	D	DSNFE	D	TU_Ecoli-1160	ymdC	ymdC
1105542	+	10	D	DSNF	D	TU_Ecoli-1161	ymdC	ymdC
1108178	+	9	DSE	DSNHFE	DSE	TU_Ecoli-1162	mdoG	mdoG;mdoH
1108481	-	5	DSE	DSNHE	DSE	TU_Ecoli-1163	mdoC	mdoC
1114767	-	88	DS	DSHF	DS	TU_Ecoli-1164	mdtG	mdtG
1115828	-	24	D	DSNHF	D	TU_Ecoli-1165	lpxL	lpxL
1115838	-	101	D	DSF	D	TU_Ecoli-1166	lpxL	lpxL
1115994	+	63	D	DSNHFE	D	TU_Ecoli-1167	yceA	yceA
1116004	+	9	D	DSNHF	D	TU_Ecoli-1168	yceA	yceA
1118295	-	21	D	DSNHF	D	TU_Ecoli-1169	yceJ	yceJ;yceI
1119950	-	184	DSNH	DSNHFE	DSNH	TU_Ecoli-1170	solA	solA
1119959	-	297	DSNH	DSNHF	DSNH	TU_Ecoli-1171	solA	solA
1120066	-	102	DSNH	NHE	NH	TU_Ecoli-1172	solA	solA
1120122	-	89	DSNH	DHE	DH	TU_Ecoli-1173	solA	solA
1120243	-	1240	DSNH	DSNHE	DSNH	TU_Ecoli-1174	bssS	bssS
1120252	-	371	DSNH	DSNHE	DSNH	TU_Ecoli-1175	bssS	bssS
1120748	-	13	DSNH	SNHFE	SNH	TU_Ecoli-1176	dinI	dinI
1121093	-	7	D	DSNHF	D	TU_Ecoli-1177	dinI	dinI
1121206	-	7	D	SH		TU_Ecoli-1178	dinI	dinI
1121240	-	15	D	FE		TU_Ecoli-1179	dinI	dinI
1121252	-	8	D	FE		TU_Ecoli-1180	dinI	dinI
1121265	-	14	D	DHF	D	TU_Ecoli-1181	dinI	dinI
1121866	-	411	D	DSHE	D	TU_Ecoli-1182	pyrC	pyrC
1122355	-	20	D	DSNHFE	D	TU_Ecoli-1183	pyrC	pyrC
1122520	-	76	D	DNHF	D	TU_Ecoli-1184	yceB	yceB
1122560	-	7	D	HF		TU_Ecoli-1185	yceB	yceB
1123079	-	18	S	DSHFE	S	TU_Ecoli-1186	yceB	yceB
1123304	-	2374	S	DSHE	S	TU_Ecoli-1187	grxB	grxB;yceB
1124577	-	67	DSN	DSNHF	DSN	TU_Ecoli-1188	mdtH	mdtH
1124745	+	46	DSN	DSNE	DSN	TU_Ecoli-1189	rimJ	rimJ;yceH;yceM;murJ
1124761	+	9	DSN	DSNH	DSN	TU_Ecoli-1190	rimJ	rimJ;yceH;yceM;murJ
1124795	+	19	DSN	DSN	DSN	TU_Ecoli-1191	yceH	yceH;yceM;murJ
1124875	-	9	DSN	DNHF	DN	TU_Ecoli-1192	mdtH	mdtH
1126662	+	7	D	NE		TU_Ecoli-1193	murJ	murJ
1126909	+	48	D	SNF		TU_Ecoli-1194	murJ	murJ
1127006	+	35	D	DSNHE	D	TU_Ecoli-1195	murJ	murJ
1129417	-	21	DF	DSNHE	D	TU_Ecoli-1196	flgM	flgM;flgN
1143673	-	9	DS	HF		TU_Ecoli-1197	rne	rne
1143738	-	6	DS	SHF	S	TU_Ecoli-1198	rne	rne
1143750	-	5	DS	DSNFE	DS	TU_Ecoli-1199	rne	rne
1143902	-	8	DS	DSHE	DS	TU_Ecoli-1200	rne	rne
1143940	-	27	DS	DNHF	D	TU_Ecoli-1201	rne	rne
1143951	-	28	DS	DNF	D	TU_Ecoli-1202	rne	rne
1143985	-	29	DS	DNFE	D	TU_Ecoli-1203	rne	rne
1144163	+	67	DS	DSNE	DS	TU_Ecoli-1204	rluC	rluC
1145632	+	5	DSN	SHFE	S	TU_Ecoli-1205	psrD	psrD
1145848	-	48	DSN	DSNE	DSN	TU_Ecoli-1206	yceF	yceF
1145872	+	564	DSN	DSHFE	DS	TU_Ecoli-1207	yceD	yceD;rpmF
1146015	+	26	DSN	DSHFE	DS	TU_Ecoli-1208	yceD	yceD;rpmF
1146040	+	20	DSN	DSNH	DSN	TU_Ecoli-1209	rpmF	rpmF;plsX;fabH;fabD;fabG
1146096	+	36	DSN	SH	S	TU_Ecoli-1210	rpmF	rpmF;plsX;fabH;fabD;fabG
1146143	+	56	DSN	NHFE	N	TU_Ecoli-1211	rpmF	rpmF;plsX;fabH;fabD;fabG
1146176	+	9	DSN	DSNH	DSN	TU_Ecoli-1212	rpmF	rpmF;plsX;fabH;fabD;fabG
1150276	+	198	DS	DSH	DS	TU_Ecoli-1213	acpP	acpP;fabF
1150576	+	131	DS	NFE		TU_Ecoli-1214	acpP	acpP;fabF
1150799	+	30	DS	DSNHFE	DS	TU_Ecoli-1215	acpP	acpP;fabF
1150896	+	25	DS	FE		TU_Ecoli-1216	fabF	fabF
1150932	+	130	DS	SNHFE	S	TU_Ecoli-1217	fabF	fabF
1150956	+	278	DS	DNF	D	TU_Ecoli-1218	fabF	fabF
1150971	+	117	DS	DNHF	D	TU_Ecoli-1219	fabF	fabF
1150994	+	15	DS	NFE		TU_Ecoli-1220	fabF	fabF
1151000	+	895	DS	DNFE	D	TU_Ecoli-1221	fabF	fabF
1153163	+	5	D	DSNHFE	D	TU_Ecoli-1222	yceG	yceG;tmk;holB;ycfH
1154111	+	7	D	DNHFE	D	TU_Ecoli-1223	tmk	tmk;holB;ycfH
1156518	+	28	DS	DSN	DS	TU_Ecoli-1224	ptsG	ptsG
1156534	+	14	DS	H		TU_Ecoli-1225	ptsG	ptsG
1156567	+	16	DS	DHE	D	TU_Ecoli-1226	ptsG	ptsG
1156583	+	19	DS	DNH	D	TU_Ecoli-1227	ptsG	ptsG
1156738	+	14	DS	NF		TU_Ecoli-1228	ptsG	ptsG
1156991	+	256	DS	DSNHE	DS	TU_Ecoli-1229	ptsG	ptsG
1156997	+	45	DS	DSNHE	DS	TU_Ecoli-1230	ptsG	ptsG
1161048	+	50	DS	DSNHFE	DS	TU_Ecoli-1231	hinT	hinT;ycfL;ycfM;thiK;nagZ;ycfP
1161055	+	37	DS	DSHFE	DS	TU_Ecoli-1232	hinT	hinT;ycfL;ycfM;thiK;nagZ;ycfP
1161078	+	58	DS	DF	D	TU_Ecoli-1233	hinT	hinT;ycfL;ycfM;thiK;nagZ;ycfP
1161249	+	17	DS	DSFE	DS	TU_Ecoli-1234	ycfL	ycfL;ycfM;thiK;nagZ;ycfP
1164167	+	9	DS	DSNHF	DS	TU_Ecoli-1235	ycfP	ycfP
1164239	+	1736	DS	DSNF	DS	TU_Ecoli-1236	ycfP	ycfP
1164629	+	18	DSN	NHFE	N	TU_Ecoli-1237	ndh	ndh
1164666	+	20	DSN	HFE		TU_Ecoli-1238	ndh	ndh
1164701	+	7	DN	SF		TU_Ecoli-1239	ndh	ndh
1164733	+	11	DN	NE	N	TU_Ecoli-1240	ndh	ndh
1164762	+	6	DN	SNF	N	TU_Ecoli-1241	ndh	ndh
1164782	+	10	DN	DNHF	DN	TU_Ecoli-1242	ndh	ndh
1164803	+	6	DN	DHE	D	TU_Ecoli-1243	ndh	ndh
1164819	+	27	DN	SE		TU_Ecoli-1244	ndh	ndh
1168085	-	7	DS	DSNHF	DS	TU_Ecoli-1245	ycfQ	ycfQ
1168242	+	505	DS	DSHFE	DS	TU_Ecoli-1246	bhsA	bhsA
1173201	-	108	DH	DSHE	DH	TU_Ecoli-1247	mfd	mfd
1173215	-	259	DH	DSHFE	DH	TU_Ecoli-1248	mfd	mfd
1173251	-	533	DH	DSNHFE	DH	TU_Ecoli-1249	mfd	mfd
1174600	-	6	D	H		TU_Ecoli-1250	ycfT	ycfT
1174627	+	32	D	DSNH	D	TU_Ecoli-1251	lolC	lolC;lolD;lolE
1177233	+	169	DS	DSNHFE	DS	TU_Ecoli-1252	nagK	nagK;cobB
1177302	+	33	DS	DSHF	DS	TU_Ecoli-1253	nagK	nagK;cobB
1177461	+	15	DS	HFE		TU_Ecoli-1254	nagK	nagK;cobB
1177511	+	20	DS	DSNHFE	DS	TU_Ecoli-1255	nagK	nagK;cobB
1182069	-	18	D	DNHE	D	TU_Ecoli-1256	potD	potD
1182136	-	14	D	DNHF	D	TU_Ecoli-1257	potD	potD
1182188	-	11	D	DSNHF	D	TU_Ecoli-1258	potD	potD
1182259	-	232	D	DSN	D	TU_Ecoli-1259	potD	potD
1184884	-	66	DS	DSNHF	DS	TU_Ecoli-1260	potA	potA;potB;potC;potD
1185046	+	13	DS	DSNHFE	DS	TU_Ecoli-1261	pepT	pepT
1187488	-	1897	DS	DSF	DS	TU_Ecoli-1262	ycfD	ycfD
1189191	-	13	DSH	DSFE	DS	TU_Ecoli-1263	phoQ	phoQ
1189358	-	15	DSH	DNHE	DH	TU_Ecoli-1264	phoQ	phoQ
1189479	-	7	DSH	HFE	H	TU_Ecoli-1265	phoQ	phoQ
1189512	-	9	DSH	DNHFE	DH	TU_Ecoli-1266	phoQ	phoQ
1189519	-	10	DSH	DNHF	DH	TU_Ecoli-1267	phoQ	phoQ
1189534	-	28	DSH	DSNHFE	DSH	TU_Ecoli-1268	phoQ	phoQ
1189541	-	38	DSH	DSNHFE	DSH	TU_Ecoli-1269	phoQ	phoQ
1189547	-	16	DSH	DSNHF	DSH	TU_Ecoli-1270	phoQ	phoQ
1189641	-	7	DSH	NF		TU_Ecoli-1271	phoQ	phoQ
1189670	-	92	DSH	DE	D	TU_Ecoli-1272	phoP	phoP;phoQ
1189693	-	20	DSH	DSHFE	DSH	TU_Ecoli-1273	phoP	phoP;phoQ
1189706	-	7	DSH	DSNHFE	DSH	TU_Ecoli-1274	phoP	phoP;phoQ
1193024	-	365	D	DN	D	TU_Ecoli-1275	mnmA	mnmA;hflD;purB
1193777	-	16	DS	DSNHFE	DS	TU_Ecoli-1276	nudJ	nudJ
1193849	-	9	DS	SNFE	S	TU_Ecoli-1277	nudJ	nudJ
1194166	-	21	DS	DSNHF	DS	TU_Ecoli-1278	nudJ	nudJ
1194231	+	22	DS	DSNF	DS	TU_Ecoli-1279	icd	icd
1194259	+	34	DS	DSNHFE	DS	TU_Ecoli-1280	icd	icd
1194275	+	7	DS	DSNFE	DS	TU_Ecoli-1281	icd	icd
1194306	+	26	DS	NHFE		TU_Ecoli-1282	icd	icd
1194328	+	30	DS	NE		TU_Ecoli-1283	icd	icd
1194345	-	32	DS	DSHFE	DS	TU_Ecoli-1284	rluE	rluE;nudJ
1197479	-	91	DSN	DSHFE	DS	TU_Ecoli-1285	ymfE	ymfE
1197883	+	29	DSN	DSE	DS	TU_Ecoli-1286	lit	lit
1197892	+	6	DSN	DSNHFE	DSN	TU_Ecoli-1287	lit	lit
1197893	+	6	DSN	DSNHFE	DSN	TU_Ecoli-1288	lit	lit
1200492	+	139	D	SNHFE		TU_Ecoli-1289	ymfI	ymfI
1200580	-	6	D			TU_Ecoli-1290	xisE	xisE;intE
1200606	-	113	D	DE	D	TU_Ecoli-1291	ymfH	ymfH
1200691	+	14	D	DSN	D	TU_Ecoli-1292	ymfI	ymfI
1200714	-	50	D	DSHE	D	TU_Ecoli-1293	ymfH	ymfH
1201972	+	13	DS	DSNH	DS	TU_Ecoli-1294	ymfT	ymfT;ymfL;ymfM;ymfN;ymfR;ymfO;ymfP;ymfQ
1202007	-	7	DS	DSF	DS	TU_Ecoli-1295	ymfJ	ymfJ
1202156	-	14	DS	DSHFE	DS	TU_Ecoli-1296	ymfK	ymfK;ymfJ
1202433	-	144	DS	DSNHFE	DS	TU_Ecoli-1297	ymfK	ymfK;ymfJ
1203028	+	7	DN	N	N	TU_Ecoli-1298	ymfM	ymfM;ymfN;ymfR;ymfO;ymfP;ymfQ
1212928	-	65	DS	DNHE	D	TU_Ecoli-1299	ycgX	ycgX
1213311	-	5	DS	DSN	DS	TU_Ecoli-1300	ycgE	ycgE
1213330	-	9	DS	DSNHFE	DS	TU_Ecoli-1301	ycgE	ycgE
1213336	-	8	DS	DSNHFE	DS	TU_Ecoli-1302	ycgE	ycgE
1214529	+	11	DS	DSNHF	DS	TU_Ecoli-1303	ycgZ	ycgZ;ymgA;ariR;ymgC
1214728	-	108	DS	DSHE	DS	TU_Ecoli-1304	ycgF	ycgF
1215001	+	18	DS	DSHE	DS	TU_Ecoli-1305	ycgZ	ycgZ;ymgA;ariR;ymgC
1222181	-	8	DSH	SNF	S	TU_Ecoli-1306	ymgG	ymgG;ymgD
1222199	-	17	DSH	SHFE	SH	TU_Ecoli-1307	ymgG	ymgG;ymgD
1222320	-	20	DSH	DSHE	DSH	TU_Ecoli-1308	ymgG	ymgG;ymgD
1222553	-	9	DSH	DSHFE	DSH	TU_Ecoli-1309	ymgI	ymgI;ymgG;ymgD
1222666	+	10	DSH	DSNF	DS	TU_Ecoli-1310	ymgH	ymgH
1225332	+	35	DS	DSNHF	DS	TU_Ecoli-1311	ycgJ	ycgJ
1225362	-	86	DS	DSHFE	DS	TU_Ecoli-1312	minC	minC;minD;minE
1225387	+	17	DS	DSHF	DS	TU_Ecoli-1313	ycgJ	ycgJ
1225704	+	152	DS	DSHFE	DS	TU_Ecoli-1314	ycgJ	ycgJ
1225778	-	22	DS	DSHFE	DS	TU_Ecoli-1315	minC	minC;minD;minE
1225805	-	200	DS	DSHE	DS	TU_Ecoli-1316	minC	minC;minD;minE
1226557	+	7	D	DSNHE	D	TU_Ecoli-1317	ycgL	ycgL;ycgM
1226729	-	509	D	DSNHFE	D	TU_Ecoli-1318	ycgK	ycgK
1227003	+	6	D	DSNFE	D	TU_Ecoli-1319	ycgM	ycgM
1227021	+	5	D	DNHFE	D	TU_Ecoli-1320	ycgM	ycgM
1228020	+	1120	DS	DSNFE	DS	TU_Ecoli-1321	ycgN	ycgN
1228032	+	106	DS	DSNHFE	DS	TU_Ecoli-1322	ycgN	ycgN
1232279	-	60	D	DSN	D	TU_Ecoli-1323	dsbB	dsbB
1234128	+	32	D	DSNH	D	TU_Ecoli-1324	fadR	fadR
1236325	+	5	DS	SNHE	S	TU_Ecoli-1325	dadA	dadA;dadX
1236369	+	7	DS	DN	D	TU_Ecoli-1326	dadA	dadA;dadX
1236457	+	14	DS	DSN	DS	TU_Ecoli-1327	dadA	dadA;dadX
1236508	-	451	DS	DSNE	DS	TU_Ecoli-1328	ycgB	ycgB
1236770	+	9	DS	DSNFE	DS	TU_Ecoli-1329	dadA	dadA;dadX
1236781	+	12	DS	DSNHE	DS	TU_Ecoli-1330	dadA	dadA;dadX
1241325	-	85	DSF	DSNHF	DSF	TU_Ecoli-1331	cvrA	cvrA
1241333	-	5	DSF	DSHF	DSF	TU_Ecoli-1332	cvrA	cvrA
1241738	+	14	DSF	DSHFE	DSF	TU_Ecoli-1333	emtA	emtA
1242323	-	8	DS	DSHFE	DS	TU_Ecoli-1334	ldcA	ldcA;cvrA
1242332	-	9	DS	DSHFE	DS	TU_Ecoli-1335	ldcA	ldcA;cvrA
1242351	+	27	DS	DNHFE	D	TU_Ecoli-1336	emtA	emtA
1242383	-	16	DS	DSNHE	DS	TU_Ecoli-1337	ldcA	ldcA;cvrA
1242399	+	6	DS	SNFE	S	TU_Ecoli-1338	emtA	emtA
1243901	+	1385	DSF	DSHFE	DSF	TU_Ecoli-1339	ymgE	ymgE
1243950	-	51	DSF	DSNF	DSF	TU_Ecoli-1340	ycgR	ycgR
1243998	+	10	DSF	NHF	F	TU_Ecoli-1341	ycgY	ycgY
1244057	-	5	DSF	NF	F	TU_Ecoli-1342	ycgR	ycgR
1247221	-	167	DS	DSNHF	DS	TU_Ecoli-1343	treA	treA
1250073	+	25	DSNHF	DSNHFE	DSNHF	TU_Ecoli-1344	dhaR	dhaR
1250130	-	1090	DSNHF	DSNHFE	DSNHF	TU_Ecoli-1345	dhaK	dhaK;dhaL;dhaM
1250248	+	10	DSNHF	DSN	DSN	TU_Ecoli-1346	dhaR	dhaR
1250379	-	6	DSNHF	DSNHFE	DSNHF	TU_Ecoli-1347	dhaK	dhaK;dhaL;dhaM
1255180	-	14	DSN	DSFE	DS	TU_Ecoli-1348	ycgV	ycgV
1255648	-	16	DSN	DSHFE	DS	TU_Ecoli-1349	ycgV	ycgV
1257583	-	20	DSH	DSNH	DSH	TU_Ecoli-1350	ychF	ychF
1257961	+	14	DSH	DSE	DS	TU_Ecoli-1351	ychH	ychH
1257999	+	1057	DSH	NFE		TU_Ecoli-1352	ychH	ychH
1258110	-	331	DSH	DSNE	DS	TU_Ecoli-1353	pth	pth
1260205	-	42	D	DSHFE	D	TU_Ecoli-1354	ychM	ychM
1260272	-	39	D	SNE		TU_Ecoli-1355	ychM	ychM
1260396	-	35	D	DSNFE	D	TU_Ecoli-1356	ychM	ychM
1260423	-	536	D	DSFE	D	TU_Ecoli-1357	ychM	ychM
1261176	-	41	D	DNH	D	TU_Ecoli-1358	prs	prs
1261198	-	7	D	SNHF		TU_Ecoli-1359	prs	prs
1261208	-	38	D	SNHF		TU_Ecoli-1360	prs	prs
1261215	-	39	D	NF		TU_Ecoli-1361	prs	prs
1261399	-	119	D	DNF	D	TU_Ecoli-1362	prs	prs
1261446	-	5	D	NF		TU_Ecoli-1363	prs	prs
1261461	-	11	D	SNE		TU_Ecoli-1364	prs	prs
1261481	-	53	D	DSNHF	D	TU_Ecoli-1365	prs	prs
1262699	-	7	DS	DH	D	TU_Ecoli-1366	ispE	ispE
1262720	-	12	DS	HFE		TU_Ecoli-1367	ispE	ispE
1262758	-	7243	DS	DSF	DS	TU_Ecoli-1368	lolB	lolB;ispE
1262898	+	93	DS	DSNHE	DS	TU_Ecoli-1369	hemA	hemA;prfA;prmC;ychQ
1266405	+	479	D	DSNHE	D	TU_Ecoli-1370	ychA	ychA;kdsA
1267264	+	20	D	DSNFE	D	TU_Ecoli-1371	kdsA	kdsA
1268546	+	36	DS	DSNHF	DS	TU_Ecoli-1372	rdlA	rdlA
1268724	-	11	DS	DSNH	DS	TU_Ecoli-1373	ldrA	ldrA
1269259	-	8	DS	DSNHE	DS	TU_Ecoli-1374	ldrB	ldrB
1269793	-	10	DS	DSNHE	DS	TU_Ecoli-1375	ldrC	ldrC
1270932	+	6	DSN	DSHE	DS	TU_Ecoli-1376	chaB	chaB
1271318	+	47	DSN	DSNHFE	DSN	TU_Ecoli-1377	chaB	chaB
1271335	+	5	DSN	DSNFE	DSN	TU_Ecoli-1378	chaB	chaB
1271337	+	5	DSN	DSNE	DSN	TU_Ecoli-1379	chaB	chaB
1271360	+	149	DSN	DSNHF	DSN	TU_Ecoli-1380	chaC	chaC
1271595	+	339	DSN	DNE	DN	TU_Ecoli-1381	chaC	chaC
1271647	+	34	DSN	DSNHE	DSN	TU_Ecoli-1382	chaC	chaC
1271659	+	16	DSN	DSNHF	DSN	TU_Ecoli-1383	chaC	chaC
1272482	+	16	DS	DSNHFE	DS	TU_Ecoli-1384	ychO	ychO
1272972	+	6	DS	DSNHFE	DS	TU_Ecoli-1385	ychO	ychO
1272982	+	20	DS	DSNHFE	DS	TU_Ecoli-1386	ychO	ychO
1273109	-	81	DS	DSNFE	DS	TU_Ecoli-1387	ychN	ychN
1276857	-	7	DS	DSNHE	DS	TU_Ecoli-1388	narX	narX;narL
1277155	+	9	DS	DSHFE	DS	TU_Ecoli-1389	narK	narK
1277374	-	6	DS	DSNFE	DS	TU_Ecoli-1390	narX	narX;narL
1278514	+	160	DS	DSNHF	DS	TU_Ecoli-1391	narG	narG;narH;narJ;narI
1278981	+	20	DS	DSNFE	DS	TU_Ecoli-1392	narG	narG;narH;narJ;narI
1286500	-	20	D	SNF		TU_Ecoli-1393	rttR	rttR
1287913	-	5	DS	DSE	DS	TU_Ecoli-1394	purU	purU
1287977	-	13	DS	DSNHFE	DS	TU_Ecoli-1395	purU	purU
1288183	-	65	DS	DH	D	TU_Ecoli-1396	purU	purU
1288329	+	405	DS	DSNFE	DS	TU_Ecoli-1397	rssA	rssA;rssB
1288345	-	17	DS	DF	D	TU_Ecoli-1398	purU	purU
1288400	-	92	DS	DSHFE	DS	TU_Ecoli-1399	ychJ	ychJ;purU
1288865	-	11	DS	DSNH	DS	TU_Ecoli-1400	ychJ	ychJ;purU
1289212	+	10	DS	NHF		TU_Ecoli-1401	rssB	rssB
1289400	+	255	DS	DSNHFE	DS	TU_Ecoli-1402	rssB	rssB
1289406	+	26	DS	DSNHFE	DS	TU_Ecoli-1403	rssB	rssB
1289443	+	85	DS	DSNHF	DS	TU_Ecoli-1404	rssB	rssB
1290483	+	613	D	DNH	D	TU_Ecoli-1405	galU	galU
1292181	-	391	DSH	DSNH	DSH	TU_Ecoli-1406	hns	hns
1297344	-	21	DSH	DSFE	DS	TU_Ecoli-1407	adhE	adhE
1297361	-	38	DSH	DSFE	DS	TU_Ecoli-1408	adhE	adhE
1297392	-	5	DSH	DSHFE	DSH	TU_Ecoli-1409	adhE	adhE
1299185	+	61	DH	SNFE		TU_Ecoli-1410	oppA	oppA;oppB;oppC;oppD;oppF
1301453	+	10	DS	DNHF	D	TU_Ecoli-1411	oppC	oppC;oppD;oppF
1301687	+	7	DS	DSNE	DS	TU_Ecoli-1412	oppC	oppC;oppD;oppF
1306541	+	9	DS	DNFE	D	TU_Ecoli-1413	yciY	yciY
1306696	-	11	DS	DSNHE	DS	TU_Ecoli-1414	cls	cls;yciU
1306787	+	49	DS	DSNHF	DS	TU_Ecoli-1415	yciY	yciY
1306939	-	20	DS	DSNHF	DS	TU_Ecoli-1416	cls	cls;yciU
1306976	-	5	DS	DSNHF	DS	TU_Ecoli-1417	cls	cls;yciU
1308793	-	8	DN	DS	D	TU_Ecoli-1418	kch	kch
1308871	-	14	DN	SNE	N	TU_Ecoli-1419	kch	kch
1308916	-	289	DN	DSNHFE	DN	TU_Ecoli-1420	yciI	yciI
1308933	+	55	DN	DSNF	DN	TU_Ecoli-1421	tonB	tonB
1308985	-	6	DN	DSNHF	DN	TU_Ecoli-1422	yciI	yciI
1309081	+	112	DN	DSNHFE	DN	TU_Ecoli-1423	tonB	tonB
1309101	+	11	DN	DSNHE	DN	TU_Ecoli-1424	tonB	tonB
1309112	+	6	DN	DSNHFE	DN	TU_Ecoli-1425	tonB	tonB
1310298	-	213	D	DSHFE	D	TU_Ecoli-1426	yciA	yciA
1311378	-	107	DSH	DSNFE	DS	TU_Ecoli-1427	yciB	yciB
1311468	+	31	DSH	DSNHFE	DSH	TU_Ecoli-1428	ompW	ompW
1311847	-	27	DSH	DSNHFE	DSH	TU_Ecoli-1429	yciC	yciC;yciB
1312015	+	7	DSH	DSNH	DSH	TU_Ecoli-1430	ompW	ompW
1314116	-	166	D	DSHF	D	TU_Ecoli-1431	yciG	yciG;yciF;yciE
1317968	-	18	D	DSNF	D	TU_Ecoli-1432	trpC	trpC;trpB;trpA
1320976	-	5	D	DSFE	D	TU_Ecoli-1433	trpE	trpE;trpD;trpC;trpB;trpA
1321080	-	6	D	SNFE		TU_Ecoli-1434	trpE	trpE;trpD;trpC;trpB;trpA
1321369	-	107	D	SN		TU_Ecoli-1435	trpL	trpL;trpE;trpD;trpC;trpB;trpA
1322503	+	7	D	SFE		TU_Ecoli-1436	yciQ	yciQ
1322677	+	19	D	DSHF	D	TU_Ecoli-1437	yciQ	yciQ
1324322	+	497	DS	DSNHF	DS	TU_Ecoli-1438	rluB	rluB
1327018	+	5	DH	DNE	D	TU_Ecoli-1439	sohB	sohB
1327176	-	32	DH	DSNHFE	DH	TU_Ecoli-1440	yciK	yciK;btuR
1327246	-	7	DH	DSHFE	DH	TU_Ecoli-1441	yciK	yciK;btuR
1327326	+	96	DH	DS	D	TU_Ecoli-1442	sohB	sohB
1328708	-	14	DSNH	DSNHF	DSNH	TU_Ecoli-1443	yciN	yciN
1328738	-	484	DSNH	DSNHF	DSNH	TU_Ecoli-1444	yciN	yciN
1328813	+	97	DSNH	DSNHFE	DSNH	TU_Ecoli-1445	topA	topA
1328842	+	27	DSNH	DSNE	DSN	TU_Ecoli-1446	topA	topA
1329004	+	17	DSNH	NH	NH	TU_Ecoli-1447	topA	topA
1329059	+	8	DSNH	DF	D	TU_Ecoli-1448	topA	topA
1331347	+	7	D	NF		TU_Ecoli-1449	cysB	cysB
1331377	+	9	D	FE		TU_Ecoli-1450	cysB	cysB
1331785	+	20	D	DSFE	D	TU_Ecoli-1451	cysB	cysB
1333102	+	107	DSH	DSNHF	DSH	TU_Ecoli-1452	ymiA	ymiA;yciX
1333114	+	50	DSH	DSNHFE	DSH	TU_Ecoli-1453	ymiA	ymiA;yciX
1333302	+	5	DSH	NHFE	H	TU_Ecoli-1454	yciX	yciX
1337730	+	378	DSNH	DSHFE	DSH	TU_Ecoli-1455	yciS	yciS;yciM
1338159	+	42	DSNH	DSNHF	DSNH	TU_Ecoli-1456	yciS	yciS;yciM
1338295	+	10	DSNH	DSNHFE	DSNH	TU_Ecoli-1457	yciM	yciM
1338434	+	31	DSNH	DN	DN	TU_Ecoli-1458	yciM	yciM
1339596	+	18	D	FE		TU_Ecoli-1459	pyrF	pyrF;yciH
1339894	+	275	D	DSNH	D	TU_Ecoli-1460	pyrF	pyrF;yciH
1340012	+	17	D	SN		TU_Ecoli-1461	yciH	yciH
1340023	+	11	D	DSNHF	D	TU_Ecoli-1462	yciH	yciH
1342573	-	67	D	DSNF	D	TU_Ecoli-1463	yciT	yciT
1342653	-	13	D	DSNE	D	TU_Ecoli-1464	yciZ	yciZ;yciT
1342661	-	475	D	DSNHF	D	TU_Ecoli-1465	yciZ	yciZ;yciT
1345073	-	46	DS	DSNFE	DS	TU_Ecoli-1466	gmr	gmr
1346965	-	10	D	DSE	D	TU_Ecoli-1467	rnb	rnb
1347152	-	14	D	DSHF	D	TU_Ecoli-1468	rnb	rnb
1347213	-	38	D	DNFE	D	TU_Ecoli-1469	rnb	rnb
1348780	-	62	DS	DSNHFE	DS	TU_Ecoli-1470	yciW	yciW
1348790	-	141	DS	DSNHF	DS	TU_Ecoli-1471	yciW	yciW
1349142	-	32	DS	DSH	DS	TU_Ecoli-1472	fabI	fabI
1353927	-	5	S	SFE	S	TU_Ecoli-1473	sapB	sapB;sapC;sapD;sapF;ycjD
1354061	-	103	S	DSHF	S	TU_Ecoli-1474	sapB	sapB;sapC;sapD;sapF;ycjD
1355287	-	659	DS	DSFE	DS	TU_Ecoli-1475	sapA	sapA;sapB;sapC;sapD;sapF;ycjD
1355723	-	262	DS	DSH	DS	TU_Ecoli-1476	ymjA	ymjA
1355757	-	5	DS	SNHFE	S	TU_Ecoli-1477	ymjA	ymjA
1359076	+	5	DSN	DSNHE	DSN	TU_Ecoli-1478	puuD	puuD;puuR;puuC;puuB;puuE
1359392	+	465	DSN	DSNHF	DSN	TU_Ecoli-1479	puuR	puuR;puuC;puuB;puuE
1359691	+	966	DSN	DSNHE	DSN	TU_Ecoli-1480	puuR	puuR;puuC;puuB;puuE
1366062	+	223	DN	DSNE	DN	TU_Ecoli-1481	pspA	pspA;pspB;pspC;pspD;pspE
1366093	-	17	DN	DSHF	D	TU_Ecoli-1482	pspF	pspF
1366540	+	9	DN	N	N	TU_Ecoli-1483	pspB	pspB;pspC;pspD;pspE
1366543	+	9	DN	N	N	TU_Ecoli-1484	pspB	pspB;pspC;pspD;pspE
1366551	+	24	DN	DSNHF	DN	TU_Ecoli-1485	pspB	pspB;pspC;pspD;pspE
1367686	+	5	D	DSNHE	D	TU_Ecoli-1486	pspE	pspE
1367733	+	5	D	DSNHF	D	TU_Ecoli-1487	ycjM	ycjM;ycjN;ycjO;ycjP;ycjQ;ycjR;ycjS;ycjT;ycjU;ycjV;ompG
1381942	+	25	DH	DSH	DH	TU_Ecoli-1488	ycjX	ycjX;ycjF
1381977	+	211	DH	DSNHF	DH	TU_Ecoli-1489	ycjX	ycjX;ycjF
1382013	-	1019	DH	DSNHF	DH	TU_Ecoli-1490	ycjW	ycjW
1384715	+	12	DS	DSHFE	DS	TU_Ecoli-1491	tyrR	tyrR
1384726	+	5	DS	DSNHE	DS	TU_Ecoli-1492	tyrR	tyrR
1386342	+	5	DS	DSNH	DS	TU_Ecoli-1493	ycjG	ycjG
1386644	+	6	DS	DSN	DS	TU_Ecoli-1494	ycjG	ycjG
1386645	+	6	DS	DS	DS	TU_Ecoli-1495	ycjG	ycjG
1386868	-	275	DS	DSNF	DS	TU_Ecoli-1496	tpx	tpx
1386896	+	25	DS	DSHF	DS	TU_Ecoli-1497	ycjG	ycjG
1388705	-	37	DS	SNFE	S	TU_Ecoli-1498	mpaA	mpaA
1389172	-	8	DS	DSNHFE	DS	TU_Ecoli-1499	ymjD	ymjD
1390556	-	10	DS	DSNE	DS	TU_Ecoli-1500	ycjY	ycjY;ymjC
1390762	+	6	DS	DSNHF	DS	TU_Ecoli-1501	mppA	mppA
1393945	+	5	DSNH	DSNE	DSN	TU_Ecoli-1502	insH-4	insH-4
1393997	-	87	DSNH	DSNH	DSNH	TU_Ecoli-1503	ynaI	ynaI
1395353	+	9	D	DSN	D	TU_Ecoli-1504	ynaJ	ynaJ
1396683	-	978	H	DSNHE	H	TU_Ecoli-1505	uspE	uspE
1397576	-	85	DS	DSHFE	DS	TU_Ecoli-1506	fnr	fnr
1397639	-	24	DS	DSNHFE	DS	TU_Ecoli-1507	fnr	fnr
1397648	-	48	DS	DSNHFE	DS	TU_Ecoli-1508	fnr	fnr
1403591	+	37	DS	DSNHFE	DS	TU_Ecoli-1509	ydaL	ydaL
1403834	-	5	DS	DSHFE	DS	TU_Ecoli-1510	isrA	isrA
1403978	+	133	DS	DSNHF	DS	TU_Ecoli-1511	ydaL	ydaL
1405892	-	30	DS	DSHF	DS	TU_Ecoli-1512	ydaM	ydaM
1406051	+	4235	DS	DSNHFE	DS	TU_Ecoli-1513	ydaN	ydaN
1407153	+	55305	D	DSNHFE	D	TU_Ecoli-1514	fnrS	fnrS
1407387	+	28	D	NHFE		TU_Ecoli-1515	C0343	C0343;dbpA
1407410	+	23	D	DNHFE	D	TU_Ecoli-1516	dbpA	dbpA
1407501	+	126	D	DNHF	D	TU_Ecoli-1517	dbpA	dbpA
1410055	-	20	DS	NHFE		TU_Ecoli-1518	ttcA	ttcA
1410069	-	16	DS	DS	DS	TU_Ecoli-1519	ttcA	ttcA
1410077	-	16	DS	DSNE	DS	TU_Ecoli-1520	ttcA	ttcA
1410086	-	299	DS	SNHFE	S	TU_Ecoli-1521	ttcA	ttcA
1417782	-	8	DSH	SHFE	SH	TU_Ecoli-1522	ydaG	ydaG;ydaF
1418100	-	6	DSH	DSNHF	DSH	TU_Ecoli-1523	ydaG	ydaG;ydaF
1418153	+	23	DSH	DSNHFE	DSH	TU_Ecoli-1524	ydaS	ydaS;ydaT;ydaU;ydaV;ydaW;rzpR;rzoR
1418265	-	86	DSH	DSNHFE	DSH	TU_Ecoli-1525	racR	racR
1423303	+	297	DH	DSNFE	D	TU_Ecoli-1526	ynaK	ynaK;ydaY
1426760	+	10	DN	DSHF	D	TU_Ecoli-1527	lomR_2	lomR_2
1426777	-	110	DN	DSHE	D	TU_Ecoli-1528	insH-5	insH-5
1426793	+	7	DN	DSNHF	DN	TU_Ecoli-1529	lomR_2	lomR_2
1432606	-	113	D	DSH	D	TU_Ecoli-1530	ynaE	ynaE
1433258	-	16	D	HF		TU_Ecoli-1531	ttcC	ttcC
1433266	-	147	D	HF		TU_Ecoli-1532	ttcC	ttcC
1439047	+	3863	DS	DSH	DS	TU_Ecoli-1533	ydbJ	ydbJ
1440987	+	1296	DH	DSFE	D	TU_Ecoli-1534	ydbH	ydbH;ynbE;ydbL
1441032	+	9	DH	DSHFE	DH	TU_Ecoli-1535	ydbH	ydbH;ynbE;ydbL
1441534	-	19	DH	DNHF	DH	TU_Ecoli-1536	ldhA	ldhA
1445152	+	7	DSN	DSH	DS	TU_Ecoli-1537	feaB	feaB
1461300	+	156	DS	DNFE	D	TU_Ecoli-1538	paaX	paaX;paaY
1461400	+	14	DS	NFE		TU_Ecoli-1539	paaX	paaX;paaY
1461416	+	7	DS	DHFE	D	TU_Ecoli-1540	paaX	paaX;paaY
1461534	+	23	DS	DSN	DS	TU_Ecoli-1541	paaX	paaX;paaY
1472785	+	48	D	DSNHF	D	TU_Ecoli-1542	ydbD	ydbD
1472796	+	603	D	DSNHF	D	TU_Ecoli-1543	ydbD	ydbD
1480842	+	85	DSH	DSHFE	DSH	TU_Ecoli-1544	hrpA	hrpA
1485163	+	45	D	DSF	D	TU_Ecoli-1545	ydcF	ydcF
1485231	+	77	D	DSNHFE	D	TU_Ecoli-1546	ydcF	ydcF
1485242	+	135	D	DSNHE	D	TU_Ecoli-1547	ydcF	ydcF
1486217	+	132	D	DNF	D	TU_Ecoli-1548	aldA	aldA
1488653	-	5	DS	NHFE		TU_Ecoli-1549	gapC_2	gapC_2
1488662	-	14	DS	NHF		TU_Ecoli-1550	gapC_2	gapC_2
1488677	-	15	DS	NF		TU_Ecoli-1551	gapC_2	gapC_2
1488777	-	206	DS	DSHF	DS	TU_Ecoli-1552	gapC_1	gapC_1;gapC_2
1488853	-	7	DS	DSNHFE	DS	TU_Ecoli-1553	gapC_1	gapC_1;gapC_2
1489023	+	11	DS	SNH	S	TU_Ecoli-1554	ydcA	ydcA
1489085	+	30	DS	NE		TU_Ecoli-1555	ydcA	ydcA
1489298	+	43	DSN	DSNHF	DSN	TU_Ecoli-1556	ydcA	ydcA
1489352	-	7	DSN	NHFE	N	TU_Ecoli-1557	gapC_1	gapC_1;gapC_2
1490143	+	10	DSNF	DSNHF	DSNF	TU_Ecoli-1558	sokB	sokB
1490173	-	6	DSNF	HFE	F	TU_Ecoli-1559	mokB	mokB;hokB
1490241	-	64	DSNF	DSNHF	DSNF	TU_Ecoli-1560	mokB	mokB;hokB
1490461	+	8	DSF	SHF	SF	TU_Ecoli-1561	trg	trg
1493095	-	76	DS	DSN	DS	TU_Ecoli-1562	ydcI	ydcI
1493159	-	18	DS	DSNFE	DS	TU_Ecoli-1563	ydcI	ydcI
1493289	+	182	DS	DSNHE	DS	TU_Ecoli-1564	ydcJ	ydcJ
1494786	+	8	DS	DSNF	DS	TU_Ecoli-1565	mdoD	mdoD
1496631	+	24	DS	DSE	DS	TU_Ecoli-1566	ydcH	ydcH
1496639	+	29	DS	DSFE	DS	TU_Ecoli-1567	ydcH	ydcH
1496701	+	7	DS	DNHF	D	TU_Ecoli-1568	rimL	rimL
1498495	-	118	DSH	DSNHF	DSH	TU_Ecoli-1569	ydcK	ydcK
1498507	+	5	DSH	DSNFE	DS	TU_Ecoli-1570	tehA	tehA;tehB
1500453	+	28	DS	DSNHFE	DS	TU_Ecoli-1571	ydcL	ydcL
1500469	+	5	DS	DSNHFE	DS	TU_Ecoli-1572	ydcL	ydcL
1501325	+	28	D	DSNHF	D	TU_Ecoli-1573	ydcM	ydcM
1501681	+	14	D	DSHFE	D	TU_Ecoli-1574	ydcM	ydcM
1504127	-	68	DS	DSNFE	DS	TU_Ecoli-1575	ydcO	ydcO
1504182	+	48	DSH	DSNF	DS	TU_Ecoli-1576	ydcN	ydcN;ydcP
1504416	-	37	DSH	DSFE	DS	TU_Ecoli-1577	ydcO	ydcO
1504534	+	112	DSH	DSE	DS	TU_Ecoli-1578	ydcP	ydcP
1504682	+	7	DSH	DSNHF	DSH	TU_Ecoli-1579	ydcP	ydcP
1504781	+	54	DSH	DSNHF	DSH	TU_Ecoli-1580	ydcP	ydcP
1507112	-	116	DS	DSNHFE	DS	TU_Ecoli-1581	yncJ	yncJ
1507299	+	113	DS	DSN	DS	TU_Ecoli-1582	hicA	hicA;hicB
1507503	+	64	DS	DFE	D	TU_Ecoli-1583	hicB	hicB
1509656	+	27	DSN	F		TU_Ecoli-1584	ydcS	ydcS;ydcT;ydcU;ydcV;ydcW
1512601	+	19	F	DSNHFE	F	TU_Ecoli-1585	ydcV	ydcV;ydcW
1515241	-	56	DSH	DSHFE	DSH	TU_Ecoli-1586	yncL	yncL
1515384	+	37	DSH	DSHF	DSH	TU_Ecoli-1587	ydcX	ydcX
1515636	+	13	DSH	DSNHE	DSH	TU_Ecoli-1588	ydcY	ydcY
1515647	+	15	DSH	DSNHE	DSH	TU_Ecoli-1589	ydcY	ydcY
1515672	+	284	DSH	SNFE	S	TU_Ecoli-1590	ydcY	ydcY
1515739	-	5	DSH	DSFE	DS	TU_Ecoli-1591	yncL	yncL
1515836	-	6	DSH	DSHF	DSH	TU_Ecoli-1592	yncL	yncL
1516633	-	7	D	DSNF	D	TU_Ecoli-1593	ydcZ	ydcZ
1516654	-	5	D	DSNHF	D	TU_Ecoli-1594	ydcZ	ydcZ
1516897	-	31	D	DSFE	D	TU_Ecoli-1595	yncA	yncA;ydcZ
1517023	+	60	D	DSFE	D	TU_Ecoli-1596	yncB	yncB;mcbR
1517048	+	22	D	NHFE		TU_Ecoli-1597	yncB	yncB;mcbR
1517354	-	21	D	DSHFE	D	TU_Ecoli-1598	yncA	yncA;ydcZ
1518158	+	8	D	DSNH	D	TU_Ecoli-1599	mcbR	mcbR
1521118	-	11	DS	DSHE	DS	TU_Ecoli-1600	yncD	yncD
1521251	+	1586	DS	DSNFE	DS	TU_Ecoli-1601	yncE	yncE
1524250	+	6	DS	DSNHFE	DS	TU_Ecoli-1602	yncG	yncG
1524256	+	6	DS	DSNHFE	DS	TU_Ecoli-1603	yncG	yncG
1524282	+	17	DS	DSHFE	DS	TU_Ecoli-1604	yncH	yncH
1524315	-	195	DS	DSF	DS	TU_Ecoli-1605	ansP	ansP
1531016	+	8	DH	DSNHFE	DH	TU_Ecoli-1606	pptA	pptA
1531054	+	12	DH	DSNFE	D	TU_Ecoli-1607	pptA	pptA
1531899	-	530	D	DSNHFE	D	TU_Ecoli-1608	yddH	yddH
1531924	-	6	D	DSFE	D	TU_Ecoli-1609	yddH	yddH
1532025	+	8	D	SNFE		TU_Ecoli-1610	nhoA	nhoA
1532026	+	8	D	SNFE		TU_Ecoli-1611	nhoA	nhoA
1533902	-	901	F	DSNHF	F	TU_Ecoli-1612	yddE	yddE
1545156	+	6	D	DSHE	D	TU_Ecoli-1613	fdnG	fdnG;fdnH;fdnI;C0362
1553763	-	55	DS	DSN	DS	TU_Ecoli-1614	maeA	maeA
1554004	-	45	DS	DSNHF	DS	TU_Ecoli-1615	sra	sraA
1554071	-	101	DS	DSH	DS	TU_Ecoli-1616	sra	sraA
1554624	+	8	DS	DSNHE	DS	TU_Ecoli-1617	osmC	osmC
1554633	+	9	DS	DSNHE	DS	TU_Ecoli-1618	osmC	osmC
1554648	+	12	DS	DHF	D	TU_Ecoli-1619	osmC	osmC
1560812	-	46	SN	NFE	N	TU_Ecoli-1620	ddpA	ddpA;ddpB;ddpC;ddpD;ddpF
1560824	-	34	SN	DSNH	SN	TU_Ecoli-1621	ddpA	ddpA;ddpB;ddpC;ddpD;ddpF
1560899	-	11	SN	DSNF	SN	TU_Ecoli-1622	ddpA	ddpA;ddpB;ddpC;ddpD;ddpF
1560941	-	16	SN	NF	N	TU_Ecoli-1623	ddpA	ddpA;ddpB;ddpC;ddpD;ddpF
1560959	-	28	SN	DSNFE	SN	TU_Ecoli-1624	ddpA	ddpA;ddpB;ddpC;ddpD;ddpF
1561134	-	154	SN	SN	SN	TU_Ecoli-1625	ddpX	ddpX;ddpA;ddpB;ddpC;ddpD;ddpF
1565225	-	29	DSH	DSNF	DS	TU_Ecoli-1626	dosC	dosC;dosP
1565252	-	5	DSH	DSNHE	DSH	TU_Ecoli-1627	dosC	dosC;dosP
1566874	-	151	D	DSHF	D	TU_Ecoli-1628	yddW	yddW
1567463	-	1207	D	NF		TU_Ecoli-1629	yddW	yddW
1568691	-	5	DS	DHF	D	TU_Ecoli-1630	gadC	gadC
1570097	-	19	DS	DSHE	DS	TU_Ecoli-1631	gadB	gadB;gadC
1582551	-	6	DS	DSNHFE	DS	TU_Ecoli-1632	yneN	yneN;ydeO
1590355	-	36	DS	DHF	D	TU_Ecoli-1633	hipA	hipA;yneL
1590504	-	278	DS	DSHF	DS	TU_Ecoli-1634	hipB	hipB;hipA;yneL
1590877	-	34	DS	DSNHFE	DS	TU_Ecoli-1635	hipB	hipB;hipA;yneL
1596696	-	14	DS	NFE		TU_Ecoli-1636	ydeK	ydeK;ydeU
1596702	-	15	DS	NHFE		TU_Ecoli-1637	ydeK	ydeK;ydeU
1596718	-	10	DS	SNHF	S	TU_Ecoli-1638	ydeK	ydeK;ydeU
1599272	-	8	DS	DSNFE	DS	TU_Ecoli-1639	lsrR	lsrR;lsrK
1599337	+	6	DS	DSNHE	DS	TU_Ecoli-1640	lsrA	lsrA;lsrC;lsrD;lsrB
1599383	-	44	DS	DSNFE	DS	TU_Ecoli-1641	lsrR	lsrR;lsrK
1599671	-	119	DS	DSNHF	DS	TU_Ecoli-1642	lsrR	lsrR;lsrK
1603784	+	25	DSH	NHFE	H	TU_Ecoli-1643	lsrF	lsrF;lsrG
1603860	+	38	DSH	DSH	DSH	TU_Ecoli-1644	lsrF	lsrF;lsrG
1603940	+	39	DSH	N		TU_Ecoli-1645	lsrF	lsrF;lsrG
1603958	+	16	DSH	SFE	S	TU_Ecoli-1646	lsrF	lsrF;lsrG
1605347	+	40	D	DSH	D	TU_Ecoli-1647	tam	tam
1607071	-	92	D	DSHF	D	TU_Ecoli-1648	yneE	yneE
1609885	-	12	D	DSNFE	D	TU_Ecoli-1649	yneF	yneF;uxaB
1609908	-	295	D	DSNHF	D	TU_Ecoli-1650	yneF	yneF;uxaB
1612751	-	5	D	DSHE	D	TU_Ecoli-1651	sad	sad
1612804	+	66	D	DSFE	D	TU_Ecoli-1652	yneJ	yneJ
1612869	-	140	D	DSNF	D	TU_Ecoli-1653	sad	sad
1615019	+	44	DS	DSNHFE	DS	TU_Ecoli-1654	ydeA	ydeA
1616964	-	31	DS	DSNHF	DS	TU_Ecoli-1655	marC	marC
1617018	-	11	DS	DSNE	DS	TU_Ecoli-1656	marC	marC
1619177	-	29	D	DSNHFE	D	TU_Ecoli-1657	eamA	eamA
1619191	-	22	D	DSNHE	D	TU_Ecoli-1658	eamA	eamA
1619314	+	18	D	DSNHE	D	TU_Ecoli-1659	ydeE	ydeE
1620611	+	971	D	DSNHFE	D	TU_Ecoli-1660	yneM	yneM
1620630	+	25	D	DSHF	D	TU_Ecoli-1661	yneM	yneM
1620938	-	16327	D	DSNF	D	TU_Ecoli-1662	mgrR	mgrR
1621901	-	353	D	DSNHFE	D	TU_Ecoli-1663	ydeH	ydeH
1622550	-	10	S	DSHE	S	TU_Ecoli-1664	ydeI	ydeI
1626350	+	3116	D	DSNFE	D	TU_Ecoli-1665	ydfH	ydfH
1626964	+	11	H	DSNF		TU_Ecoli-1666	ydfZ	ydfZ
1627192	+	3128	H	SNE		TU_Ecoli-1667	ydfZ	ydfZ
1627225	+	20	H	NF		TU_Ecoli-1668	ydfZ	ydfZ
1630409	+	16	D	DSNHF	D	TU_Ecoli-1669	ydfK	ydfK
1630738	+	29	D	DSH	D	TU_Ecoli-1670	ydfK	ydfK
1631622	+	6	D	DSNFE	D	TU_Ecoli-1671	pinQ	pinQ
1631646	+	13	D	DSNHFE	D	TU_Ecoli-1672	pinQ	pinQ
1634754	+	416	DS	HFE		TU_Ecoli-1673	ynfO	ynfO;ydfO
1639739	-	34	DS	DSNHFE	DS	TU_Ecoli-1674	cspB	cspB
1642654	-	500	D	DSHFE	D	TU_Ecoli-1675	ydfU	ydfU;ydfT
1643766	-	7	DS	DHFE	D	TU_Ecoli-1676	relE	relE;hokD
1643898	-	8	DS	DSN	DS	TU_Ecoli-1677	relB	relB;relE;hokD
1643925	-	66	DS	DSNH	DS	TU_Ecoli-1678	relB	relB;relE;hokD
1644170	+	64	DS	DSH	DS	TU_Ecoli-1679	flxA	flxA
1644259	-	21	DS	DSNHFE	DS	TU_Ecoli-1680	relB	relB;relE;hokD
1645955	+	167	DS	DSFE	DS	TU_Ecoli-1681	dicA	dicA
1645979	+	30	DS	SFE	S	TU_Ecoli-1682	ydfA	ydfA;ydfB;rzpQ
1646021	+	13	DS	DSHFE	DS	TU_Ecoli-1683	ydfA	ydfA;ydfB;rzpQ
1646131	+	21	DS	NHFE		TU_Ecoli-1684	ydfA	ydfA;ydfB;rzpQ
1646168	+	81	DS	DSHFE	DS	TU_Ecoli-1685	ydfA	ydfA;ydfB;rzpQ
1646462	+	23	D	DSNHF	D	TU_Ecoli-1686	ydfA	ydfA;ydfB;rzpQ
1653667	-	32	DSN	DSHFE	DS	TU_Ecoli-1687	rspA	rspA;rspB
1653733	+	12	DSN	DSNHF	DSN	TU_Ecoli-1688	ynfB	ynfB;speG
1653808	+	115	DSN	DSNF	DSN	TU_Ecoli-1689	ynfB	ynfB;speG
1654124	+	2151	D	DSNHFE	D	TU_Ecoli-1690	speG	speG
1655507	-	36	DS	DSNHFE	DS	TU_Ecoli-1691	ynfC	ynfC
1655563	+	664	DS	DSNFE	DS	TU_Ecoli-1692	ynfD	ynfD
1655595	+	6	DS	SF	S	TU_Ecoli-1693	ynfE	ynfE;ynfF;ynfG;ynfH;dmsD
1655825	+	8	DS	DSHFE	DS	TU_Ecoli-1694	ynfE	ynfE;ynfF;ynfG;ynfH;dmsD
1656135	-	52	DS	DSH	DS	TU_Ecoli-1695	ynfC	ynfC
1662331	+	1045	N	DSNF	N	TU_Ecoli-1696	dmsD	dmsD
1663277	+	16	D	DSNHF	D	TU_Ecoli-1697	clcB	clcB
1666614	-	24	DH	DSNHF	DH	TU_Ecoli-1698	dgsA	dgsA
1666807	-	6	DH	SF		TU_Ecoli-1699	dgsA	dgsA
1667686	+	321	D	DSF	D	TU_Ecoli-1700	ynfM	ynfM
1669940	+	53	DS	DSNHF	DS	TU_Ecoli-1701	ydgD	ydgD
1669967	+	10	DS	DSNF	DS	TU_Ecoli-1702	ydgD	ydgD
1669977	+	8	DS	DSNHF	DS	TU_Ecoli-1703	ydgD	ydgD
1671733	-	20	DS	SN	S	TU_Ecoli-1704	mdtJ	mdtJ;mdtI
1671802	-	18	DS	DSNFE	DS	TU_Ecoli-1705	mdtJ	mdtJ;mdtI
1671889	+	5	DS	DSNF	DS	TU_Ecoli-1706	tqsA	tqsA
1671914	+	167	DS	DSHF	DS	TU_Ecoli-1707	tqsA	tqsA
1675998	-	5	DS	DSNHFE	DS	TU_Ecoli-1708	pntA	pntA;pntB
1676018	-	7	DS	DSN	DS	TU_Ecoli-1709	pntA	pntA;pntB
1676227	-	10	DS	DSNE	DS	TU_Ecoli-1710	pntA	pntA;pntB
1676332	+	62	DS	DSNHF	DS	TU_Ecoli-1711	ydgH	ydgH;ydgI
1676356	+	17	DS	DSNE	DS	TU_Ecoli-1712	ydgH	ydgH;ydgI
1676394	+	76	DS	DSFE	DS	TU_Ecoli-1713	ydgH	ydgH;ydgI
1676398	-	44	DS	DS	DS	TU_Ecoli-1714	pntA	pntA;pntB
1678785	+	106	N	DSNF	N	TU_Ecoli-1715	folM	folM
1680054	-	19	DS	DSNF	DS	TU_Ecoli-1716	ydgC	ydgC
1680167	+	13	DS	DSFE	DS	TU_Ecoli-1717	rstA	rstA;rstB
1680300	+	54	DS	NF		TU_Ecoli-1718	rstB	rstB
1680316	+	107	DS	SHF	S	TU_Ecoli-1719	rstB	rstB
1680332	+	65	DS	DN	D	TU_Ecoli-1720	rstB	rstB
1680349	+	6	DS	DSNFE	DS	TU_Ecoli-1721	rstB	rstB
1680364	+	6	DS	DSHF	DS	TU_Ecoli-1722	rstB	rstB
1680385	+	7	DS	SHF	S	TU_Ecoli-1723	rstB	rstB
1682257	+	7	DS	DSHE	DS	TU_Ecoli-1724	tus	tus
1682282	+	5	DS	DSHFE	DS	TU_Ecoli-1725	tus	tus
1686389	+	12	D	DNHFE	D	TU_Ecoli-1726	manA	manA
1686465	-	10	D	DSN	D	TU_Ecoli-1727	fumA	fumA;fumC
1686471	-	92	D	DSN	D	TU_Ecoli-1728	fumA	fumA;fumC
1695076	-	877	DH	DSHFE	DH	TU_Ecoli-1729	uidR	uidR
1695098	-	41	DH	DSNFE	D	TU_Ecoli-1730	uidR	uidR
1696080	-	6	DS	DSNE	DS	TU_Ecoli-1731	hdhA	hdhA
1696301	-	16	DS	DSH	DS	TU_Ecoli-1732	hdhA	hdhA
1696343	-	8	DS	N		TU_Ecoli-1733	hdhA	hdhA
1697451	-	11	D	DSNHF	D	TU_Ecoli-1734	malI	malI
1697510	-	25	D	DSNHF	D	TU_Ecoli-1735	malI	malI
1697554	-	8	D	DSFE	D	TU_Ecoli-1736	malI	malI
1698864	+	117	D	DNHF	D	TU_Ecoli-1737	malY	malY
1700226	+	165	D	DSNHFE	D	TU_Ecoli-1738	add	add
1700239	+	36	D	DSNHE	D	TU_Ecoli-1739	add	add
1702294	+	5	D	N		TU_Ecoli-1740	blr	blr
1702344	-	11	D	DSNHFE	D	TU_Ecoli-1741	ydgJ	ydgJ
1702355	-	170	D	NFE		TU_Ecoli-1742	ydgJ	ydgJ
1702536	+	264	D	DSNHF	D	TU_Ecoli-1743	blr	blr
1702603	-	17	DS	NE		TU_Ecoli-1744	ydgJ	ydgJ
1702611	+	5	DS	D	D	TU_Ecoli-1745	cnu	cnu
1702788	+	63	DS	DSHF	DS	TU_Ecoli-1746	cnu	cnu
1703055	+	8	DS	SFE	S	TU_Ecoli-1747	ydgK	ydgK;rsxA;rsxB;rsxC;rsxD;rsxG;rsxE;nth
1703230	+	210	DS	DSNHF	DS	TU_Ecoli-1748	ydgK	ydgK;rsxA;rsxB;rsxC;rsxD;rsxG;rsxE;nth
1703274	+	16	DS	DSHFE	DS	TU_Ecoli-1749	ydgK	ydgK;rsxA;rsxB;rsxC;rsxD;rsxG;rsxE;nth
1703768	+	68	DH	DSNHFE	DH	TU_Ecoli-1750	rsxA	rsxA;rsxB;rsxC;rsxD;rsxG;rsxE;nth
1712103	+	7	D	DSNH	D	TU_Ecoli-1751	gst	gst
1712121	+	77	D	DSNHF	D	TU_Ecoli-1752	gst	gst
1712184	+	8	D	DSNHFE	D	TU_Ecoli-1753	gst	gst
1714146	-	14	D	NFE		TU_Ecoli-1754	pdxY	pdxY
1714156	-	19	D	NH		TU_Ecoli-1755	pdxY	pdxY
1714169	-	20	D	N		TU_Ecoli-1756	pdxY	pdxY
1714198	-	66	D	NF		TU_Ecoli-1757	pdxY	pdxY
1714272	-	25	D	SNHF		TU_Ecoli-1758	pdxY	pdxY
1715311	-	66	D	DSNHE	D	TU_Ecoli-1759	tyrS	tyrS;pdxY
1717659	-	73	DS	DSN	DS	TU_Ecoli-1760	anmK	anmK
1717801	+	950	DS	DSNHF	DS	TU_Ecoli-1761	slyB	slyB
1717855	+	36	DS	DSNHF	DS	TU_Ecoli-1762	slyB	slyB
1718250	-	11	DS	DSHF	DS	TU_Ecoli-1763	anmK	anmK
1718750	+	5	DNE	DSNHF	DN	TU_Ecoli-1764	ydhI	ydhI;ydhJ;ydhK
1718906	+	12	DNE	DSF	D	TU_Ecoli-1765	ydhI	ydhI;ydhJ;ydhK
1719058	+	7	DNE	DSNHE	DNE	TU_Ecoli-1766	ydhJ	ydhJ;ydhK
1719069	+	16	DNE	DSNHFE	DNE	TU_Ecoli-1767	ydhJ	ydhJ;ydhK
1724047	+	574	DSN	DSNHFE	DSN	TU_Ecoli-1768	nemR	nemR;nemA
1724064	+	5	DSN	NHFE	N	TU_Ecoli-1769	nemA	nemA
1725824	+	28	DE	DSNHF	D	TU_Ecoli-1770	gloA	gloA
1725833	+	10	DE	DSNHF	D	TU_Ecoli-1771	gloA	gloA
1725861	+	11	DE	DSNFE	DE	TU_Ecoli-1772	gloA	gloA
1725921	+	7	DE	SNHF		TU_Ecoli-1773	rnt	rnt;lhr
1726038	+	5	DE	SNFE	E	TU_Ecoli-1774	rnt	rnt;lhr
1726343	+	22	DE	DS	D	TU_Ecoli-1775	rnt	rnt;lhr
1732142	-	60	D	DNFE	D	TU_Ecoli-1776	grxD	grxD
1732157	-	343	D	DSHE	D	TU_Ecoli-1777	grxD	grxD
1732183	-	69	D	DSNFE	D	TU_Ecoli-1778	grxD	grxD
1732405	+	57	D	DSNFE	D	TU_Ecoli-1779	ydhO	ydhO
1732444	+	28	D	DSN	D	TU_Ecoli-1780	ydhO	ydhO
1735537	-	131	DS	DHFE	D	TU_Ecoli-1781	ydhP	ydhP
1735547	-	10	DS	HFE		TU_Ecoli-1782	ydhP	ydhP
1735565	-	14	DS	DSNHFE	DS	TU_Ecoli-1783	ydhP	ydhP
1735597	-	8	DS	DSNFE	DS	TU_Ecoli-1784	ynhF	ynhF
1735607	-	113	DS	DSNFE	DS	TU_Ecoli-1785	ynhF	ynhF
1735665	+	31	DS	DSHFE	DS	TU_Ecoli-1786	purR	purR
1735712	+	244	DS	DSHF	DS	TU_Ecoli-1787	purR	purR
1737778	+	9	D	DSNHF	D	TU_Ecoli-1788	ydhC	ydhC
1739225	+	53	DS	DSNHF	DS	TU_Ecoli-1789	cfa	cfa
1739404	+	219	DS	DSHFE	DS	TU_Ecoli-1790	cfa	cfa
1744188	-	18	DH	DSNHFE	DH	TU_Ecoli-1791	ydhQ	ydhQ
1744250	-	7	DH	DSNE	D	TU_Ecoli-1792	ydhQ	ydhQ
1744453	-	5	DH	SE		TU_Ecoli-1793	ydhQ	ydhQ
1744541	+	256	DH	NHF	H	TU_Ecoli-1794	ydhR	ydhR
1744576	+	101	DH			TU_Ecoli-1795	ydhR	ydhR
1744603	+	8	DH	NE		TU_Ecoli-1796	ydhR	ydhR
1744640	+	6	DH	DSNHFE	DH	TU_Ecoli-1797	ydhR	ydhR
1744647	+	6	DH	DSNHE	DH	TU_Ecoli-1798	ydhR	ydhR
1744697	+	12	DH	DSNHFE	DH	TU_Ecoli-1799	ydhR	ydhR
1744948	+	11	S	DSHE	S	TU_Ecoli-1800	ydhS	ydhS
1753188	-	21	DS	DSNE	DS	TU_Ecoli-1801	ydhZ	ydhZ
1753493	+	88	DS	DSNHF	DS	TU_Ecoli-1802	pykF	pykF
1753624	+	844	DS	DSHFE	DS	TU_Ecoli-1803	pykF	pykF
1753651	+	135	DS	SNHF	S	TU_Ecoli-1804	pykF	pykF
1755407	+	3584	DS	DSE	DS	TU_Ecoli-1805	lpp	lpp
1755444	+	99	DS	DF	D	TU_Ecoli-1806	lpp	lpp
1756763	-	12	S	E		TU_Ecoli-1807	ynhG	ynhG
1756883	-	59	S	DSNHE	S	TU_Ecoli-1808	ynhG	ynhG
1762288	-	24	S	DNF		TU_Ecoli-1809	sufB	sufB;sufC;sufD;sufS;sufE
1762429	-	113	S	DSHFE	S	TU_Ecoli-1810	sufA	sufA;sufB;sufC;sufD;sufS;sufE
1762442	-	306	S	DSHFE	S	TU_Ecoli-1811	sufA	sufA;sufB;sufC;sufD;sufS;sufE
1766789	-	25	DSH	SNHE	SH	TU_Ecoli-1812	ydiJ	ydiJ;ydiI
1766868	+	57	DSH	DSN	DS	TU_Ecoli-1813	ydiK	ydiK
1766938	-	90	DSH	DSNFE	DS	TU_Ecoli-1814	ydiJ	ydiJ;ydiI
1767036	+	168	DSH	DSHFE	DSH	TU_Ecoli-1815	ydiK	ydiK
1767088	-	7	DSH	DSHF	DSH	TU_Ecoli-1816	ydiJ	ydiJ;ydiI
1767948	+	1138	DH	DSNFE	D	TU_Ecoli-1817	rprA	rprA
1768396	+	3012	DH	DSHFE	DH	TU_Ecoli-1818	rprA	rprA
1772595	+	186	H	DNHFE	H	TU_Ecoli-1819	aroD	aroD
1785155	-	7	DS	NFE		TU_Ecoli-1820	ppsA	ppsA
1785185	-	721	DS	DSHFE	DS	TU_Ecoli-1821	ppsA	ppsA
1785439	+	438	DS	DSF	DS	TU_Ecoli-1822	ppsR	ppsR
1786097	+	8	D	DSHE	D	TU_Ecoli-1823	aroH	aroH
1786148	+	13	D	NHFE		TU_Ecoli-1824	aroH	aroH
1786408	+	497	D	DSNHE	D	TU_Ecoli-1825	aroH	aroH
1787364	+	10	DS	S	S	TU_Ecoli-1826	ydiE	ydiE
1787412	+	5	DS	E		TU_Ecoli-1827	ydiE	ydiE
1787609	+	184	DS	DSNHFE	DS	TU_Ecoli-1828	ydiE	ydiE
1789278	-	865	DS	DSNHE	DS	TU_Ecoli-1829	ydiU	ydiU
1790180	-	126	DN	DSNE	DN	TU_Ecoli-1830	ydiV	ydiV
1790564	-	163	DN	E		TU_Ecoli-1831	ydiV	ydiV
1790573	-	144	DN	E		TU_Ecoli-1832	ydiV	ydiV
1790582	-	11	DN	DSNHFE	DN	TU_Ecoli-1833	ydiV	ydiV
1790615	-	17	DN	DNHF	DN	TU_Ecoli-1834	ydiV	ydiV
1790653	-	5	DN	DSNHFE	DN	TU_Ecoli-1835	ydiV	ydiV
1790760	-	9	DN	NFE	N	TU_Ecoli-1836	nlpC	nlpC
1790771	-	6	DN	DSNHFE	DN	TU_Ecoli-1837	nlpC	nlpC
1790784	-	23	DN	DSNHFE	DN	TU_Ecoli-1838	nlpC	nlpC
1793201	-	552	DN	DSNHF	DN	TU_Ecoli-1839	btuC	btuC
1793401	-	29	DSN	DSNHFE	DSN	TU_Ecoli-1840	btuC	btuC
1793477	-	59	DSN	SNE	SN	TU_Ecoli-1841	btuC	btuC
1793502	-	158	DSN	NFE	N	TU_Ecoli-1842	btuC	btuC
1793537	-	30	DSN	DNHFE	DN	TU_Ecoli-1843	btuC	btuC
1793744	-	17372	DSN	DSNF	DSN	TU_Ecoli-1844	ihfA	ihfA
1797004	-	78	DSH	DSNFE	DS	TU_Ecoli-1845	pheS	pheS;pheT
1797024	-	70	DSH	DSNE	DS	TU_Ecoli-1846	pheS	pheS;pheT
1797326	-	30	DSH	DSNHE	DSH	TU_Ecoli-1847	pheM	pheM;pheS;pheT
1797622	-	170	DSH	DSNHFE	DSH	TU_Ecoli-1848	pheM	pheM;pheS;pheT
1797645	-	219	DSH	DSNFE	DS	TU_Ecoli-1849	pheM	pheM;pheS;pheT
1797897	-	142	DSH	SHFE	SH	TU_Ecoli-1850	rplT	rplT
1797948	-	11	DSH	DSNHFE	DSH	TU_Ecoli-1851	rplT	rplT
1797957	-	13	DSH	SNF	S	TU_Ecoli-1852	rplT	rplT
1798014	-	50	DSH	DSNFE	DS	TU_Ecoli-1853	rplT	rplT
1798200	-	143	DH	NHFE	H	TU_Ecoli-1854	rpmI	rpmI;rplT
1798221	-	622	DH			TU_Ecoli-1855	rpmI	rpmI;rplT
1798357	-	36	DH	DSFE	D	TU_Ecoli-1856	rpmI	rpmI;rplT
1798557	-	88	DH	F		TU_Ecoli-1857	rpmI	rpmI;rplT
1798843	-	1338	DH	DSHF	DH	TU_Ecoli-1858	infC	infC;rpmI;rplT
1800756	-	215	D	DHF	D	TU_Ecoli-1859	thrS	thrS;infC
1800816	-	9	D	DSNHFE	D	TU_Ecoli-1860	thrS	thrS;infC
1800823	-	73	D	DSHFE	D	TU_Ecoli-1861	thrS	thrS;infC
1804192	-	11	DSH	DSNH	DSH	TU_Ecoli-1862	ydiY	ydiY
1804376	+	564	DSH	DSNHFE	DSH	TU_Ecoli-1863	pfkB	pfkB
1805262	+	5	D	SNHFE		TU_Ecoli-1864	ydiZ	ydiZ;yniA
1805400	+	477	D	DSNFE	D	TU_Ecoli-1865	ydiZ	ydiZ;yniA
1805629	+	14	DS	DE	D	TU_Ecoli-1866	yniA	yniA
1805640	+	6	DS	D	D	TU_Ecoli-1867	yniA	yniA
1805740	+	71	DS	DSF	DS	TU_Ecoli-1868	yniA	yniA
1805794	+	100	DS	DSNHF	DS	TU_Ecoli-1869	yniA	yniA
1807088	+	5	D	DSNHE	D	TU_Ecoli-1870	yniC	yniC
1807286	-	836	D	DSNHFE	D	TU_Ecoli-1871	yniB	yniB
1808906	+	755	D	DSHFE	D	TU_Ecoli-1872	ydjN	ydjN
1808951	+	192	D	DSFE	D	TU_Ecoli-1873	ydjN	ydjN
1815382	-	18	D	DSNFE	D	TU_Ecoli-1874	chbG	chbG
1815564	-	9	D	DSNE	D	TU_Ecoli-1875	chbG	chbG
1819750	-	11	D	DSFE	D	TU_Ecoli-1876	chbB	chbB;chbC;chbA;chbR;chbF;chbG
1820054	-	15	DS	DSNHE	DS	TU_Ecoli-1877	chbB	chbB;chbC;chbA;chbR;chbF;chbG
1820058	+	14	DS	DSNFE	DS	TU_Ecoli-1878	nadE	nadE
1820067	-	29	DS	DSE	DS	TU_Ecoli-1879	chbB	chbB;chbC;chbA;chbR;chbF;chbG
1820114	-	42	DS	SNFE	S	TU_Ecoli-1880	chbB	chbB;chbC;chbA;chbR;chbF;chbG
1820132	-	106	DS	NH		TU_Ecoli-1881	chbB	chbB;chbC;chbA;chbR;chbF;chbG
1820184	-	13	DS	DSHE	DS	TU_Ecoli-1882	chbB	chbB;chbC;chbA;chbR;chbF;chbG
1820209	+	15	DS	DSNHFE	DS	TU_Ecoli-1883	nadE	nadE
1820246	-	7	DS	S	S	TU_Ecoli-1884	chbB	chbB;chbC;chbA;chbR;chbF;chbG
1820307	-	2347	DS	DSNHF	DS	TU_Ecoli-1885	osmE	osmE
1821162	+	5	DS	NHFE		TU_Ecoli-1886	cho	cho
1821410	+	6	DS	DSHFE	DS	TU_Ecoli-1887	cho	cho
1821426	+	5	DS	DSNHFE	DS	TU_Ecoli-1888	cho	cho
1823341	-	118	DSF	DSHFE	DSF	TU_Ecoli-1889	ves	ves
1823532	-	26	DSF	N		TU_Ecoli-1890	ves	ves
1823864	-	232	DSF	DSHE	DS	TU_Ecoli-1891	spy	spy
1824104	-	8	DSF	DSNF	DSF	TU_Ecoli-1892	spy	spy
1830056	+	58	DSNF	DSNFE	DSNF	TU_Ecoli-1893	xthA	xthA
1830063	-	8	DSNF	DSNHF	DSNF	TU_Ecoli-1894	astC	astC;astA;astD;astB;astE
1830380	+	19	DSNF	DSHFE	DSF	TU_Ecoli-1895	xthA	xthA
1830423	+	7	DSNF	DSNHF	DSNF	TU_Ecoli-1896	xthA	xthA
1831369	+	12	D	DSNH	D	TU_Ecoli-1897	ydjX	ydjX;ydjY;ydjZ;ynjA;ynjB;ynjC;ynjD;ynjE
1832062	+	5	H	DSN		TU_Ecoli-1898	ydjY	ydjY;ydjZ;ynjA;ynjB;ynjC;ynjD;ynjE
1839433	-	15	DF	DSNHE	D	TU_Ecoli-1899	ynjF	ynjF
1839469	-	5	DF	DSNHFE	DF	TU_Ecoli-1900	ynjF	ynjF
1840118	-	37	DF	DSNHF	DF	TU_Ecoli-1901	ynjF	ynjF
1840189	-	12	DF	DSNHF	DF	TU_Ecoli-1902	ynjH	ynjH
1840247	-	5	DF	SNF	F	TU_Ecoli-1903	ynjH	ynjH
1840332	+	69	DF	DSHFE	DF	TU_Ecoli-1904	gdhA	gdhA
1840384	+	6	DF	DSNFE	DF	TU_Ecoli-1905	gdhA	gdhA
1840395	+	6	DF	DSNFE	DF	TU_Ecoli-1906	gdhA	gdhA
1846054	-	1715	D	DSE	D	TU_Ecoli-1907	selD	selD;topB
1846721	-	38	D	DSE	D	TU_Ecoli-1908	ydjA	ydjA;selD;topB
1846796	-	28	D	DSNE	D	TU_Ecoli-1909	ydjA	ydjA;selD;topB
1846816	+	115	D	DSNHFE	D	TU_Ecoli-1910	sppA	sppA
1859716	-	42	H	SNH	H	TU_Ecoli-1911	ydjL	ydjL;ydjK;ydjJ;ydjI;ydjH;ydjG
1859921	-	52	DSH	SNF	S	TU_Ecoli-1912	ydjL	ydjL;ydjK;ydjJ;ydjI;ydjH;ydjG
1859940	-	32	DSH	DSE	DS	TU_Ecoli-1913	ydjL	ydjL;ydjK;ydjJ;ydjI;ydjH;ydjG
1859983	-	17	DSH	DSNFE	DS	TU_Ecoli-1914	ydjL	ydjL;ydjK;ydjJ;ydjI;ydjH;ydjG
1859989	-	20	DSH	DSNFE	DS	TU_Ecoli-1915	ydjL	ydjL;ydjK;ydjJ;ydjI;ydjH;ydjG
1860177	-	8	DSH	DNE	D	TU_Ecoli-1916	yeaC	yeaC
1860339	-	70	DSH	SNHFE	SH	TU_Ecoli-1917	yeaC	yeaC
1860399	-	5	DSH	NFE		TU_Ecoli-1918	yeaC	yeaC
1860488	-	330	DSH	DSNE	DS	TU_Ecoli-1919	msrB	msrB;yeaC
1860550	+	165	DSH	DSNFE	DS	TU_Ecoli-1920	gapA	gapA
1860621	+	31	DSH	DSHFE	DSH	TU_Ecoli-1921	gapA	gapA
1860642	+	492	DSH	HF	H	TU_Ecoli-1922	gapA	gapA
1861261	+	38	DSH	HF	H	TU_Ecoli-1923	yeaD	yeaD
1861267	+	24	DSH	NHF	H	TU_Ecoli-1924	yeaD	yeaD
1861284	+	23	DSH	DSNFE	DS	TU_Ecoli-1925	yeaD	yeaD
1861299	+	994	DSH	DSNHFE	DSH	TU_Ecoli-1926	yeaD	yeaD
1861395	+	71	DSH	N		TU_Ecoli-1927	yeaD	yeaD
1861407	+	64	DSH	N		TU_Ecoli-1928	yeaD	yeaD
1863922	-	9	DH	SH	H	TU_Ecoli-1929	yeaE	yeaE
1864530	-	33	DSN	DSHF	DS	TU_Ecoli-1930	mipA	mipA
1864771	+	1267	DSN	DSNFE	DSN	TU_Ecoli-1931	yeaG	yeaG;yeaH
1864842	-	5	DSN	DSNHF	DSN	TU_Ecoli-1932	mipA	mipA
1865107	-	5	DSN	DNHFE	DN	TU_Ecoli-1933	mipA	mipA
1868107	+	6	DH	DSNFE	D	TU_Ecoli-1934	yeaI	yeaI
1868150	+	9	DH	DSHF	DH	TU_Ecoli-1935	yeaI	yeaI
1869617	+	5	DSN	DSNHF	DSN	TU_Ecoli-1936	yeaJ	yeaJ
1871208	+	5	D	DSNHFE	D	TU_Ecoli-1937	yeaK	yeaK
1871297	+	5	D	FE		TU_Ecoli-1938	yeaK	yeaK
1871568	+	17	D	DSE	D	TU_Ecoli-1939	yeaK	yeaK
1873600	-	7	D	DSNHFE	D	TU_Ecoli-1940	yeaM	yeaM
1873622	-	72	D	DSHFE	D	TU_Ecoli-1941	yeaM	yeaM
1873636	-	14	D	DSNHF	D	TU_Ecoli-1942	yeaM	yeaM
1875723	+	58	D	DSNH	D	TU_Ecoli-1943	yeaP	yeaP
1876616	+	10	DSN	F		TU_Ecoli-1944	yoaK	yoaK
1876624	+	9	DSN	DSNF	DSN	TU_Ecoli-1945	yoaK	yoaK
1876806	+	8	DSN	DNHF	DN	TU_Ecoli-1946	yoaJ	yoaJ
1877321	-	251	DSN	DSNHFE	DSN	TU_Ecoli-1947	yeaQ	yeaQ
1877690	-	11	DSN	DSNFE	DSN	TU_Ecoli-1948	yoaG	yoaG
1879603	+	7	D	DSE	D	TU_Ecoli-1949	dmlA	dmlA
1879901	+	25	D	DSNHE	D	TU_Ecoli-1950	dmlA	dmlA
1879910	+	7	D	DSHE	D	TU_Ecoli-1951	dmlA	dmlA
1886126	-	7	D	DSFE	D	TU_Ecoli-1952	sroD	sroD
1886478	-	89	D	DSHF	D	TU_Ecoli-1953	sroD	sroD
1887831	-	2191	DSH	DSNF	DS	TU_Ecoli-1954	fadD	fadD
1889180	-	21	DE	DSNHFE	DE	TU_Ecoli-1955	yeaY	yeaY
1889246	-	6	DE	SHFE	E	TU_Ecoli-1956	yeaY	yeaY
1889319	-	28	DE	DSNE	DE	TU_Ecoli-1957	yeaZ	yeaZ;yeaY
1889604	-	7	DE	SNHFE	E	TU_Ecoli-1958	yeaZ	yeaZ;yeaY
1891278	-	14	D	DSNHFE	D	TU_Ecoli-1959	yoaA	yoaA;yeaZ;yeaY
1891360	+	5522	D	DSHF	D	TU_Ecoli-1960	yoaB	yoaB
1891768	-	12	D	DSNHF	D	TU_Ecoli-1961	yoaA	yoaA;yeaZ;yeaY
1892041	+	4268	DS	DSHFE	DS	TU_Ecoli-1962	yoaC	yoaC
1892273	+	18	DS	DSNHE	DS	TU_Ecoli-1963	pabB	pabB;nudL
1892323	+	6	DS	DSHF	DS	TU_Ecoli-1964	pabB	pabB;nudL
1892551	+	14	DS	DHFE	D	TU_Ecoli-1965	pabB	pabB;nudL
1892777	-	46	DS	DSN	DS	TU_Ecoli-1966	yoaH	yoaH
1892781	+	365	DS	DSNHF	DS	TU_Ecoli-1967	pabB	pabB;nudL
1893273	-	113	D	DNFE	D	TU_Ecoli-1968	yoaH	yoaH
1894167	+	276	DSH	DSNFE	DS	TU_Ecoli-1969	nudL	nudL
1894833	+	269	DSH	DSNFE	DS	TU_Ecoli-1970	sdaA	sdaA
1899764	-	43	DS	DSNHF	DS	TU_Ecoli-1971	yoaE	yoaE
1899796	-	31	DS	DSNE	DS	TU_Ecoli-1972	yoaE	yoaE
1899959	+	796	DS	DSHFE	DS	TU_Ecoli-1973	manX	manX;manY;manZ
1899989	+	17	DS	N		TU_Ecoli-1974	manX	manX;manY;manZ
1899995	+	7	DS	NF		TU_Ecoli-1975	manX	manX;manY;manZ
1900005	+	5	DS	NHFE		TU_Ecoli-1976	manX	manX;manY;manZ
1900080	-	27	DS	DSHFE	DS	TU_Ecoli-1977	yoaE	yoaE
1900760	+	10	D	DSNFE	D	TU_Ecoli-1978	manY	manY;manZ
1901083	+	5	D	DSNFE	D	TU_Ecoli-1979	manY	manY;manZ
1901226	+	32	D	DSNHFE	D	TU_Ecoli-1980	manZ	manZ
1901265	+	215	D	DSNHF	D	TU_Ecoli-1981	manZ	manZ
1901351	+	19	D	DSNH	D	TU_Ecoli-1982	manZ	manZ
1901361	+	15	D	DSNE	D	TU_Ecoli-1983	manZ	manZ
1903486	+	10	D	DSNFE	D	TU_Ecoli-1984	yebN	yebN
1905108	-	44	D	DSNH	D	TU_Ecoli-1985	rrmA	rrmA
1905267	-	15	DS	DHFE	D	TU_Ecoli-1986	rrmA	rrmA
1905288	-	13	DS	DNFE	D	TU_Ecoli-1987	rrmA	rrmA
1905297	-	10	DS	NFE		TU_Ecoli-1988	rrmA	rrmA
1905318	-	15	DS	SNFE	S	TU_Ecoli-1989	rrmA	rrmA
1905571	-	7	DS	DNE	D	TU_Ecoli-1990	cspC	cspC
1905578	-	11	DS	DNE	D	TU_Ecoli-1991	cspC	cspC
1905592	-	37	DS	DSNHFE	DS	TU_Ecoli-1992	cspC	cspC
1905594	-	37	DS	DSNHFE	DS	TU_Ecoli-1993	cspC	cspC
1905641	-	477	DS	DNFE	D	TU_Ecoli-1994	yobF	yobF;cspC
1905817	-	4960	DS	DSNHFE	DS	TU_Ecoli-1995	yobF	yobF;cspC
1906591	-	64	DN	DSFE	D	TU_Ecoli-1996	yebO	yebO
1906816	-	389	DN	DSNE	DN	TU_Ecoli-1997	mgrB	mgrB;yebO
1906989	-	47	DN	DHE	D	TU_Ecoli-1998	mgrB	mgrB;yebO
1908144	-	12	DS	SNHE	S	TU_Ecoli-1999	kdgR	kdgR
[truncated: 2,725 more rows]
