# Supplementary material for: Genome-scale reconstruction of the sigma factor network in Escherichia coli: topology and functional states
Source: BMC Biol. 2014 Jan 24;12:4. doi: 10.1186/1741-7007-12-4 (PMC3923258; doi:10.1186/1741-7007-12-4)
Supplement: Additional file 8: Table S7 — Transcription levels of Escherichia coli genes in the wild type and the ΔrpoS strain. [file 1741-7007-12-4-S8.xlsx]

## Sheet: Table S6
Gene ID	WT stationary 1	WT stationary 2	WT stationary 3	ΔrpoS stationary 1	ΔrpoS stationary 2	ΔrpoS stationary 3	p-value	fold change	p-value <= 0.05?	>= 2-fold change?
b0001	11.8336	12.8394	13.3028	13.0765	12.9873	10.6593	0.462769	0.67407
b0002	6.9717	6.6627	7.0171	7.0883	7.0659	6.7207	0.456997	0.671489
b0003	10.2294	10.0116	10.0007	9.3405	9.472	9.5894	5.92428	0.00408347	x
b0004	9.1815	8.9954	9.0803	8.9721	9.1557	8.1445	1.04013	0.402207
b0005	8.2629	7.5727	6.9905	6.5087	6.4338	6.5681	2.98857	0.0935789		x
b0006	6.3568	6.6116	6.4759	7.0515	7.1611	6.8372	4.44969	0.0129075	x
b0007	6.9522	7.0543	6.8947	6.4464	6.4185	6.6021	6.48128	0.00333932	x
b0008	9.9034	10.0636	9.8768	11.9367	11.774	11.7585	22.9912	2.13009e-05	x	x
b0009	8.9912	8.51	8.768	8.6234	8.824	8.5371	0.582395	0.597607
b0010	7.7836	8.0053	7.8942	6.7149	6.7299	6.6036	16.0718	0.000276017	x	x
b0011	8.8598	8.498	8.5277	6.6036	6.5736	7.2154	7.65722	0.00400813	x	x
b0013	5.7119	5.8822	6.1327	6.0974	5.9889	6.094	1.18757	0.341626
b0014	13.0243	13.2527	13.0764	11.1172	11.0275	11.4161	14.1671	0.000506121	x	x
b0015	10.8821	10.8971	10.8424	9.5332	9.4842	9.7333	16.5595	0.0024551	x	x
b0018	8.618	8.8971	8.8736	8.7993	9.0775	8.0523	0.480445	0.672164
b0019	10.2741	10.4541	10.1222	7.141	7.2759	7.7247	14.455	0.000615158	x	x
b0020	7.6348	7.2662	7.6264	6.7505	6.8675	6.7461	5.64111	0.0190979	x
b0023	6.8083	6.439	6.188	9.0677	9.5937	9.8884	10.1234	0.000777783	x	x
b0024	10.337	10.4239	10.416	6.7123	6.832	7.1011	29.6831	0.000604912	x	x
b0025	10.2054	9.5858	9.9807	9.5976	9.8084	9.7467	1.07722	0.375193
b0026	9.6106	9.4992	9.5716	9.25	9.3191	9.5094	2.38831	0.106952
b0027	9.2489	8.7841	9.2027	9.0561	8.9385	9.0782	0.352455	0.753747
b0028	8.438	7.7307	8.468	8.8267	8.9137	8.5554	2.09498	0.134628
b0029	7.7025	7.5162	7.7239	7.4825	7.6897	7.3863	1.15147	0.318864
b0030	5.9888	5.9169	6.1376	10.0185	9.5192	10.1129	19.8088	0.000836304	x	x
b0031	8.8433	8.4017	8.506	8.8526	8.9898	8.4807	0.943094	0.399889
b0032	6.3035	6.2129	6.3585	6.4832	6.4069	6.5541	3.15915	0.0342122	x
b0033	6.8295	6.9478	6.8315	7.0418	6.7791	6.8605	0.278376	0.799074
b0034	9.461	9.043	9.4836	9.9452	9.8268	8.559	0.245529	0.825399
b0035	6.6719	6.4425	6.6354	6.8625	6.7283	6.5478	1.12052	0.328633
b0036	6.6979	6.9206	6.2431	6.8897	6.7903	6.3758	0.254862	0.812039
b0037	7.3779	6.7523	7.1827	6.6622	6.5398	6.5663	2.73134	0.102973
b0038	8.0871	7.1741	8.4414	6.3754	6.2543	6.253	4.23157	0.0495389	x	x
b0039	8.7305	8.4743	8.2749	6.7371	6.7424	6.6211	13.0239	0.00299518	x	x
b0040	6.1458	6.0448	6.1447	6.2621	6.075	6.1546	0.818181	0.46769
b0041	6.2358	6.3063	6.4235	6.4293	6.4493	6.5479	2.33199	0.0895948
b0042	6.4247	6.3421	6.174	6.59	6.4305	6.2207	0.770802	0.488873
b0043	6.7832	6.3575	6.578	6.666	6.5587	6.3006	0.393306	0.714452
b0044	7.5179	6.7085	6.3571	7.2364	7.3908	6.9771	0.93414	0.431798
b0045	6.5866	6.5405	6.6121	6.5328	6.4925	6.8421	0.380186	0.738199
b0046	7.3557	7.4676	6.976	7.3048	7.6276	6.8496	0.0213348	0.98415
b0047	7.2614	6.8998	6.9378	7.2989	7.1549	7.2782	1.71243	0.199206
b0048	11.6218	12.3377	12.0473	7.7769	8.3574	8.0984	14.6871	0.000164946	x	x
b0049	8.1629	7.3733	8.2288	7.6266	7.7225	6.7482	1.34175	0.251729
b0050	9.5527	9.149	9.3581	9.0025	8.9465	8.0739	2.10571	0.140183
b0051	9.5598	10.1035	9.5256	9.3011	8.9951	8.7606	2.91289	0.0452233	x
b0052	6.8104	6.6565	6.8296	8.8606	8.8801	8.8276	36.7524	0.000299668	x	x
b0053	9.6379	9.2365	9.6136	10.3165	10.1123	10.5062	4.72346	0.00954421	x
b0054	10.631	10.3876	10.6271	9.4108	9.6096	9.2287	8.30683	0.00166246	x	x
b0055	7.5553	7.214	7.3229	7.8704	8.0341	7.6966	3.59025	0.0229973	x
b0058	10.182	9.8752	9.9778	7.1975	7.5006	7.5413	18.4237	6.48393e-05	x	x
b0059	9.4581	8.9756	9.2962	6.9345	6.9357	6.9197	16.3062	0.00369784	x	x
b0060	7.5428	7.0246	7.4375	6.8639	6.8902	6.9233	2.78191	0.105822
b0061	7.0661	6.615	7.1027	6.1618	6.0635	6.6641	2.59559	0.0620453
b0062	8.8997	8.1087	8.7787	6.2876	6.1747	6.2703	9.46334	0.0096415	x	x
b0063	9.0178	8.3249	8.9061	6.3213	6.1435	6.0554	11.2706	0.0031977	x	x
b0064	10.523	10.5943	10.481	10.3822	10.5715	10.1509	1.30573	0.307177
b0065	9.6349	9.3824	9.4318	9.3393	9.3132	9.1689	2.23335	0.098005
b0066	6.6833	6.2052	6.777	7.0197	6.7827	6.6679	1.30777	0.276357
b0067	6.5029	6.3334	6.5452	6.7825	6.6498	6.4667	1.53864	0.206457
b0068	6.7047	6.8187	6.8688	7.9043	8.0457	7.629	8.07033	0.006449	x	x
b0069	6.5789	6.3741	6.6751	6.8158	6.8484	6.396	0.844371	0.455213
b0070	7.8333	7.5989	7.6807	7.554	7.8564	7.1762	0.841799	0.473269
b0071	9.6632	9.5554	9.4638	11.1208	11.0867	8.8405	1.0421	0.405705
b0072	7.6176	7.42	7.6535	11.1149	10.9221	8.7945	3.6327	0.0662209		x
b0073	7.6549	7.198	7.8961	11.4961	11.2109	10.351	8.58145	0.00240985	x	x
b0074	8.0097	7.3761	7.7979	11.9199	11.6978	9.9514	5.32814	0.0232484	x	x
b0075	10.0227	10.8971	9.5541	11.8422	12.2541	10.2744	1.80374	0.157122		x
b0076	6.1936	6.5025	6.0142	6.5561	6.7953	6.3258	1.6382	0.176906
b0077	7.3635	7.0754	7.2604	10.2967	10.4907	9.6588	11.0006	0.00384682	x	x
b0078	9.051	8.6786	8.0821	10.2061	10.5277	10.0605	5.28725	0.0143063	x	x
b0080	9.169	8.6489	8.7426	10.7478	10.7784	10.8386	11.9239	0.00568737	x	x
b0081	11.2916	11.415	11.1846	11.9923	12.1485	10.9927	1.1249	0.371138
b0082	10.4841	10.1484	10.1194	11.0248	11.1706	10.1211	1.49658	0.248626
b0083	9.6082	9.4618	9.6265	11.2341	11.4016	9.9565	2.82716	0.102642		x
b0084	7.5985	7.2274	7.6011	9.0774	9.2732	7.9806	3.09162	0.072753		x
b0085	7.457	7.1152	7.3492	9.9196	9.8849	9.3058	10.7374	0.00182316	x	x
b0086	7.1244	6.7271	6.8675	9.316	9.5288	9.2166	16.4969	0.00011217	x	x
b0087	7.346	7.0361	7.2589	9.1341	9.3051	8.4898	6.65607	0.0113682	x	x
b0088	7.5893	7.0936	7.3669	9.6259	9.7583	9.314	11.3845	0.000353077	x	x
b0089	8.2901	7.9331	7.9458	9.2118	9.3703	8.3065	2.57987	0.0987429
b0090	8.7733	8.2464	8.7067	9.7978	9.9267	8.3754	1.51018	0.247993
b0091	8.2093	7.852	8.1015	9.5408	9.6546	8.8328	4.63479	0.0245609	x	x
b0092	9.9402	9.2934	10.0739	10.3289	10.5813	9.2207	0.568983	0.606892
b0093	11.49	11.2616	11.1809	10.8201	11.016	9.6521	1.87001	0.19135
b0094	11.1185	11.1484	10.9154	10.5711	10.708	9.805	2.40879	0.122629
b0095	11.8332	11.8148	11.6457	12.0185	12.109	11.4477	0.435556	0.700247
b0096	14.0836	14.1773	13.8719	12.1024	11.9832	12.2348	16.7127	0.000102263	x	x
b0097	9.9583	9.658	9.7368	10.7416	10.7498	10.7861	10.7208	0.0073265	x
b0098	8.6717	8.1453	8.7294	9.3106	9.3514	9.2353	4.14803	0.0478181	x
b0099	7.4895	7.0407	6.5573	6.7652	6.7302	6.6566	1.15042	0.366162
b0101	8.3968	6.663	7.9586	8.4636	8.7872	8.5408	1.74556	0.214714
b0102	7.1527	6.6441	7.0015	7.8797	8.1919	8.272	6.13886	0.00420235	x	x
b0103	8.2166	7.465	7.7221	8.8529	9.1459	9.257	5.10891	0.0134201	x	x
b0104	7.2048	7.1518	7.085	8.7444	9.0339	8.982	18.5409	0.000795004	x	x
b0106	6.7957	6.6	6.6988	6.4686	6.409	6.5984	2.59377	0.0604495
b0107	6.519	6.3913	6.2522	6.4284	6.4252	6.4117	0.443801	0.700247
b0108	6.0745	6.089	6.3438	6.3121	6.2367	6.0058	0.124114	0.907227
b0109	6.4882	6.3685	6.4353	8.1391	8.2573	7.0969	3.78183	0.0616364		x
b0110	8.561	7.5311	8.2369	9.1196	9.3201	9.1812	3.54236	0.063996		x
b0111	7.5333	7.1789	7.6318	8.2154	8.502	8.5369	5.66878	0.00608598	x
b0112	8.7118	8.4393	8.6212	10.5114	10.4243	9.8616	7.65411	0.00746715	x	x
b0113	7.5195	6.9663	7.3009	8.1317	8.1646	8.2894	5.55758	0.0211998	x
b0114	9.55	9.2282	9.6468	11.1686	11.0307	10.9348	10.9333	0.00149144	x	x
b0115	9.5691	9.2072	9.6514	10.3199	10.0742	10.1763	4.64014	0.0186482	x
b0116	10.1707	9.7935	10.2038	12.6386	12.3873	12.1689	12.3909	0.000245186	x	x
b0117	6.3016	6.4668	6.2769	6.1256	6.0793	6.0091	4.04175	0.0245638	x
b0118	8.677	8.2649	8.7946	12.7897	12.5945	12.5056	22.3579	0.000189074	x	x
b0119	12.8137	13.1271	12.499	10.1651	10.1638	8.9283	6.79922	0.00856561	x	x
b0120	7.1192	6.6849	7.1661	8.8639	9.0719	8.3082	6.4009	0.00476788	x	x
b0121	7.4584	6.924	7.3278	9.8946	10.1878	10.0757	15.4621	0.000541188	x	x
b0122	6.5601	6.302	6.0482	8.7667	9.3754	8.4534	8.30692	0.00325085	x	x
b0123	7.0976	7.0908	6.8957	7.8287	7.8763	7.4248	4.32172	0.0259225	x
b0124	8.5	8.174	8.3045	6.6508	6.5363	6.4591	16.1754	0.000332016	x	x
b0125	8.0427	7.8372	7.5143	9.6606	9.9281	9.506	9.64024	0.000809	x	x
b0126	7.795	7.1236	7.608	10.8623	11.2635	10.1168	8.28276	0.0026865	x	x
b0127	8.3679	7.5377	8.307	7.8711	8.241	7.1964	0.742164	0.4999
b0128	7.7598	7.2245	7.5766	6.8955	7.1408	6.9021	3.06275	0.0551902
b0129	8.35	7.9329	8.2774	10.4271	10.4851	10.93	11.8744	0.000364834	x	x
b0130	7.3868	6.9669	7.2931	6.6009	6.6671	6.666	4.42152	0.0427638	x
b0131	7.5593	7.7688	6.9523	9.9541	10.3302	10.1846	10.177	0.00283118	x	x
b0132	6.4177	6.3007	6.398	6.6742	6.7257	6.5991	5.70523	0.00466987	x
b0133	7.3369	7.361	7.6155	8.8165	9.0022	9.2011	11.0179	0.000491859	x	x
b0134	7.2648	7.3005	7.1642	9.7718	9.7271	10.2572	15.3258	0.00263927	x	x
b0135	6.1224	5.8744	5.888	6.0598	6.2967	6.1541	1.96922	0.121973
b0136	6.2391	6.0524	6.1299	5.9766	6.2516	6.1828	0.0350918	0.97394
b0137	6.3067	6.1595	6.5795	6.6331	6.9778	6.7115	2.63822	0.0592728
b0138	6.0978	5.9806	6.0669	6.3389	6.4354	6.1229	2.53636	0.0991526
b0139	5.9881	5.9841	6.156	5.8968	5.9853	6.1545	0.323223	0.763926
b0140	5.9643	5.6852	5.7798	5.7928	5.7902	6.2254	0.760152	0.499808
b0141	5.9775	6.1407	6.3225	6.0159	6.0034	6.4951	0.129252	0.904587
b0142	6.2489	6.3642	6.2526	6.5226	6.5726	6.6078	6.17598	0.00563487	x
b0143	7.0429	7.1304	7.0003	9.057	9.3364	9.2969	22.7869	0.000330512	x	x
b0144	6.4883	6.396	6.2324	6.9264	7.1272	7.0566	6.98237	0.00270128	x
b0145	11.1332	11.5623	10.9792	11.6756	11.7584	11.5875	2.47615	0.114468
b0146	12.0511	11.9429	12.1096	11.7665	11.7879	10.7161	1.71106	0.224604
b0147	6.7091	6.6662	6.0372	7.3545	7.5043	6.797	2.44586	0.0707656
b0148	7.5116	6.9421	7.3527	7.3362	7.3911	7.1589	0.144907	0.895043
b0149	7.8757	7.5265	7.9353	7.5378	7.6201	7.3264	1.83935	0.148916
b0150	10.3761	10.5389	10.3014	6.7562	6.9636	6.6982	33.7034	5.54864e-06	x	x
b0151	7.0104	6.6619	6.7123	6.8689	6.6052	6.4412	0.945992	0.398628
b0152	5.9436	6.1036	6.0462	6.2744	6.3198	6.0671	2.08544	0.120541
b0153	6.7979	6.9041	6.6532	6.982	6.695	6.6433	0.0908831	0.932474
b0154	10.8598	10.8177	10.4489	8.2297	8.2904	8.2467	18.6182	0.00241456	x	x
b0155	9.1895	8.566	8.8185	7.443	7.5444	7.1555	6.86053	0.00413868	x	x
b0156	11.862	12.3973	11.8817	10.6846	10.9421	10.2479	5.30878	0.00640887	x	x
b0157	6.5436	6.5285	6.4107	6.7593	6.7514	6.3065	0.717199	0.538757
b0158	6.3721	6.4176	6.0723	6.8022	6.7841	6.9477	4.64225	0.0207804	x
b0159	7.8394	7.535	7.8987	9.3917	9.734	9.6996	11.8158	0.000295656	x	x
b0160	6.5515	6.3394	6.3849	7.3438	7.7626	7.1411	5.10561	0.0225648	x
b0161	8.3542	8.0565	8.0591	9.4395	9.3254	9.7491	8.39533	0.00140983	x	x
b0162	7.4078	7.2052	7.4909	8.8704	9.2785	8.3753	5.36629	0.0215263	x	x
b0163	9.3345	9.9238	9.9749	10.6732	10.8841	9.5577	1.36374	0.267705
b0164	6.2656	6.4672	6.4233	7.2632	7.2354	6.3025	1.70512	0.221508
b0166	8.1504	8.069	8.0236	10.3764	10.6526	10.0813	13.5394	0.00366563	x	x
b0167	6.9602	6.6715	7.0123	7.8666	7.8077	7.7954	8.70174	0.0100025	x
b0168	8.7308	8.7913	8.7429	9.1504	9.2468	9.0914	8.33787	0.00567965	x
b0169	10.105	9.704	9.9725	11.7652	12.0696	11.2465	6.59991	0.00776863	x	x
b0170	8.9872	8.2125	8.9658	11.4891	11.7847	10.947	7.5928	0.00162332	x	x
b0171	8.6522	7.9396	8.8467	8.7132	9.0975	7.9405	0.238022	0.824036
b0172	10.4797	11.1004	10.0678	10.6674	10.648	10.3085	0.0248492	0.981963
b0173	8.5623	8.3898	8.2133	7.9379	8.2018	8.285	1.69983	0.164489
b0174	6.6834	6.8786	6.9092	9.287	9.6734	8.2654	5.28619	0.0301589	x	x
b0175	8.6919	8.7454	8.1857	7.9815	8.4603	8.0609	1.61078	0.184892
b0176	9.3789	9.2353	9.226	9.5841	9.8346	8.8332	0.450075	0.694729
b0177	8.0646	8.299	7.8357	10.1247	10.284	9.7065	9.04399	0.00108675	x	x
b0178	10.5597	10.595	10.6387	11.3985	11.7115	11.31	7.06545	0.0161716	x
b0179	9.9123	10.1151	9.7943	10.1188	10.237	10.0715	1.90763	0.151694
b0180	9.6425	9.7171	9.6804	10.982	11.1655	10.2065	3.74864	0.0633113		x
b0181	8.3889	8.3184	8.5752	9.4133	9.4307	9.12	7.06041	0.00274182	x
b0182	7.2847	6.9558	6.9651	8.2086	8.4527	8.3381	9.79728	0.00124201	x	x
b0183	6.3431	6.6913	6.5294	7.4967	7.5025	7.191	6.08425	0.0036949	x
b0184	7.0375	6.7955	6.9105	7.0804	7.1325	6.6517	0.240859	0.826178
b0185	8.7086	8.3151	8.6761	8.964	9.3787	8.6933	1.88849	0.144957
b0186	9.4217	8.6935	9.1284	6.5794	6.6192	6.3581	11.3081	0.00289399	x	x
b0187	8.4586	7.555	8.3535	7.2861	7.5783	7.4409	2.30996	0.128241
b0188	7.2388	7.0563	7.0944	7.6951	7.6673	7.3474	3.53109	0.0399679	x
b0189	9.1985	9.8939	8.5029	7.7914	8.1923	8.4487	2.37042	0.102612		x
b0190	7.615	7.2407	7.7003	8.2566	8.4069	7.8252	2.87205	0.0477194	x
b0191	9.4929	8.4569	9.0823	7.3424	7.4863	7.4169	5.24741	0.0318068	x	x
b0192	10.0214	9.8223	9.8992	8.1165	8.4833	7.7832	8.49463	0.00842615	x	x
b0193	5.9236	5.8362	5.9374	6.2873	6.178	6.2604	7.50805	0.00169321	x
b0194	9.4893	9.2662	9.2781	8.7202	8.7372	8.9608	5.07427	0.00719527	x
b0195	6.3199	6.2395	6.0486	6.1908	6.2963	6.0202	0.295045	0.78264
b0196	7.3576	6.6287	6.687	9.1316	9.3791	8.9834	8.71816	0.00352511	x	x
b0197	7.8703	7.2843	8.0387	11.9809	11.9938	11.015	9.9132	0.000974011	x	x
b0198	7.0498	6.9093	7.5377	9.4892	9.1003	9.1701	9.28147	0.0016337	x	x
b0199	6.2653	6.3117	6.4167	8.7861	8.4481	8.0766	10.0401	0.00714994	x	x
b0200	8.9355	8.1537	9.0456	10.0954	10.2682	9.9855	4.80159	0.0296032	x	x
b0201	15.5046	15.4464	15.51	15.2724	15.435	15.2996	2.78961	0.0792131
b0207	6.5527	6.2919	6.8152	7.5488	7.7562	6.9794	3.15803	0.0422817	x
b0208	8.547	7.9674	8.446	7.2553	7.7519	6.5739	2.92266	0.0608738		x
b0209	10.9059	11.2831	10.8941	9.3718	9.4603	8.703	6.823	0.00606908	x	x
b0210	9.2954	9.0535	9.4241	7.6104	7.6679	7.5111	14.0908	0.00134709	x	x
b0211	7.5842	7.4611	7.5678	9.038	9.4166	9.4246	13.1721	0.00288734	x	x
b0212	7.7276	7.145	8.2101	9.4796	9.8899	8.0068	2.20399	0.112696		x
b0213	6.9684	6.8435	6.7113	7.3322	7.5437	7.6433	5.63863	0.00552643	x
b0214	7.2856	6.7115	7.2957	8.4939	8.8172	7.6454	3.05916	0.052338		x
b0215	9.7952	9.3849	9.4079	8.6296	8.7742	7.9218	3.68527	0.0354378	x	x
b0217	5.9588	5.9875	5.9737	6.0566	5.9493	6.1618	1.33384	0.309908
b0218	5.864	5.9457	5.4745	5.7044	5.6414	7.444	0.825066	0.487878
b0219	8.922	8.524	8.855	7.5643	7.6323	7.3409	8.29299	0.00175451	x	x
b0220	8.3299	7.5961	8.1996	9.9113	9.7879	9.3867	5.99096	0.00551368	x	x
b0221	12.4712	12.7589	12.1948	10.6995	10.5043	10.8432	9.42634	0.00172943	x	x
b0222	8.6565	8.4723	8.8684	10.9215	11.0761	10.7341	14.8431	0.00013729	x	x
b0223	7.6841	7.1017	7.7185	9.0413	9.3313	8.7606	5.9526	0.00448026	x	x
b0224	7.0569	6.6669	6.6332	10.4081	10.61	9.1323	6.77036	0.0137855	x	x
b0225	10.3008	9.867	10.6408	9.4078	9.696	7.5623	1.95888	0.165581		x
b0226	13.7162	13.6113	13.261	12.1304	12.1703	11.1782	4.83518	0.021449	x	x
b0227	8.1981	8.2921	8.0157	6.3243	6.3009	6.5087	17.15	9.10921e-05	x	x
b0228	8.1572	7.8347	8.2106	8.4412	8.9693	6.8366	0.0228041	0.983761
b0229	7.1609	7.483	7.049	6.8679	6.6177	6.4761	3.32928	0.0298316	x
b0230	7.235	7.3673	6.8919	6.5995	6.3962	6.2701	4.34128	0.016185	x
b0231	9.9318	9.5837	9.6922	7.3519	7.444	7.6213	17.4504	9.90848e-05	x	x
b0232	9.8101	9.7637	9.8169	7.3985	8.0447	7.1747	8.6378	0.0128148	x	x
b0233	7.1884	7.2753	7.1343	6.4802	6.7013	6.4804	7.65187	0.00397174	x
b0234	6.41	6.4248	6.1755	6.6877	6.8887	6.0041	0.67968	0.557275
b0235	6.4322	5.8667	5.9073	5.9756	6.0814	6.7141	0.640889	0.558227
b0236	6.6672	6.1186	6.2734	6.3173	6.3317	6.4433	0.0656417	0.953066
b0237	9.0813	8.7468	8.8005	9.4534	9.4228	9.1046	2.95966	0.0418405	x
b0238	7.5685	7.4262	7.3158	7.3546	7.7017	8.1772	1.23366	0.32547
b0239	8.0676	7.5917	8.1172	8.175	8.2931	8.3629	1.99421	0.161533
b0240	10.8449	10.7401	10.7373	11.497	11.7817	10.254	0.857756	0.480528
b0241	6.2259	6.2186	6.3075	6.2678	6.2797	6.549	1.19451	0.337618
b0242	10.0311	9.6746	9.9678	9.7906	10.0197	9.8034	0.150324	0.888733
b0243	10.2312	10.152	10.1096	9.1136	9.3776	8.9644	8.03802	0.00930959	x	x
b0245	6.4124	6.1161	6.1613	6.5518	6.4949	6.5856	3.27646	0.0666183
b0246	6.135	5.9078	5.9716	6.2897	6.0297	6.4782	1.78121	0.17263
b0247	6.5091	6.176	6.3745	6.2821	6.1273	5.8615	1.68153	0.171857
b0248	6.1729	6.2001	6.1559	6.2679	6.1817	6.3151	1.91145	0.173119
b0249	5.8254	6.9892	6.0192	6.0697	5.9655	6.7443	0.0416134	0.969059
b0250	10.398	10.7242	10.3136	8.1613	8.3017	6.3225	4.43744	0.0411516	x	x
b0251	7.5268	6.5727	6.6955	7.2435	7.501	6.5219	0.374901	0.726774
b0252	5.7643	6.4458	6.0069	6.0329	5.847	6.6166	0.304644	0.776152
b0253	7.649	7.1424	7.6431	7.743	7.9779	7.3942	0.950739	0.395579
b0254	5.9966	5.9944	6.088	6.2084	6.4509	6.5888	3.37739	0.0635181
b0258	6.4488	6.3346	6.2829	6.4986	6.4223	6.5611	2.18743	0.0966066
b0260	7.5249	7.3629	7.345	7.0409	6.8047	6.903	5.54288	0.0056764	x
b0261	8.3297	7.622	7.8437	9.0026	9.0355	9.0755	5.26571	0.0327827	x	x
b0262	6.1566	6.2806	6.2627	6.5313	6.2734	6.4663	2.19897	0.117103
b0263	6.4285	6.2128	6.12	6.5729	6.6174	7.319	2.25553	0.1245
b0266	9.1866	9.032	8.8469	8.078	8.0227	6.6357	2.99428	0.0866243		x
b0267	6.9784	7.0163	6.9382	6.9098	6.6358	6.4528	2.31264	0.139968
b0268	8.4022	7.7009	8.0011	7.2975	7.337	7.4143	3.32556	0.0739323
b0269	7.65	7.0691	7.4743	7.2486	7.2625	6.8916	1.252	0.285814
b0270	6.7653	6.4852	6.6675	6.6306	6.6606	6.9472	0.821094	0.459495
b0271	6.4481	6.6119	6.5011	6.8844	6.857	6.4764	1.56095	0.232835
b0272	6.5491	6.5787	6.5931	7.4396	7.4268	6.6594	2.32934	0.144576
b0273	7.8141	7.6072	7.5138	9.3648	8.072	10.288	2.46095	0.128389		x
b0276	8.0395	8.367	7.97	8.0618	8.3183	7.1439	0.753917	0.51633
b0277	6.1477	6.28	6.4798	6.4051	6.9031	6.4217	1.4451	0.237575
b0278	5.7567	5.754	5.8314	5.7213	5.9614	5.8811	0.985527	0.409667
b0279	5.8716	5.7442	5.8739	5.6591	5.7643	6.3579	0.438408	0.701158
b0280	6.8935	6.3107	7.0763	11.3679	11.7439	10.4377	9.79266	0.00158922	x	x
b0281	8.1424	7.2939	8.3825	8.4484	8.8295	7.4319	0.55827	0.607909
b0282	6.8467	6.4137	6.3166	6.6848	6.3744	6.5953	0.137967	0.898587
b0283	7.2914	7.1973	7.0147	6.5465	6.5045	6.4935	7.88449	0.0125668	x
b0284	6.9444	6.9684	6.9673	6.7567	6.6948	6.6339	7.29699	0.0140927	x
b0285	6.9415	6.5231	6.8569	6.5652	6.4353	6.1943	2.23965	0.0903821
b0286	6.936	6.5135	6.9122	6.1162	6.2502	6.3974	3.34375	0.0392898	x
b0287	9.3038	8.8607	9.3558	11.7482	11.8911	9.8267	2.89802	0.0895979		x
b0288	6.6913	6.8378	7.1506	7.2449	7.7806	7.3846	2.74707	0.0531272
b0289	7.6705	7.2474	7.4629	6.799	6.7776	6.5553	5.17422	0.0102378	x
b0290	6.5032	6.2447	6.3433	6.6232	6.5717	6.1572	0.525102	0.636111
b0291	6.7663	6.5993	6.6083	6.3084	6.2591	6.3856	5.19148	0.00922806	x
b0292	6.3395	5.9364	6.1008	6.1728	6.2522	6.1069	0.416089	0.710336
b0293	6.809	6.2959	6.3809	6.6087	6.8075	6.3745	0.50274	0.642926
b0294	6.1404	5.9788	6.0128	5.8953	5.8776	6.3231	0.0780629	0.9437
b0295	7.7552	7.8298	8.0072	6.9188	7.3042	6.6941	4.61572	0.0243399	x
b0296	11.6218	12.0643	11.4717	13.9951	13.8743	12.312	2.93539	0.0787287		x
b0297	6.0382	6.11	6.02	6.1093	6.0219	6.3872	1.02845	0.401494
b0300	6.4112	6.1732	6.6279	6.651	7.0274	6.6537	2.05877	0.108772
b0301	6.1514	6.0429	6.2146	6.2422	6.2968	6.0385	0.602833	0.584521
b0303	6.2758	5.7685	6.1399	5.9399	6.0023	5.7711	0.942176	0.420184
b0304	8.5297	7.8069	8.4705	6.5569	6.5978	6.4632	7.3575	0.0153189	x	x
b0305	6.1504	5.906	6.1903	6.4024	6.4276	6.3166	3.15737	0.0631827
b0306	6.8968	6.6807	6.9395	7.8632	8.0064	7.6802	8.16548	0.00136829	x	x
b0307	7.3049	6.9463	7.1514	7.6254	7.6289	6.8606	0.860809	0.460313
b0308	7.4424	7.1492	7.0876	7.456	7.5898	7.0258	0.646539	0.5588
b0310	5.5886	5.5695	5.683	5.5236	5.7615	6.1938	1.06685	0.391989
b0311	6.333	6.2913	6.5203	7.2875	7.0385	7.456	6.26922	0.00667514	x
b0312	7.6718	6.9433	7.6529	8.4637	8.4662	9.0194	4.05367	0.0174869	x	x
b0313	9.0112	8.2338	8.7488	9.8118	9.6874	10.8425	3.35923	0.0370593	x	x
b0314	7.91	7.482	7.9064	7.2679	7.3864	7.2998	3.06048	0.0797344
b0315	6.146	6.1333	6.1125	6.6215	6.9418	6.2131	2.18637	0.1598
b0316	7.2426	7.2852	6.9549	7.9838	8.3462	7.2603	2.09318	0.148947
b0317	6.9695	6.6008	6.8221	7.3398	7.4435	6.7971	1.7424	0.178095
b0318	6.3555	6.3037	5.9862	7.2219	7.7282	7.0268	4.65083	0.0172271	x	x
b0319	6.1293	6.0908	5.9722	6.099	6.308	6.2174	1.87571	0.138113
b0320	6.5913	6.449	6.8326	6.853	6.7123	6.3361	0.0498341	0.962861
b0321	6.7816	6.5008	6.7284	6.7701	6.7741	6.4718	0.0131264	0.990169
b0323	6.5426	6.351	6.456	6.6199	6.3285	6.6121	0.634966	0.567937
b0324	7.754	7.2428	7.7471	7.5237	7.4803	7.2759	0.832859	0.470349
b0325	9.0048	8.3742	8.8478	7.4778	7.7406	7.2934	5.39126	0.00807366	x	x
b0326	5.8813	5.6683	5.8301	5.6989	5.6624	6.2274	0.360013	0.747177
b0327	6.563	6.1299	6.691	6.4099	6.6551	6.6235	0.54465	0.626492
b0328	9.7307	9.4918	9.9877	10.2849	10.3804	8.7223	0.10631	0.923958
b0329	13.413	13.2761	13.6029	9.0152	9.4914	8.1852	11.5284	0.00482133	x	x
b0330	7.1857	6.9868	6.9256	7.9308	7.9675	7.1266	2.25041	0.135359
b0331	10.7699	10.7296	10.579	6.6054	6.5346	6.5304	65.6695	2.23918e-05	x	x
b0333	8.1213	7.4758	8.2341	6.3464	6.1802	6.0033	6.89865	0.0088661	x	x
b0334	7.5017	6.9842	7.5621	6.4558	6.34	6.4844	4.89091	0.0314786	x
b0335	7.6503	7.3674	7.5742	6.7681	6.5893	6.4604	7.52436	0.00168971	x
b0336	6.1576	6.2081	6.2955	6.5144	6.1699	6.7712	1.48087	0.265234
b0337	6.738	6.5702	6.852	7.1895	7.0849	7.2751	4.69658	0.0128275	x
b0338	6.4343	6.197	6.1516	6.5022	6.5097	6.6554	2.92336	0.0572849
b0339	6.5928	6.3715	6.3083	6.2384	6.2626	6.269	1.93114	0.190296
b0340	6.6403	6.3421	6.6106	6.2566	6.1795	6.2708	2.98383	0.0790156
b0341	6.48	6.2	6.4845	6.4563	6.3331	6.158	0.566066	0.601795
b0342	6.1538	6.0299	6.1933	6.4782	6.7977	6.3059	2.63775	0.0957422
b0343	6.4033	6.2921	6.5908	6.5021	6.6401	6.308	0.420822	0.695714
b0344	6.5423	6.3179	6.3287	6.4906	6.2792	6.2012	0.641683	0.556915
b0345	8.7488	8.1791	8.4325	9.7687	9.8502	9.8762	8.20653	0.0116114	x	x
b0346	11.5918	11.6872	11.4333	12.3397	12.1729	12.0697	5.77011	0.00452846	x
b0347	6.6687	6.5859	6.8453	6.6094	6.5566	6.2282	1.6604	0.184423
b0348	6.566	6.3628	6.4089	6.6934	6.492	6.5092	1.33528	0.252852
b0349	6.7843	6.3443	6.4695	7.3737	7.633	6.563	1.88943	0.167564
b0350	6.7353	6.5126	6.624	7.1648	7.231	6.8336	3.26189	0.0466664	x
b0351	7.777	7.3516	7.7671	7.2295	7.1696	7.0667	3.22004	0.0641877
b0352	8.1394	7.6717	7.8807	7.8375	7.7961	7.7241	0.799672	0.499914
b0353	8.6129	8.12	8.3606	7.502	7.4767	7.1359	5.37062	0.00638213	x
b0354	8.9281	8.4443	8.8546	9.0072	9.3347	8.3468	0.470347	0.670174
b0355	6.3481	6.3011	6.595	6.1028	6.0132	5.922	3.82795	0.0282532	x
b0356	9.1478	8.6033	9.0225	7.8118	7.7665	7.3297	5.72077	0.00468668	x	x
b0357	9.6994	9.1191	9.5938	7.8328	7.8836	6.8427	5.09495	0.0142631	x	x
b0358	8.7916	8.901	8.674	6.9548	7.0421	6.4804	10.5308	0.00359809	x	x
b0363	6.7999	6.5213	6.7159	6.4036	6.4788	6.3296	2.95495	0.0594258
b0364	5.6874	5.738	5.5659	5.531	5.5475	5.733	0.726717	0.509695
b0365	6.3278	6.5317	6.2597	6.4393	6.5758	6.3245	0.671964	0.538899
b0366	6.9411	6.6634	6.7842	6.8242	6.6722	6.6229	0.892112	0.426306
b0367	6.8439	6.4577	6.6948	6.6028	6.5219	6.7293	0.37194	0.734176
b0368	7.5362	7.1087	7.2394	6.5039	6.4447	6.3514	6.42675	0.0131894	x
b0369	8.0935	8.0264	7.8714	8.4426	8.3299	7.5443	0.374031	0.741175
b0375	5.9853	5.8226	5.964	5.6843	5.6793	6.0121	1.08813	0.36064
b0376	7.1447	7.1932	7.2012	7.9638	8.0958	8.0907	18.6604	0.000690616	x
b0377	8.9075	8.1435	8.733	6.7444	6.9389	6.4309	6.8862	0.00412779	x	x
b0378	8.8053	8.2873	8.6726	7.3725	7.7001	7.6925	5.28629	0.00841229	x	x
b0379	8.2657	7.0663	7.8246	7.426	7.8622	7.1513	0.587544	0.595239
b0380	9.7166	9.8265	9.7548	11.997	12.2285	11.1614	6.23211	0.0236353	x	x
b0381	7.4062	7.4024	7.4951	7.7394	7.7795	7.2771	1.00049	0.416467
b0382	8.6562	7.649	8.9108	12.505	12.5314	10.7527	5.01032	0.0108837	x	x
b0383	6.8565	6.7454	6.8397	8.3997	8.5903	7.3703	3.43303	0.0736443		x
b0384	10.9218	11.1092	11.0571	6.9844	7.407	7.8062	14.893	0.00286549	x	x
b0385	6.708	7.1528	6.655	6.5104	6.4706	6.3029	2.41312	0.106744
b0386	7.5055	7.301	7.3047	8.0794	8.0586	8.8984	3.42532	0.0644853
b0387	7.7424	7.5545	7.4919	8.4378	8.7689	7.507	1.66585	0.228479
b0388	6.9385	7.2338	6.8223	10.762	9.9292	9.4644	7.65627	0.00953586	x	x
b0389	9.8586	10.0042	9.7377	9.8096	8.689	8.3802	2.05708	0.168357
b0390	6.828	6.8666	6.6328	7.3056	7.4086	6.709	1.58976	0.230477
b0391	9.5083	9.5505	9.1498	10.157	10.276	10.4998	5.60398	0.00580337	x
b0392	9.1162	9.4576	9.1035	7.9856	8.3073	7.023	3.60852	0.0536592		x
b0393	8.0577	7.6719	8.0407	7.1933	7.5521	6.9638	3.23342	0.0360283	x
b0394	10.1384	9.8384	9.7295	10.4641	10.5419	9.6253	0.969969	0.411406
b0396	8.1413	8.3323	8.4931	6.7025	6.7067	6.8194	14.5363	0.0015889	x	x
b0397	6.5224	6.4388	6.4672	7.2217	7.2157	7.1915	27.9732	0.000301732	x
b0398	6.2674	6.255	6.1888	7.1178	7.2117	7.1296	23.9124	2.42349e-05	x
b0399	7.8839	7.2272	7.8458	7.3725	7.3937	6.67	1.58843	0.188246
b0400	6.917	6.6072	6.9784	6.8854	6.9755	6.6596	0.0402053	0.969928
b0401	9.2967	9.2009	9.1779	7.3217	7.2054	7.1612	33.1958	9.44149e-06	x	x
b0402	6.8873	7.0164	6.9422	6.6797	6.6597	6.6495	7.43078	0.013034	x
b0403	7.1399	6.8168	6.9577	7.053	7.1673	6.9751	0.860013	0.448324
b0404	7.4755	7.6894	7.6717	6.3943	6.3102	6.6098	10.4359	0.000660372	x	x
b0405	6.3549	6.3378	6.2858	7.6326	8.1001	7.893	11.3207	0.00652566	x	x
b0406	6.9896	6.5414	6.8147	7.8303	8.1992	7.6049	5.0558	0.00873504	x	x
b0407	11.31	11.3292	11.0314	11.6667	11.9487	11.3509	2.185	0.112985
b0408	7.7356	7.7228	7.7282	9.008	9.2012	8.9617	18.0845	0.00297455	x	x
b0409	10.3891	10.7065	10.3615	8.9956	9.407	8.886	7.18476	0.00301959	x	x
b0410	7.7862	7.2705	7.3242	9.4888	9.853	9.0077	6.75615	0.00403118	x	x
b0411	7.7035	7.6435	7.7338	11.7704	11.8189	10.9326	13.2002	0.00532834	x	x
b0412	6.5441	6.732	6.8323	6.5267	6.8447	6.4697	0.618604	0.572724
b0413	9.2052	8.5983	9.1316	9.9188	9.9945	9.4889	3.32011	0.0310138	x
b0414	7.8366	7.6316	7.8013	9.3021	9.3057	9.6238	13.3392	0.000596635	x	x
b0415	8.9899	8.2488	8.8865	9.5761	9.3445	9.824	3.23457	0.0425801	x
b0416	8.2549	8.4789	8.3523	8.9953	8.8269	9.1423	5.59863	0.00672966	x
b0417	7.4244	7.199	6.9893	7.9106	7.9983	8.3283	4.89405	0.00808148	x
b0418	8.2919	8.0016	8.1118	8.6752	8.7685	8.6499	6.11877	0.0117875	x
b0419	12.2545	12.0774	11.9013	10.7468	10.5742	10.5354	12.0671	0.00066161	x	x
b0420	6.7417	6.8732	6.8349	8.3052	8.4432	7.5171	4.36937	0.0455237	x	x
b0421	7.6068	7.2069	7.3162	9.2641	9.3034	9.462	14.6991	0.00072832	x	x
b0422	9.8269	9.4672	9.4143	10.7375	10.9386	10.9748	8.81037	0.00246589	x	x
b0423	7.557	7.3056	7.4948	6.8408	7.0229	7.104	4.26965	0.0129772	x
b0424	9.2575	9.068	9.0667	8.0245	7.9669	7.6317	9.11084	0.00279525	x	x
b0425	10.135	9.8062	9.9869	8.1401	8.3169	8.128	15.7634	0.000263329	x	x
b0426	11.6754	12.0253	11.3498	9.4515	9.9197	9.6482	8.46034	0.00174077	x	x
b0427	6.9008	6.6014	6.6255	6.7356	6.7838	6.6701	0.202894	0.854775
b0428	7.4773	7.2827	7.3121	11.1497	11.4741	10.4657	12.1078	0.00498835	x	x
b0429	7.6553	7.5451	7.199	12.0857	12.1879	11.9115	28.8291	5.21368e-05	x	x
b0430	6.7183	7.3613	7.1061	11.4798	11.5287	11.3665	22.7791	0.00101275	x	x
b0431	6.9766	6.4687	6.865	11.521	11.428	11.5688	29.6819	0.000523744	x	x
b0432	6.4308	6.3705	6.5278	12.0047	11.791	11.858	69.7779	7.71436e-07	x	x
b0433	6.4417	6.2074	6.1735	6.4113	6.5434	6.538	2.35806	0.100136
b0434	6.0488	5.9707	6.4432	9.3253	9.4625	9.4667	21.2729	0.000862054	x	x
b0435	14.2456	14.3719	14.1655	9.3943	10.1954	7.9977	7.85373	0.0150566	x	x
b0436	7.738	7.5995	7.6693	10.5901	11.0525	10.5538	18.5166	0.00167246	x	x
b0437	11.908	12.0937	11.6793	9.7951	9.7624	9.3747	12.4612	0.000258728	x	x
b0438	13.3197	13.6899	13.2158	10.0212	10.0186	9.6627	18.7818	6.0927e-05	x	x
b0439	9.3107	8.9692	9.2868	9.3246	9.5749	9.3261	1.59195	0.191851
b0440	9.4608	9.7092	9.5526	13.4633	13.6974	12.5434	10.1799	0.00718609	x	x
b0441	8.3573	7.7873	8.2148	10.4395	10.6062	10.1912	10.9455	0.00069217	x	x
b0442	7.114	7.1363	7.3148	8.7764	8.7244	7.9307	4.58768	0.0364606	x	x
b0443	9.1594	9.0907	9.2699	7.6558	7.996	7.2183	6.70805	0.0164372	x	x
b0444	7.5795	7.4762	7.5072	9.1456	9.1414	8.1726	3.99564	0.0556474		x
b0445	9.7791	9.4271	9.7098	9.539	9.4828	8.5605	1.32712	0.294407
b0446	8.5185	7.9459	8.3847	7.3843	7.5534	7.6505	3.97444	0.0327971	x
b0447	9.7382	10.0822	9.8349	7.4561	7.7127	7.5033	18.0076	8.77706e-05	x	x
b0448	6.6334	6.526	6.3773	6.5952	6.5044	6.3884	0.170223	0.873451
b0449	7.0212	6.902	7.0416	6.8114	6.7333	6.6585	4.0948	0.0149222	x
b0450	6.2747	6.0287	5.8595	5.9027	5.9837	5.595	1.34449	0.249995
b0451	7.8544	7.3994	7.6465	7.4201	7.3883	7.061	1.96872	0.121641
b0452	7.318	7.0713	7.0136	7.8713	8.2549	7.8901	5.58813	0.00630228	x
b0453	10.4009	10.9533	10.2533	7.038	6.6083	6.8221	15.0618	0.000431055	x	x
b0454	8.4437	8.7513	8.4651	8.8137	8.978	7.9499	0.0813553	0.94149
b0455	15.0313	15.1707	15.0043	14.5848	14.7728	14.186	3.07022	0.0747782
b0456	9.0149	8.7814	8.9686	6.4106	6.1853	6.4651	23.0338	2.7308e-05	x	x
b0457	6.8805	6.6134	7.118	6.3326	6.352	6.3321	3.6446	0.0673158
b0458	9.8771	9.2559	9.7487	8.7617	9.1688	9.5515	1.57419	0.192938
b0459	8.5628	8.1328	8.4858	6.9394	7.3015	7.4699	5.64365	0.00526332	x	x
b0460	11.7769	12.0498	11.8793	10.0536	10.4022	6.7615	2.43389	0.134199		x
b0461	12.2191	12.7654	12.1664	8.7586	9.2615	7.4939	6.93164	0.010556	x	x
b0462	7.7663	7.3723	7.5618	8.3745	8.6186	8.3235	5.98439	0.00454574	x
b0463	7.9971	7.5094	7.9629	9.7091	9.6058	9.1077	6.78731	0.00270995	x	x
b0464	5.9991	6.1043	6.0677	6.52	6.7306	6.4481	5.64539	0.0172999	x
b0465	6.4111	6.5717	6.4592	7.1563	7.2397	7.0559	9.39265	0.000758029	x
b0466	7.5938	8.3152	7.6339	8.0142	7.4919	7.6433	0.467084	0.668211
b0467	8.3273	8.2797	8.5455	8.4459	8.662	8.4901	1.41329	0.233513
b0468	6.9203	7.0263	6.7378	7.9583	8.107	8.9599	4.47657	0.0359566	x	x
b0469	6.6716	6.9104	6.8245	7.8411	8.3594	8.3666	7.39775	0.00790636	x	x
b0470	6.5894	6.6009	6.6176	8.6883	8.9292	9.0608	20.9392	0.00215387	x	x
b0471	11.3965	11.3227	11.0627	10.8411	10.898	10.6456	3.67155	0.0242229	x
b0472	7.7772	7.6112	7.6612	8.1075	7.9426	8.8258	2.20928	0.149903
b0473	9.7482	9.579	9.6241	8.7618	8.7749	9.4315	2.91466	0.0892769
b0474	6.5165	6.7429	6.653	10.7467	11.3261	10.1291	11.6439	0.00562785	x	x
b0475	9.1356	9.0471	9.1135	6.6665	6.5949	6.5247	51.2832	4.48033e-06	x	x
b0476	7.3788	6.9948	7.326	8.6158	8.7909	8.617	10.7961	0.00201025	x	x
b0477	6.426	6.6218	6.6035	7.1539	7.6244	7.6853	5.23295	0.020271	x
b0478	9.8326	9.5116	9.6856	7.2307	6.9221	6.7283	15.6804	0.000280213	x	x
b0479	6.3205	6.2498	6.3115	6.4266	6.3905	6.5183	3.43226	0.0371431	x
b0480	9.5998	9.1566	9.3513	9.0798	9.5117	8.7281	1.00892	0.383868
b0481	6.9238	6.8955	6.9175	6.7214	7.1606	6.6263	0.462234	0.689109
b0482	6.8115	6.5428	6.6414	7.5623	7.6939	7.1771	4.67545	0.0190184	x
b0483	10.9435	10.5071	10.7508	9.7157	9.931	8.7813	3.35613	0.0571707		x
b0484	9.6261	9.5497	9.5788	8.3956	8.1684	8.3733	16.8192	0.00158591	x	x
b0485	12.026	11.9888	11.7124	6.6301	6.6987	6.9196	39.0999	2.98878e-06	x	x
b0486	10.7607	10.7013	10.3934	6.7105	6.7994	6.5046	27.513	1.83181e-05	x	x
b0487	10.4904	10.5439	10.2124	9.3318	9.6038	9.4899	7.26025	0.00244354	x
b0488	11.138	11.4228	10.8939	7.8145	7.662	8.5266	10.2568	0.00151268	x	x
b0489	12.4978	12.2973	12.0352	8.2575	8.3298	7.7792	19.0065	7.01942e-05	x	x
b0490	6.6616	6.4887	6.8172	7.5874	8.0137	7.2037	3.74649	0.0412023	x
b0491	7.381	6.8102	7.5066	7.1644	7.4834	6.8417	0.245124	0.818662
b0492	10.2036	9.8062	9.8697	8.8297	9.0173	8.7	7.2195	0.00261124	x	x
b0493	7.9979	7.6164	7.3811	8.6646	8.6831	8.8278	5.66942	0.0208426	x	x
b0494	6.3643	6.0221	6.188	8.4775	8.8634	7.8959	7.45126	0.00925019	x	x
b0495	8.3755	7.9469	8.3504	7.4408	7.2451	6.9438	5.0605	0.00720858	x	x
b0496	7.0579	6.9634	7.0007	6.9005	6.806	6.7887	3.96403	0.0183723	x
b0497	7.4399	6.9387	7.0185	6.7525	6.8039	6.2528	2.25558	0.0881013
b0498	6.7341	6.4293	6.5064	6.6627	6.9253	6.582	1.20605	0.295198
b0499	6.2387	5.9368	6.299	5.9393	6.0205	6.4089	0.192532	0.857268
b0500	5.9454	5.8047	5.9715	5.6435	5.7334	5.9341	1.36446	0.258391
b0502	6.6323	6.3927	6.9462	7.3046	7.6299	6.4506	1.21956	0.315432
b0503	7.328	6.9213	7.3267	7.3771	7.3134	6.9845	0.181335	0.865017
b0504	6.9629	6.7518	7.0748	6.6566	6.434	6.5134	3.43822	0.031842	x
b0505	7.1322	6.8615	7.1305	8.179	7.6059	7.8889	4.51298	0.0191162	x
b0506	10.1344	10.2961	9.8836	9.1319	9.4053	8.5109	3.74692	0.0375703	x	x
b0507	7.4627	7.4698	7.3844	6.5148	6.3575	6.4081	18.8021	0.000201843	x	x
b0508	6.7564	6.4212	6.6924	6.3342	6.1543	6.8239	0.826397	0.469426
b0509	6.7271	6.4058	6.4116	6.8842	6.6173	7.0777	2.02251	0.116729
b0511	6.7714	6.4107	6.8304	6.1045	5.9907	6.3698	2.98707	0.0416759	x
b0512	7.8061	7.1898	7.5853	10.0687	9.4802	13.1917	2.90508	0.0954189		x
b0513	6.2455	6.4071	6.3066	6.1582	6.0788	6.1224	3.81509	0.0336298	x
b0514	8.3687	8.1646	8.287	7.8265	7.6093	7.5282	5.78332	0.00673099	x
b0515	7.029	6.9191	6.8996	8.7018	8.9121	9.9275	5.86309	0.026459	x	x
b0516	7.2557	7.2689	7.5419	8.3201	8.3353	9.9744	2.73193	0.10537		x
b0517	6.1494	6.2267	6.1186	6.991	6.7823	9.6769	1.77124	0.218236		x
b0518	6.3646	6.4637	6.1903	6.6661	6.5373	6.548	2.71593	0.0729103
b0520	6.6622	6.7665	6.3585	6.6448	6.6753	7.2812	1.12753	0.335956
b0521	8.2327	7.6152	7.9035	7.3487	7.0609	7.1422	3.70512	0.0366795	x
b0522	6.4632	6.623	6.58	6.844	6.8109	9.9215	1.26237	0.333616		x
b0523	6.2357	6.3284	6.3404	6.4984	6.3339	10.4307	1.08466	0.391298		x
b0524	6.3278	6.6696	6.4281	7.0388	7.0075	6.9281	4.84093	0.027169	x
b0525	9.3631	8.965	9.2495	11.4119	11.7675	10.4325	4.83113	0.0289965	x	x
b0526	7.6902	7.2789	7.7254	8.8118	9.102	8.9477	8.36533	0.00271615	x	x
b0527	6.9165	6.7489	6.2397	6.4174	6.455	6.8692	0.21824	0.839011
b0528	7.046	6.752	6.8398	7.4183	7.4986	7.7495	5.10547	0.00729693	x
b0529	7.7375	7.2066	7.4385	8.3132	8.6026	9.4821	3.48917	0.0458719	x	x
b0530	5.8753	5.8837	5.8215	5.8599	5.8798	5.6827	0.803262	0.494104
b0531	5.8132	5.9103	5.8745	5.7373	5.7834	5.7648	3.32229	0.0484784	x
b0532	6.1703	6.0299	6.1979	6.1899	6.1446	6.2797	1.10088	0.336711
b0533	6.0461	5.8677	6.1316	6.0175	5.9778	6.3017	0.653962	0.551179
b0534	6.0268	5.9832	6.077	6.121	6.0938	6.1271	2.93305	0.0739031
b0535	5.9831	5.8236	5.9949	5.8774	5.9509	6.1781	0.643838	0.561553
b0536	12.8932	14.4458	11.8361	12.7057	12.7045	12.0626	0.720506	0.536954
b0537	8.3724	7.8377	8.0083	9.3817	9.6822	8.0466	1.82994	0.187669
b0539	7.0471	6.5984	6.9281	7.3417	7.4018	7.3021	3.57373	0.0614507
b0542	8.7567	7.6721	8.7905	9.4248	9.0917	8.1211	0.881206	0.428155
b0543	6.8794	6.707	7.0481	7.6531	7.8092	6.9145	1.98237	0.159755
b0544	5.8679	5.7709	5.8325	5.7427	5.8011	6.0725	0.458194	0.686376
b0545	8.8477	8.6239	9.3424	6.8581	7.2872	6.3515	6.12518	0.00429806	x	x
b0546	8.3174	7.6893	9.3911	8.5961	9.1774	6.7445	0.331014	0.759403
b0547	5.9285	5.7822	5.661	5.7471	5.7177	5.8758	0.113534	0.91605
b0548	6.1719	5.533	5.9663	5.8282	6.2249	5.668	0.0663453	0.950336
b0549	6.3856	5.9608	6.2042	6.3037	6.2055	7.1406	1.14072	0.345954
b0550	6.5849	6.4182	6.6684	6.2091	6.2912	6.3205	3.51166	0.0439056	x
b0551	6.4918	6.7084	6.3937	6.6164	6.5391	6.7249	0.888731	0.435738
b0553	8.1807	7.6953	8.1528	13.6866	13.8576	12.7255	14.0292	0.00118379	x	x
b0554	8.2241	7.2654	7.2795	7.1276	6.5652	6.2718	2.31054	0.0854641
b0555	6.7453	6.9681	7.1403	6.7764	6.8818	6.3367	1.41483	0.238794
b0556	5.9793	6.0138	5.7848	5.7822	6.1256	6.4384	0.935654	0.429189
b0557	6.6126	6.0463	6.3077	6.0309	6.2995	5.96	1.16446	0.319847
b0558	5.7693	5.9987	5.608	5.4893	5.5169	6.35	0.0216882	0.984236
b0559	6.0008	5.694	5.9094	6.2227	6.2758	6.3074	4.25038	0.0399737	x
b0561	6.7056	6.3298	6.4178	6.5573	7.1047	5.6585	0.101319	0.927491
b0562	6.4511	5.9975	6.4939	6.0322	6.2704	6.1387	0.965075	0.41209
b0563	5.8642	6.1413	6.7696	5.9917	5.9819	6.9795	0.13937	0.896171
b0564	8.2877	8.2503	9.2557	5.9819	5.8967	6.5666	6.27007	0.00557861	x	x
b0565	8.3004	7.8071	8.8891	13.3144	13.5376	11.1547	5.27782	0.0178598	x	x
b0566	6.105	5.9158	5.7681	6.0772	6.0265	6.123	1.43911	0.270092
b0567	6.9402	6.6849	6.9032	6.338	6.3811	6.0015	4.18371	0.0185426	x
b0568	7.4318	6.797	7.4228	6.6817	6.6569	6.3961	2.78886	0.0762521
b0569	7.2631	7.0781	7.3152	6.4145	6.5544	6.2855	7.56416	0.00167556	x
b0570	6.6842	6.6949	6.8083	6.5792	6.5857	6.4822	3.46823	0.0268106	x
b0571	8.6376	7.8202	8.208	7.5638	7.5878	7.1362	2.852	0.0571776
b0572	6.3623	6.1352	6.3768	6.7364	6.6572	6.4019	2.40474	0.0779676
b0573	6.2095	6.2137	5.7879	7.5362	7.6513	6.5655	3.17207	0.0595756		x
b0574	6.2621	6.2885	6.3193	6.5538	6.3565	6.0617	0.236448	0.834586
b0575	7.0732	6.8985	6.9658	6.7321	6.6779	6.6244	5.04914	0.0117637	x
b0576	6.388	6.3687	6.2416	6.5782	6.5549	6.9278	2.74464	0.0844616
b0577	6.4579	6.1793	6.3367	6.8573	6.9674	6.6516	4.07961	0.0156789	x
b0578	7.4545	7.0904	7.2422	9.6544	9.8489	9.1891	10.3494	0.00173171	x	x
b0579	7.5033	7.2137	7.216	7.9099	8.3398	6.4034	0.403482	0.723877
b0580	7.3075	7.1611	7.7296	6.8478	7.3296	6.6468	1.73002	0.160774
b0581	10.7254	10.5749	10.5505	6.7344	6.6276	6.5692	54.4213	8.10495e-07	x	x
b0583	6.5661	6.394	6.239	6.1505	6.1743	6.2078	2.31618	0.139137
b0584	8.2736	8.1497	8.3431	6.7611	6.7413	6.5337	17.1144	0.000102838	x	x
b0585	8.8143	7.9344	8.7206	6.3924	6.3011	6.0601	7.56065	0.00881344	x	x
b0586	7.7408	7.1089	7.5952	6.5129	6.5347	6.6511	4.67508	0.0355166	x
b0587	5.9639	5.8525	6.0705	5.7854	5.7824	6.2777	0.0783094	0.943264
b0588	6.7359	6.555	6.2667	6.455	6.4407	6.3806	0.676955	0.565006
b0589	7.03	6.903	6.9139	6.7033	6.5462	6.6322	5.27902	0.00638707	x
b0590	8.0717	7.7065	7.5281	6.8116	6.7117	6.4232	5.65987	0.00627546	x	x
b0591	6.8916	6.7052	6.7439	6.8457	6.6089	6.7461	0.523797	0.629017
b0592	7.6192	7.3748	7.3545	6.7297	6.448	6.2435	5.92751	0.00738549	x
b0593	8.9879	8.6873	8.9823	6.4547	6.2444	6.2915	21.6638	9.00561e-05	x	x
b0594	9.2479	8.6213	9.2809	6.4523	6.4397	6.2357	11.8446	0.00333747	x	x
b0595	8.9945	8.396	9.0376	6.6413	6.6142	6.7337	10.2111	0.00771576	x	x
b0596	8.8856	8.0313	8.6491	6.9979	6.738	7.2399	5.22178	0.0118666	x	x
b0597	8.8708	8.3337	8.3575	7.5915	7.4532	7.1393	5.10803	0.00829721	x	x
b0598	12.8918	12.9271	12.5572	13.4117	13.419	13.0294	2.83497	0.0475263	x
b0599	8.1216	8.2095	8.0622	7.2888	7.195	7.3337	14.5125	0.000132882	x
b0600	6.7022	6.4394	6.5137	6.8226	6.7942	7.0036	3.15173	0.0359139	x
b0601	6.3812	6.2837	6.5677	6.6125	6.6805	6.6297	2.68169	0.102487
b0602	6.0827	6.2773	6.3082	6.0296	6.0919	6.1813	1.46417	0.230116
b0603	5.6951	5.7103	5.8328	5.5771	5.7105	5.9168	0.104322	0.92405
b0604	8.5181	7.7877	8.4373	6.5869	7.0395	6.6284	5.48832	0.00881918	x	x
b0605	10.3014	10.3936	10.1485	13.27	13.4921	12.9788	17.9836	0.000478564	x	x
b0606	9.1322	9.2955	9.0412	10.4762	10.4243	10.8679	9.03887	0.00269213	x	x
b0607	11.9506	12.7754	11.8102	11.5831	11.5184	11.2921	2.27647	0.131915
b0608	7.2479	6.8433	7.2748	6.9133	6.9544	6.8668	1.48405	0.268699
b0610	6.7183	6.6834	6.7633	8.1308	8.7119	8.2151	8.92391	0.0111462	x	x
b0611	10.1097	10.0479	9.8846	7.91	8.1772	7.4758	10.0393	0.00492424	x	x
b0612	6.2478	6.1352	6.2354	6.0448	5.9555	6.2278	1.48325	0.242144
b0613	5.9661	6.0961	5.9893	6.3274	6.0647	6.6335	1.91946	0.181293
b0614	6.1757	6.0042	6.0476	6.0574	6.0341	6.4273	0.706838	0.536983
b0615	6.2418	6.4049	6.1188	6.3389	6.2283	6.0663	0.383965	0.72058
b0616	6.312	6.3749	6.1635	6.0939	6.1343	6.4072	0.614333	0.577757
b0617	5.9537	5.7739	5.7018	5.91	5.9241	6.0552	1.74169	0.170753
b0618	6.0275	5.8248	5.99	5.9043	5.8593	6.0197	0.250605	0.81525
b0619	6.654	6.7326	6.9584	6.9506	7.064	6.9674	2.17028	0.132675
b0620	7.2745	6.8539	7.1047	7.0481	6.9834	6.3141	1.11835	0.344651
b0621	6.5824	6.3975	6.7332	6.2329	6.2788	6.496	1.85848	0.138888
b0622	6.9162	6.5238	6.7741	6.2213	6.3079	6.4752	2.94797	0.050853
b0623	14.0476	14.6651	14.2912	14.3626	14.4498	13.4476	0.674924	0.546056
b0624	9.4117	9.175	9.1463	6.9673	7.3584	7.574	9.8968	0.00270023	x	x
b0627	10.608	10.7619	10.679	11.0386	11.2095	10.1727	0.382616	0.73763
b0628	8.0009	7.5254	7.6683	10.4011	10.4776	11.0562	11.6438	0.000612197	x	x
b0629	5.9414	5.9185	5.9795	5.8109	5.8804	6.0477	0.461662	0.685078
b0630	6.3799	6.6534	6.257	7.2227	7.4593	7.052	4.89695	0.00806293	x
b0631	11.1636	11.6347	11.2785	10.4404	11.0212	10.5447	3.02452	0.0416218	x
b0632	6.7972	6.4586	6.7869	7.5247	8.0323	7.7954	5.99491	0.00486191	x	x
b0633	9.594	8.9291	9.2291	8.4414	8.5224	8.4916	3.95274	0.055667
b0634	7.3385	7.2553	7.4802	6.7105	6.9438	6.5459	4.70344	0.0160424	x
b0635	6.7545	6.5605	6.6559	6.5753	6.769	6.3411	0.700809	0.537405
b0636	6.6114	7.467	6.9519	7.501	7.6511	7.9218	2.4547	0.0934859
b0637	6.2456	6.4605	5.9209	8.3721	8.7559	8.8109	11.6662	0.000337483	x	x
b0638	6.5966	6.3563	6.8671	6.51	6.5599	6.7555	0.0108781	0.992011
b0639	8.5815	7.8784	8.4779	8.1319	8.2164	7.0974	1.18072	0.315665
b0640	7.7317	7.5632	8.0703	7.7114	7.8224	7.5582	0.543266	0.624869
b0641	9.2298	9.4426	9.2229	9.5787	9.6132	9.1739	0.990101	0.395585
b0642	10.3648	10.0599	10.4442	9.9165	9.875	9.4576	2.87811	0.0477228	x
b0643	14.2959	14.3226	14.177	11.9934	12.073	11.2232	9.10977	0.00998687	x	x
b0644	6.5271	6.2312	6.5428	6.2102	6.2089	6.2366	2.11428	0.16681
b0645	5.9679	5.906	5.9206	5.7621	5.6654	6.206	0.320425	0.778364
b0646	5.9649	6.0535	6.1272	6.0127	6.0262	6.1132	0.0383434	0.9715
b0647	6.2951	5.7256	6.0028	6.1581	6.1872	6.3649	1.29566	0.298006
b0648	6.4078	6.2296	6.309	6.1833	6.23	6.4165	0.442024	0.683425
b0649	6.4811	6.2909	6.1662	6.7171	6.728	6.3618	1.91549	0.132971
b0650	7.0568	6.7231	7.066	6.6427	6.6561	6.5431	2.82907	0.0859733
b0651	6.9888	6.8022	6.5857	10.7037	10.6752	10.2944	21.3958	3.18411e-05	x	x
b0652	7.3545	6.9248	7.2117	8.936	9.2186	8.4811	6.88089	0.00490795	x	x
b0653	6.5337	6.4645	6.3681	7.956	8.2378	7.3406	5.16077	0.0310704	x	x
b0654	6.5301	6.6854	6.7123	7.9825	8.2122	8.0199	15.6962	0.000132357	x	x
b0655	9.5105	9.189	9.4343	11.922	12.0309	11.5178	13.3085	0.000517672	x	x
b0657	6.891	6.8237	6.777	7.1873	7.2021	6.7709	1.53539	0.252443
b0658	10.2326	10.0637	10.2196	9.1331	9.3525	9.3884	9.12618	0.00141854	x
b0659	11.7967	11.4679	11.7301	9.5343	9.8127	9.0501	8.99985	0.00389241	x	x
b0660	12.0121	12.0618	11.7518	9.0532	9.0372	9.6145	12.7221	0.00111473	x	x
b0661	8.3453	7.9805	8.1661	8.2454	8.4475	8.9753	1.62205	0.206726
b0662	12.0652	12.3865	11.7314	8.1965	8.0867	8.737	13.4831	0.000179084	x	x
b0672	14.3296	14.9911	13.9364	14.0296	13.6137	12.5049	1.88649	0.142119		x
b0674	8.2173	7.8964	8.2703	7.6118	7.8331	7.302	2.823	0.0517144
b0675	7.4864	7.4405	7.7584	8.7776	9.0378	8.9478	10.8614	0.000569356	x	x
b0676	7.9053	7.3196	7.89	8.4528	8.6123	8.6347	4.28542	0.0375441	x
b0677	9.9361	9.5409	9.7121	8.2023	8.0672	8.0787	13.1916	0.00201676	x	x
b0678	10.331	10.361	10.1519	7.5007	7.909	7.1181	11.6717	0.00409057	x	x
b0679	10.3109	10.4227	10.2612	8.9528	8.9348	9.1112	18.0906	6.57024e-05	x	x
b0680	7.323	6.9018	6.9636	9.2328	9.217	9.4227	15.1555	0.000680686	x	x
b0681	6.5853	6.3651	6.3996	6.6472	6.6322	6.7613	2.89209	0.056861
b0682	6.5038	6.9568	6.3265	6.8877	7.0354	6.4241	0.710083	0.516871
b0683	10.9902	11.5244	11.1199	12.6357	12.7887	11.8406	3.61222	0.0345374	x	x
b0684	8.9037	8.3818	8.6278	10.4352	10.7605	10.6191	11.0676	0.000933971	x	x
b0685	6.6353	6.569	6.7378	7.0176	7.0765	6.9066	5.0452	0.00725944	x
b0686	7.4243	7.03	6.7338	7.4232	7.5785	7.2431	1.58491	0.214564
b0687	8.3203	7.5065	8.7925	11.3795	11.4679	10.7227	6.73396	0.00463828	x	x
b0688	9.0575	8.8195	9.0217	10.2295	10.0443	10.16	12.8517	0.000355192	x	x
b0689	6.1766	5.7074	5.756	6.3109	6.4303	6.4831	3.35452	0.0586598
b0691	5.8361	6.0872	6.0758	6.7689	6.8888	6.5034	5.13862	0.00879093	x
b0692	8.5826	8.5346	8.7066	6.7184	6.7604	6.7626	34.963	0.000334276	x	x
b0693	6.1702	6.1875	6.1562	6.3729	6.3063	6.5948	2.88965	0.0993268
b0694	10.0769	9.4976	10.1076	7.0595	7.0393	6.5648	11.7465	0.000375381	x	x
b0695	8.8987	8.4453	8.7578	7.365	7.2917	7.0808	9.16314	0.00165518	x	x
b0696	8.1875	7.6627	8.1233	7.2708	7.0698	7.095	4.78071	0.0244573	x
b0697	6.4277	6.4238	6.5048	6.633	6.3275	6.5166	0.433705	0.701155
b0698	6.555	6.3038	6.3419	6.3419	6.1472	6.2678	1.53168	0.20703
b0699	11.6095	12.7031	11.7111	7.2065	6.8872	6.5345	12.8558	0.000820217	x	x
b0700	6.7842	6.7408	6.9563	6.4637	6.5437	6.4406	4.72854	0.0199766	x
b0702	6.05	5.8235	6.0616	5.6489	5.631	5.9321	1.93494	0.128717
b0703	6.8295	6.4699	6.4522	6.2656	6.3505	6.2152	2.37607	0.119156
b0704	6.1879	5.9467	6.7596	5.991	6.1438	6.3051	0.588008	0.604394
b0707	9.6067	9.3828	9.24	6.1846	5.7658	6.0511	20.8864	3.6535e-05	x	x
b0708	7.8321	7.1977	7.9758	7.3812	7.4309	6.7669	1.4836	0.212944
b0709	6.8637	6.587	6.6528	6.4282	6.3668	6.4832	3.05756	0.0652898
b0710	10.8957	11.1449	10.8644	10.3253	10.5823	10.06	3.69115	0.0303129	x
b0711	10.9743	10.7354	10.7602	9.5757	9.7412	9.2834	8.3851	0.00290276	x	x
b0712	10.1705	9.8896	10.0445	9.0142	9.0034	9.053	12.2414	0.00513134	x	x
b0713	8.8758	8.9269	8.7498	8.4067	8.4705	8.6747	3.45813	0.0328987	x
b0714	6.6088	6.9038	6.5797	6.7614	6.7565	6.8816	0.91992	0.434529
b0715	6.0811	6.2091	6.1788	6.388	6.1962	6.1379	0.994334	0.393831
b0716	6.6155	6.4625	6.6433	5.879	5.884	6.2326	4.43033	0.0233299	x
b0717	6.1202	5.9541	6.3851	5.9711	5.9935	6.2402	0.557377	0.610575
b0718	6.0704	5.9849	6.0635	5.9765	5.9778	6.0594	0.903412	0.417394
b0719	6.176	6.2204	6.1565	6.1246	6.141	6.1601	1.97111	0.140805
b0720	11.9211	11.8574	11.8539	14.1482	14.0802	13.6656	13.6965	0.00448729	x	x
b0721	9.3386	9.0714	9.5971	13.5388	13.4455	12.8461	14.8818	0.000239457	x	x
b0722	10.0911	9.3817	10.1793	13.466	13.4761	13.7703	13.5812	0.00171129	x	x
b0723	9.5463	9.0776	9.4058	13.2087	13.0176	12.8068	20.2655	4.43823e-05	x	x
b0724	8.7363	8.0065	8.1907	12.6624	12.4624	12.3034	17.1759	0.000570579	x	x
b0726	8.7092	8.2899	8.7269	12.9657	12.6832	12.6922	24.6979	5.48923e-05	x	x
b0727	9.0092	8.7672	9.0906	12.9638	12.6459	12.6572	26.6863	1.22306e-05	x	x
b0728	9.6407	9.1756	9.5326	13.7873	13.4723	12.94	13.8895	0.000603299	x	x
b0729	9.0072	8.8887	8.9384	13.0486	12.8411	12.4704	22.2633	0.00134832	x	x
b0730	6.3264	6.2417	6.2323	6.6798	6.8887	6.3614	2.41035	0.128611
b0731	6.3323	6.4033	6.4255	6.437	6.3712	6.337	0.130434	0.90253
b0732	7.0799	6.8042	6.9913	6.7394	6.8006	6.4941	2.26173	0.0878413
b0733	10.4197	10.0873	10.37	12.158	11.8681	11.9733	12.7641	0.000271821	x	x
b0734	10.118	10.2963	10.0059	11.7416	11.5658	11.3105	9.26416	0.00136988	x	x
b0735	8.2506	8.334	8.1064	10.509	10.4545	10.4554	32.5595	0.000417183	x	x
b0736	9.1317	8.6151	8.4907	9.08	9.4637	8.4658	0.733824	0.509034
b0737	7.5062	7.1052	7.8014	8.3914	8.7456	7.4888	1.7354	0.178914
b0738	7.4738	6.6465	7.5886	8.9626	8.9906	8.1471	3.6082	0.0227822	x	x
b0739	10.3225	10.2045	10.1681	8.9787	9.0602	8.8419	16.1112	0.000155385	x	x
b0740	10.6103	10.7121	10.4288	9.8169	10.1538	9.9375	4.77138	0.00948749	x
b0741	9.9788	10.1475	9.94	11.2981	11.3856	11.1028	11.7999	0.000429961	x	x
b0742	9.7018	9.2347	9.523	10.5289	10.4527	10.3674	6.69597	0.0122661	x
b0750	8.3469	7.9134	8.5319	7.3653	7.2507	7.0065	4.99245	0.0132329	x	x
b0751	9.5042	9.185	9.2632	7.365	7.6227	6.9995	9.71228	0.00217576	x	x
b0752	9.3121	9.0368	9.2742	7.685	7.6971	7.7187	17.3849	0.00293431	x	x
b0753	9.3809	9.3289	9.3031	7.1224	6.9383	6.3424	10.7254	0.00803914	x	x
b0754	8.7181	7.8115	8.1222	10.2083	10.5348	10.0817	6.89842	0.00647513	x	x
b0755	13.3946	13.4913	13.2881	11.714	11.9928	10.7114	4.87595	0.0361968	x	x
b0756	9.3568	9.2345	9.1519	9.2456	9.0411	8.7425	1.50884	0.240111
b0757	9.6588	9.2672	9.3939	8.841	8.5277	9.0253	3.46096	0.0279365	x
b0758	9.4614	9.0123	9.5299	7.9592	7.7566	7.7115	8.5073	0.0041877	x	x
b0759	10.8836	10.6565	10.767	9.0729	8.949	8.6989	14.5416	0.000445338	x	x
b0760	6.7258	6.3749	6.6827	7.9408	8.0629	8.0077	12.1506	0.00324572	x	x
b0761	7.0026	6.5901	6.8085	8.1874	8.2774	7.8086	6.91634	0.00259255	x	x
b0762	8.8491	9.415	8.8121	8.927	9.0651	7.4554	0.985652	0.40802
b0763	7.301	6.8996	6.9365	8.7668	9.065	8.0272	4.71213	0.0233837	x	x
b0764	6.7745	6.4486	6.6372	7.9043	8.1869	7.3984	4.85384	0.0220593	x	x
b0765	7.0752	6.6776	6.9563	7.7517	7.8006	7.4128	4.43493	0.0114087	x
b0766	7.8419	7.199	8.0418	7.2016	7.169	6.6193	2.2024	0.0980518
b0767	7.5727	7.0179	7.1258	8.0688	8.3093	7.9622	4.40744	0.0178398	x
b0768	6.3698	6.2373	6.4215	6.2806	6.4726	6.0963	0.490555	0.657827
b0769	6.0716	5.8962	6.0424	5.8992	5.8423	6.1434	0.389924	0.720872
b0770	6.3953	6.1604	6.1955	6.036	6.0956	6.1496	1.95407	0.153158
b0771	6.2632	6.1522	6.3366	6.3605	6.2644	6.3593	1.24156	0.29635
b0772	6.3114	6.3905	6.0774	8.7026	8.8446	8.5313	18.6392	4.92696e-05	x	x
b0773	9.5059	9.3889	9.2741	7.1283	7.1429	7.2268	30.2049	0.000130097	x	x
b0774	6.5522	6.3224	6.4845	6.6387	6.5671	6.3741	0.705218	0.520358
b0775	6.5768	6.6806	6.2716	6.805	6.4835	6.3785	0.259068	0.808392
b0776	6.5071	6.5826	6.4241	6.6222	6.3871	6.4837	0.0843908	0.937351
b0777	6.0927	6.2484	6.2807	6.104	6.193	6.1377	0.981044	0.404342
b0778	6.4469	6.2976	6.1592	6.4144	6.0992	6.5693	0.370231	0.733863
b0779	9.575	9.0643	9.4587	8.6666	8.8042	8.8754	3.51242	0.048518	x
b0780	7.4508	7.0955	7.1449	7.5411	8.0928	6.6717	0.478164	0.674394
b0781	8.582	7.9491	8.3208	9.153	9.259	8.0323	1.22511	0.312477
b0782	9.0558	8.0915	8.8148	11.1657	11.4815	11.0378	8.08675	0.00509867	x	x
b0783	8.288	7.7342	8.3074	10.1921	10.3073	9.0579	3.95385	0.0317623	x	x
b0784	8.2056	7.3424	8.2458	9.8852	9.876	9.1248	4.37825	0.0125363	x	x
b0785	8.6299	7.8774	8.0934	9.0962	9.1346	8.2809	1.78367	0.152359
b0786	14.2488	14.5203	14.1686	10.2547	10.3019	9.883	24.5178	2.39957e-05	x	x
b0787	6.2901	6.434	6.4364	6.2374	6.4775	6.2544	0.698566	0.530156
b0788	6.8379	6.6488	6.9133	6.3228	6.3515	6.34	5.83858	0.0266883	x
b0789	8.7184	8.1173	8.65	6.5088	6.4982	6.3701	10.4338	0.0062761	x	x
b0790	9.4894	9.0974	9.2695	6.6009	6.3248	6.6516	18.1259	5.94826e-05	x	x
b0791	11.7947	12.5036	11.4706	11.0843	11.1147	11.0012	2.78994	0.105172
b0792	6.5752	6.4768	6.552	6.6236	6.6974	6.5416	1.59886	0.195922
b0793	6.2764	6.3019	6.3685	6.9412	7.0234	6.8187	9.34552	0.00334271	x
b0794	6.7704	6.6075	6.7133	7.2241	7.192	7.2804	9.8608	0.0019839	x
b0795	7.6551	7.4196	7.5394	8.3028	8.2356	7.8838	4.11017	0.0257666	x
b0796	6.6451	6.298	6.4417	6.6988	6.747	6.8268	2.75577	0.0848149
b0797	6.4296	6.6067	6.4067	6.5935	6.5333	6.4789	0.760225	0.502067
b0798	6.5105	6.3993	6.0605	9.5889	9.8684	9.0224	11.1898	0.00133914	x	x
b0799	7.6039	7.2208	7.3955	7.6013	7.5636	7.0492	0.00969623	0.992813
b0800	10.8351	10.7292	10.5053	9.5658	9.4899	8.991	6.54684	0.00672916	x	x
b0801	9.4178	9.0677	9.2809	9.998	9.9655	9.704	4.59305	0.010278	x
b0802	11.3601	11.4906	11.0565	7.1455	7.3615	6.9275	23.1576	2.07219e-05	x	x
b0803	11.9313	12.1737	11.9317	6.9032	6.2461	6.3542	25.1809	0.000341203	x	x
b0804	7.0004	6.6125	6.9142	6.3549	6.3193	5.9964	3.77788	0.019505	x
b0805	6.7706	6.721	6.6345	6.2439	6.12	6.3321	6.50777	0.00485798	x
b0806	12.1259	11.364	11.7595	7.9178	8.1434	7.0055	9.86661	0.00131639	x	x
b0807	7.2841	6.8545	7.0024	7.3759	7.4361	6.9059	0.917089	0.4147
b0808	6.7793	6.6064	6.6296	6.286	6.2286	6.3362	6.21408	0.0070078	x
b0809	7.723	7.4082	7.5804	10.3323	10.5457	10.7706	19.1122	8.8953e-05	x	x
b0810	8.5664	8.3334	8.5499	10.7904	10.6711	11.1336	15.1082	0.000544668	x	x
b0811	11.7702	11.4302	11.6664	13.2261	13.3359	12.5593	5.39898	0.0167417	x	x
b0812	14.7059	14.8204	14.682	11.7193	11.8099	11.577	37.8702	1.4891e-05	x	x
b0813	7.2236	7.068	7.0899	7.027	6.9427	6.9404	2.78798	0.063035
b0814	12.6472	13.5392	12.6297	8.9627	9.1175	8.2806	10.5027	0.00052457	x	x
b0815	6.3764	6.3763	6.3355	6.4921	6.5839	6.7708	3.04208	0.0872391
b0816	6.2385	6.9562	6.124	6.1167	5.8245	6.7107	0.603158	0.578934
b0817	11.2829	11.4415	11.2112	9.5082	10.0069	9.4519	8.76125	0.00547232	x	x
b0818	8.6165	8.3991	8.5547	7.7625	7.6338	7.289	6.18647	0.0103573	x
b0819	8.5611	8.4007	8.5618	8.2733	8.7266	7.7802	0.88993	0.46158
b0820	8.298	8.2034	8.2596	9.1759	9.3895	9.1177	11.1864	0.00374118	x
b0821	7.8407	7.2709	7.6252	6.8018	6.6731	6.1301	3.9469	0.0183415	x	x
b0822	6.3835	6.333	6.3251	6.6438	7.0463	6.64	3.15716	0.0834087
b0823	6.5415	6.3278	6.5059	6.4428	6.424	6.4457	0.314509	0.782364
b0824	6.5183	6.269	6.2807	6.243	6.1367	6.263	1.57199	0.217597
b0825	8.3741	7.7379	8.4861	7.1275	7.2203	7.0847	4.46362	0.0419865	x	x
b0826	6.5223	6.687	6.4359	7.1909	7.1311	7.3038	7.38665	0.00283473	x
b0827	7.1554	7.0184	7.2106	7.9421	7.9039	7.3724	3.17515	0.0687521
b0828	10.6317	10.3808	10.416	11.1933	11.5793	9.7908	0.689056	0.559495
b0829	7.7267	7.1059	7.7595	10.1253	10.3216	9.5795	8.06172	0.00129591	x	x
b0830	7.7901	7.4629	7.6121	9.3694	9.658	8.2326	3.29025	0.0719181		x
b0831	8.0111	7.655	7.9706	8.313	8.835	7.7625	1.28876	0.303077
b0832	7.0437	7.2912	7.1205	7.5201	7.7999	6.8509	0.819923	0.489452
b0833	6.1444	5.947	5.9937	6.1231	6.1781	6.3776	2.02772	0.117064
b0834	6.0133	5.9426	6.0971	6.1051	6.2282	6.3564	2.4913	0.0801328
b0835	6.3953	6.501	6.4118	7.1479	7.4886	7.4056	8.462	0.00761005	x
b0836	14.2149	14.658	14.1859	11.6027	11.1942	11.3352	15.3276	0.000151622	x	x
b0837	9.0885	8.4927	9.2149	6.7132	6.4679	6.4331	9.99626	0.00375396	x	x
b0838	7.5937	7.612	7.7364	9.627	10.0958	8.5793	3.96581	0.0562355		x
b0839	11.2051	11.2609	11.0566	8.5626	8.7095	8.0131	12.4509	0.00350096	x	x
b0840	7.2504	7.07	7.3242	8.4168	8.4821	8.3538	14.3013	0.000869134	x	x
b0841	7.3368	7.4214	6.6234	7.1968	7.3014	7.4507	0.717413	0.538068
b0842	11.1326	11.1454	11.044	6.953	7.0312	6.7726	50.4979	4.63135e-05	x	x
b0843	7.4526	7.2531	6.8799	6.9864	7.023	8.1101	0.439391	0.692109
b0844	7.4403	6.8397	7.3241	7.2927	7.8845	6.8442	0.394094	0.717554
b0845	6.4794	6.5566	6.5129	6.8612	6.9185	6.5408	2.15003	0.155897
b0846	8.7089	8.0946	8.4714	7.4852	7.8749	7.0291	3.17607	0.03805	x
b0847	7.6977	7.4532	7.952	7.5387	7.5565	6.9073	1.42436	0.236896
b0848	7.4131	6.7433	7.6766	7.1431	7.2838	7.2429	0.193646	0.863648
b0849	8.4557	7.4919	8.7302	8.1078	8.2501	7.9371	0.330381	0.76959
b0850	9.1073	7.9129	8.8476	8.7317	8.9846	9.8063	1.13364	0.321009
b0851	8.8302	7.5395	8.611	8.7503	8.9696	7.7914	0.328502	0.759157
b0852	8.4311	8.5266	8.1375	7.9329	8.0611	7.4029	2.42951	0.0877022
b0853	6.8353	6.3125	6.6168	9.4216	9.5522	9.8543	15.2203	0.000130015	x	x
b0854	10.4216	9.9803	10.5506	9.0479	9.2353	8.3095	4.38832	0.0178198	x	x
b0855	7.7874	7.4075	7.7423	7.357	7.4627	7.2246	2.15346	0.114895
b0856	7.4816	7.3658	7.6485	7.0335	6.984	6.6129	3.98517	0.0232059	x
b0857	7.6477	7.7527	7.3981	7.1362	7.3133	7.2473	3.13412	0.0540148
b0858	7.0277	6.4975	6.9336	6.9875	6.9508	7.6424	1.34637	0.25566
b0859	6.8921	6.7608	6.6265	6.9708	7.11	6.8003	1.70125	0.165809
b0860	6.6168	6.2416	6.7295	9.2939	7.973	9.0053	5.2154	0.0206472	x	x
b0861	6.6183	6.8887	6.6467	7.6362	7.3399	7.7675	5.64919	0.00704344	x
b0862	6.9848	6.8791	6.7691	7.7812	7.4212	8.1182	4.25272	0.0373006	x
b0863	9.3952	9.0228	9.4981	9.4831	8.9091	9.7942	0.303646	0.78046
b0864	9.7439	9.0094	9.6201	9.3169	8.6738	9.7153	0.587068	0.591054
b0865	10.7061	10.6905	10.7409	8.4557	8.3903	8.5708	40.8631	0.000230558	x	x
b0866	13.5264	13.4239	13.3248	9.725	9.9257	9.3806	22.1149	0.000587095	x	x
b0867	11.9858	12.4607	11.7874	8.3617	8.4547	7.9924	15.5694	0.000196975	x	x
b0868	6.356	6.5489	6.3748	7.0477	7.1947	7.3879	6.74989	0.0046401	x
b0869	7.6469	7.1207	7.6117	8.2754	8.4393	7.7573	2.61626	0.0611537
b0870	9.7307	9.4714	9.6777	9.0969	9.1586	8.6134	3.53435	0.0428097	x
b0871	10.3504	10.0104	10.3048	6.654	6.7516	6.6378	31.5233	0.000302116	x	x
b0872	6.8789	6.8079	6.6394	6.77	6.628	6.8187	0.400244	0.71031
b0873	7.46	6.8893	7.3872	6.5973	6.4347	6.3835	4.05985	0.0375165	x
b0874	6.2639	6.2609	6.2582	6.0939	6.2284	6.322	0.698187	0.557239
b0875	9.7447	9.3277	9.3604	7.3547	7.5721	7.6224	12.4858	0.000664561	x	x
b0876	9.3573	9.0022	9.3925	8.3712	8.5133	8.114	5.37196	0.00586844	x
b0877	7.5325	7.013	7.0398	7.9531	8.1987	7.2362	1.79641	0.163843
b0878	9.0055	8.9348	8.5401	8.8089	8.9175	8.8095	0.123971	0.911551
b0879	8.1637	7.7686	7.9064	7.5415	7.6032	7.6519	2.89214	0.0862498
b0880	13.8798	14.4635	13.749	15.0588	15.1355	13.8805	1.43119	0.245585
b0881	12.0789	11.8932	11.927	11.9966	12.201	10.368	0.762766	0.523971
b0882	12.459	12.7741	12.417	12.0289	12.0823	11.3146	2.72657	0.0779943
b0884	7.795	8.2629	8.7295	9.7185	10.1643	10.3172	5.56715	0.00760972	x	x
b0885	7.1601	6.8981	7.1856	6.5296	6.7722	6.4545	3.73408	0.0202903	x
b0886	6.4724	6.4039	6.5798	7.2218	7.3831	7.1881	9.85998	0.000672587	x
b0887	6.4844	6.4786	6.5573	7.0041	7.0991	6.9147	8.46747	0.00412986	x
b0888	7.2979	7.2529	6.9764	8.8305	9.2096	9.0114	12.3905	0.000254356	x	x
b0889	9.3783	9.5244	9.5662	11.3211	11.5314	10.5931	5.72183	0.0244284	x	x
b0890	8.5536	7.7779	8.4057	8.8415	8.9104	8.8672	2.62876	0.117632
b0891	9.785	9.3058	9.3195	9.8999	10.095	9.4541	1.40438	0.235167
b0892	6.8257	6.5455	6.6331	7.8048	7.7558	7.8269	13.2079	0.00349174	x	x
b0893	10.2846	9.9913	10.2326	11.0979	11.1436	10.9058	7.57828	0.00193527	x
b0894	7.0281	6.7456	7.1342	6.99	6.9377	6.606	0.746692	0.496798
b0895	6.63	6.4868	6.4542	6.5922	6.6319	6.943	1.6108	0.208785
b0896	7.3149	6.8132	6.9558	7.3621	6.9841	7.0214	0.493357	0.648724
b0897	9.2625	8.6572	9.3579	6.411	6.4105	6.0807	11.3747	0.00158495	x	x
b0898	7.5489	7.277	7.1926	7.1483	7.1803	7.0139	1.894	0.159156
b0899	6.7244	6.5862	6.3113	6.3124	6.3406	6.5682	0.915242	0.4189
b0900	6.3153	6.1522	6.2306	6.8882	7.2401	6.4901	2.8872	0.0918389
b0901	6.1846	5.9572	6.6822	6.2144	6.4206	6.3383	0.223862	0.841127
b0902	11.6343	12.0584	11.4434	8.5349	8.8132	7.9459	10.4588	0.000791503	x	x
b0903	11.5991	11.4949	11.5493	12.0466	11.9843	12.0265	13.373	0.000540886	x
b0904	10.4848	10.1249	10.6487	10.1111	10.1948	9.8197	1.96693	0.126889
b0905	6.6253	6.6119	6.4935	6.8821	7.1709	7.2489	4.39506	0.0302775	x
b0906	11.3703	11.3319	11.3105	6.9718	7.2486	6.8423	35.6453	0.000613578	x	x
b0907	8.8471	8.5665	8.7334	9.357	9.7352	9.6911	6.07918	0.0054922	x
b0908	7.2033	6.7083	7.0489	8.499	8.8915	8.8618	9.13306	0.000880263	x	x
b0909	8.7141	8.071	8.2667	6.3106	6.376	6.1477	10.2564	0.0041697	x	x
b0910	11.4671	11.0632	11.0495	8.2172	8.0159	7.7461	16.5508	7.80589e-05	x	x
b0911	12.4852	12.7735	12.5331	11.3413	11.5802	11.2657	9.23191	0.000778528	x	x
b0912	11.1281	11.285	10.5991	13.4021	13.6694	12.0334	3.7092	0.0418541	x	x
b0913	6.7755	6.9858	7.1145	6.4304	6.541	6.2878	4.3805	0.014184	x
b0914	6.8974	6.6125	6.6931	8.0456	8.5273	8.766	7.5019	0.00766456	x	x
b0915	9.0087	9.1224	8.7376	7.4799	7.3716	7.1469	10.7883	0.000471145	x	x
b0916	7.2298	7.1554	6.9949	6.7171	6.9071	6.6682	3.60531	0.0227469	x
b0917	8.9379	8.5811	8.1241	9.1262	9.4962	9.5143	3.10939	0.0514162
b0918	7.4673	7.3656	7.3594	8.0403	8.2667	8.6487	5.09061	0.0311917	x
b0919	9.1935	8.8178	9.2545	9.3003	9.3284	8.3285	0.288995	0.793543
b0920	8.5849	8.0785	8.6909	6.9505	7.0543	6.8862	7.62163	0.0116472	x	x
b0921	7.6494	6.8829	7.4824	10.4392	10.664	10.3134	12.3236	0.00174085	x	x
b0922	6.5962	6.742	6.8079	9.5245	9.6002	9.1567	18.0093	0.000558985	x	x
b0923	6.8611	6.8296	6.6636	9.9684	10.2435	9.6041	16.1699	0.00155176	x	x
b0924	6.985	6.8222	6.8957	9.1312	9.1407	9.1163	46.8132	0.000341464	x	x
b0925	12.5039	12.5936	12.4068	7.1141	7.0611	6.8999	65.1858	4.80969e-07	x	x
b0926	8.8416	8.3534	8.8302	12.2904	12.2451	11.2132	8.37947	0.00458814	x	x
b0927	8.4566	7.9088	7.8521	10.9928	11.1364	10.6876	12.2603	0.000500247	x	x
b0928	8.0931	7.7521	8.2388	11.1788	11.1873	11.2664	21.6679	0.00148285	x	x
b0929	8.8118	8.4408	9.3217	14.5175	14.7345	13.4383	11.3035	0.000823039	x	x
b0930	8.4296	8.2861	8.376	9.726	9.8829	9.9135	20.6294	6.69558e-05	x	x
b0931	7.9246	7.1443	7.6594	8.0351	7.9753	8.4281	2.11508	0.115517
b0932	9.262	8.8002	9.1881	11.1169	11.1072	11.1988	14.08	0.00361942	x	x
b0933	8.403	8.1246	8.1898	6.8673	6.8517	6.3538	8.21672	0.00408304	x	x
b0934	6.6603	6.7336	6.5887	6.6873	6.4732	6.5774	1.09286	0.343649
b0935	6.6473	6.8342	6.6362	6.6536	6.5074	6.3137	1.82348	0.153821
b0936	6.2051	6.0899	6.0915	6.1985	6.0131	6.3625	0.579598	0.609197
b0937	6.0984	6.0142	6.3306	6.2128	6.1832	6.5512	1.11054	0.331751
b0938	6.0932	6.1732	6.3203	6.2024	6.2992	6.3093	1.00009	0.391358
b0939	5.8267	5.7224	5.8372	5.9023	5.7746	6.0867	1.28701	0.299419
b0940	6.5378	6.3786	6.498	6.272	6.3279	6.4019	2.26002	0.0903913
b0941	7.0661	7.1494	7.4821	6.7749	7.0221	6.3226	2.18235	0.107895
b0942	7.2958	6.7425	7.1392	6.712	6.8182	6.6811	1.89658	0.183848
b0943	7.3271	6.8409	7.1034	6.7604	6.9035	7.5123	0.117548	0.91321
b0944	7.4774	7.0274	7.0498	6.8244	6.8827	7.1909	1.18067	0.306841
b0945	6.412	6.3709	6.3226	6.4362	6.4136	6.7787	1.44189	0.275757
b0946	6.7523	7.2753	7.3599	11.3563	11.3268	10.9677	17.977	0.000154528	x	x
b0947	6.7602	6.6289	7.0901	9.5309	9.7788	9.5234	17.3155	0.000230219	x	x
b0948	7.3771	7.1443	7.3443	7.3648	7.4492	7.1547	0.301596	0.778468
b0949	7.2131	7.1869	7.3075	7.6775	7.7875	7.3939	3.12452	0.0708705
b0950	9.6272	9.0543	9.6248	6.5084	6.6187	6.6053	14.7538	0.00348643	x	x
b0951	9.8062	9.2596	9.7068	6.9115	7.0473	6.9457	15.1622	0.00268016	x	x
b0952	9.5048	9.7762	9.4567	7.3049	7.4518	7.3496	20.3646	0.000453901	x	x
b0953	14.5578	14.6609	14.4377	14.824	14.7236	13.6231	0.415097	0.716458
b0954	11.5636	12.226	11.5205	11.2544	11.8018	10.8858	1.30062	0.264752
b0955	7.809	9.0983	7.892	7.9816	8.1213	8.2788	0.327241	0.772393
b0956	9.9579	9.6124	9.8792	9.5054	9.777	9.2225	1.64682	0.186327
b0957	13.4056	13.7122	13.3518	12.4003	12.3459	12.2054	9.27926	0.00265305	x	x
b0958	8.958	8.9045	9.2642	8.4883	9.2248	8.7052	0.96158	0.407544
b0959	9.1205	8.5905	9.1988	7.6948	8.0694	7.1543	4.06627	0.0185099	x	x
b0960	6.5348	6.4621	6.3728	6.5359	6.5709	6.9124	1.67951	0.205656
b0961	6.2641	6.1301	6.4107	6.8375	7.0435	7.4001	4.50478	0.0216684	x
b0962	9.5417	9.2378	9.4144	8.2101	8.342	7.7332	6.36063	0.00902937	x	x
b0963	10.3969	10.6432	10.2821	11.6328	11.6153	10.0659	1.25219	0.328652
b0964	9.5232	9.4487	9.2269	6.2369	6.2029	6.1532	34.7105	0.00035591	x	x
b0965	12.1928	12.7614	11.8423	8.6497	9.1866	7.5431	6.88176	0.00553232	x	x
b0966	13.336	14.009	13.6022	10.3692	10.4444	10.2041	15.9006	0.00136631	x	x
b0967	7.1006	6.7512	6.9823	7.0351	7.5205	7.2529	1.86808	0.141687
b0968	12.1817	12.1285	11.6733	8.7162	9.2565	9.4542	10.4374	0.000741514	x	x
b0969	8.4239	7.535	8.3164	7.9075	8.1102	7.4861	0.767585	0.491827
b0970	10.7177	10.4031	10.3961	11.0556	11.4736	11.4764	4.72752	0.0108099	x
b0971	10.0881	10.8843	9.6537	8.8393	9.2513	6.6377	2.2146	0.121369		x
b0972	9.5415	8.9198	9.5802	6.767	6.4961	8.979	2.37202	0.124806		x
b0973	8.219	7.7631	8.1591	6.471	6.3559	8.2924	1.56583	0.246331		x
b0974	8.2787	8.109	8.5801	6.5534	6.352	7.3398	4.75082	0.0206351	x	x
b0975	9.3119	8.7009	8.8733	6.7326	6.5797	7.6734	5.07818	0.0141949	x	x
b0976	8.2015	7.3489	7.8098	6.8921	6.7931	8.119	1.05315	0.36518
b0977	7.1157	6.8094	7.0543	6.4677	6.3264	6.9552	1.93223	0.151609
b0978	7.3238	6.9628	7.5105	6.7548	6.8254	9.1867	0.39658	0.727436
b0979	6.9544	6.5473	7.059	6.7241	6.6511	8.6801	0.729872	0.534747
b0980	7.7126	7.1173	7.4521	7.0781	7.1435	8.2508	0.151957	0.889545
b0981	8.0511	7.746	7.9875	6.61	6.5466	6.5561	14.2866	0.00340086	x	x
b0982	8.13	7.4485	7.9797	6.6424	6.709	6.42	5.62437	0.0147637	x	x
b0983	6.6912	6.6198	6.9779	6.4934	6.5113	6.0636	2.22662	0.0953367
b0984	6.2969	6.2182	6.4497	6.247	6.2143	6.2045	1.44102	0.278424
b0985	6.3404	6.12	5.9828	6.1993	6.032	6.2572	0.12165	0.909964
b0986	5.9573	6.0608	6.0042	5.7957	5.7991	6.3633	0.112045	0.920583
b0987	7.1729	7.3961	7.2509	7.3358	7.0539	6.49	1.21898	0.334087
b0989	7.0928	6.9801	6.6971	6.4625	7.0834	6.7388	0.753342	0.499356
b0990	6.1774	6.0996	5.9251	7.1511	7.868	6.498	2.74467	0.1031		x
b0991	6.3334	5.5633	5.7984	5.9075	5.9314	6.1286	0.380896	0.734715
b0992	6.8382	6.4438	6.3993	6.3724	6.2683	6.6491	0.72539	0.509915
b0993	6.2507	6.3083	6.1152	6.3359	6.305	6.2638	1.26109	0.311285
b0994	8.5646	8.3074	8.5861	7.6134	7.6894	7.3775	7.13672	0.00205622	x
b0995	7.3126	6.9869	7.4755	7.2814	7.3781	6.6849	0.551998	0.61452
b0996	6.8516	6.5404	6.6315	6.3221	6.2651	6.3343	3.87472	0.0514281
b0997	7.0021	6.6949	6.9217	6.535	6.4922	6.313	3.72578	0.0235805	x
b0998	6.9627	6.8347	7.1666	6.4715	6.3568	6.3054	5.62831	0.0114182	x
b0999	9.4088	9.5582	9.3888	7.9038	7.3708	7.9249	9.09401	0.00702197	x	x
b1000	10.6568	10.5004	10.3464	9.1549	8.9222	8.5303	8.03636	0.00447165	x	x
b1001	5.8416	5.7752	5.8799	5.5525	5.6886	6.1721	0.146128	0.896619
b1002	12.9162	13.2368	12.659	12.2984	12.3034	11.4343	2.77256	0.0644427
b1003	13.3004	13.8266	13.5187	6.9961	7.3092	7.5325	28.7661	8.72106e-06	x	x
b1004	14.2381	14.4881	14.2208	8.386	8.6252	6.9648	12.0366	0.00557667	x	x
b1006	7.3677	8.4997	7.6534	7.3445	7.2865	6.7183	1.83603	0.156973
b1007	6.644	6.3663	6.641	6.4877	6.4526	6.4427	0.960849	0.434336
b1008	5.9929	6.2248	6.5745	6.1361	6.258	6.1121	0.544861	0.634412
b1009	6.1809	6.1136	6.476	6.3441	6.0933	6.2343	0.247859	0.818315
b1010	6.1578	6.0454	6.531	6.5715	6.3303	6.4631	1.29378	0.290331
b1011	6.5519	6.2193	6.2484	6.4442	6.2718	6.3512	0.135105	0.901538
b1012	6.4735	6.366	6.503	6.3542	6.2437	6.2105	2.95907	0.0416866	x
b1013	9.0258	8.9649	9.1037	7.3494	7.909	7.3812	7.9896	0.0115948	x	x
b1014	8.1992	7.8098	8.135	8.0467	7.7691	6.7411	1.2748	0.31322
b1015	9.71	9.3315	9.6105	10.6684	10.6375	9.9434	3.29943	0.0487695	x
b1018	6.5104	6.4927	6.7828	6.7707	6.9347	6.8167	2.31876	0.102952
b1019	6.4649	6.5171	6.5443	6.6317	6.5703	6.5281	1.78563	0.153172
b1020	10.9121	11.1283	10.7364	11.0699	11.1602	9.4801	0.638011	0.584193
b1021	6.8682	6.6304	7.1198	7.1499	7.6262	6.5896	0.752072	0.509292
b1022	6.1626	6.0287	5.9255	6.3066	6.3528	6.3582	4.25536	0.0420978	x
b1023	5.9956	5.9224	5.9948	5.9365	5.9689	6.1543	0.679552	0.55424
b1024	6.1256	6.14	6.1018	6.1242	6.1391	6.1084	0.100694	0.92487
b1025	6.185	6.1543	6.381	6.4938	6.7342	6.5141	3.25243	0.0315993	x
b1028	5.9142	6.0856	6.5723	5.7833	5.9857	6.0807	1.11616	0.351965
b1029	6.0735	6.0559	6.2292	5.9491	5.9992	6.2225	0.623055	0.572036
b1033	7.236	7.0575	7.5115	9.5805	9.6954	9.2026	11.179	0.000393458	x	x
b1034	8.2573	8.1579	8.3695	9.3509	9.6265	9.2353	8.71275	0.0030602	x	x
b1035	7.804	7.4359	7.8243	8.2141	8.2578	7.9985	3.13499	0.0439692	x
b1036	9.7564	9.8639	9.451	9.0316	9.2117	8.6352	3.47313	0.0295332	x
b1037	6.6231	6.3361	6.4915	7.9053	8.1299	7.156	4.07611	0.0429015	x	x
b1038	6.1896	6.3576	6.3601	8.209	8.8896	6.6121	2.36394	0.140111		x
b1039	6.0302	5.8749	5.7559	7.7544	8.1503	6.1083	2.30177	0.144014		x
b1040	6.2879	6.5308	6.7304	9.2661	9.6796	7.1508	2.75026	0.10461		x
b1041	6.379	6.0862	6.2639	6.3026	6.665	6.3101	1.24569	0.287531
b1042	8.0556	7.6337	7.8633	8.8216	9.0138	7.592	1.35336	0.293653
b1043	5.887	5.917	5.7753	5.8375	5.8726	6.0955	0.823764	0.469487
b1044	6.7925	6.3205	7.0199	6.5993	6.9665	7.7013	0.984805	0.389685
b1045	11.1224	10.9935	11.0073	8.5712	8.9178	7.8143	7.93828	0.014164	x	x
b1046	8.4551	8.0259	8.2197	7.0283	7.1055	6.938	9.08142	0.00491278	x	x
b1047	5.9939	6.0037	6.2079	6.1032	6.1015	6.393	1.09506	0.340697
b1048	9.177	8.4624	9.0648	10.1889	10.1534	9.8872	4.86706	0.0208528	x	x
b1049	7.7519	7.2874	7.583	8.082	8.1982	8.4577	4.02093	0.0171059	x
b1050	6.5231	7.0186	6.3139	6.793	7.0324	6.3813	0.414261	0.700113
b1051	12.4866	12.5107	12.5905	8.8247	9.2274	8.6121	19.8824	0.00190285	x	x
b1053	6.5347	6.3451	6.6196	6.6183	6.5467	6.6959	1.31166	0.279774
b1054	8.6278	7.8499	8.3958	7.2912	7.4428	7.2098	4.06109	0.0421824	x
b1055	6.6746	6.4065	6.9374	7.1451	7.4298	6.8499	2.06532	0.108341
b1056	6.3611	6.2023	6.4277	10.0106	10.3899	9.2416	10.3105	0.00714206	x	x
b1057	6.096	5.9027	5.8474	7.3531	8.0007	6.5825	3.27126	0.0752019		x
b1058	5.6957	5.7187	5.5498	5.5254	5.7068	5.7887	0.200915	0.851819
b1059	6.8088	6.8066	6.748	8.3338	8.4192	7.8849	8.53692	0.0123271	x	x
b1060	14.14	14.102	14.1046	11.8017	11.8116	9.6021	4.14137	0.0536052		x
b1061	7.1918	6.8095	7.5103	8.0434	8.5362	7.4666	2.28616	0.0947862
b1062	6.1589	6.1869	5.899	6.4914	6.5495	7.1855	2.74684	0.0810649
b1063	7.407	7.1221	7.3193	7.6511	7.7573	7.2612	1.58457	0.20729
b1064	10.8733	10.7591	10.7886	9.0123	9.4025	9.2258	13.517	0.00270774	x	x
b1065	6.6862	6.5786	6.3202	7.5303	7.4182	7.0289	4.27001	0.0160089	x
b1066	10.8674	10.6727	10.8774	10.9334	10.9911	9.322	0.708349	0.55031
b1067	10.35	10.0085	10.2956	10.1072	10.1637	9.6699	1.26068	0.284497
b1068	9.2533	8.9848	8.8834	9.1622	9.101	9.0739	0.633738	0.58529
b1069	6.8648	6.5968	6.6733	7.117	7.1586	7.8557	2.63541	0.096866
b1070	6.8267	6.1667	6.6204	7.4115	7.7469	7.2768	3.92082	0.0207681	x
b1071	7.2425	7.0468	6.3681	8.0859	8.5508	7.9405	4.05025	0.0194343	x	x
b1072	7.9422	7.0227	7.3578	6.4596	6.7498	6.1451	3.08779	0.0449568	x
b1073	6.1026	6.1527	6.0753	5.9794	5.9148	6.6568	0.308191	0.786611
b1074	6.1763	6.265	6.8913	6.397	6.3129	6.0113	0.80345	0.480314
b1075	6.1543	6.3658	6.1302	6.471	6.3212	6.1474	0.805191	0.467868
b1076	6.2669	6.0665	6.2311	6.1477	6.0447	6.3552	0.0511171	0.962005
b1077	6.6527	6.4732	6.5553	6.795	6.4553	6.6452	0.642722	0.565677
b1078	6.6478	6.2604	6.3808	6.1507	6.1615	6.1378	2.43876	0.13404
b1079	6.2208	6.2444	6.5579	6.2391	6.1528	6.1938	1.30799	0.310339
b1080	6.1392	6.5147	6.2182	6.2586	6.0954	6.1921	0.878261	0.451697
b1081	6.6545	6.2033	6.1601	6.4585	6.4047	6.2465	0.179561	0.870414
b1082	7.4796	7.0324	7.3656	6.8959	6.9004	6.6733	3.05384	0.0521127
b1083	8.9107	8.8481	9.0748	6.7132	6.8236	6.8425	27.335	5.74657e-05	x	x
b1084	9.1677	8.4123	9.2131	10.4244	10.28	10.5603	5.4796	0.0212075	x	x
b1085	6.1952	6.0287	5.9886	5.8058	5.7254	6.6299	0.0579077	0.958676
b1086	7.4426	7.0657	7.3784	7.4694	7.98	6.9205	0.492076	0.661611
b1087	9.9087	9.8228	9.7403	9.0339	9.2768	7.8973	2.54224	0.122969		x
b1088	10.9926	11.2019	10.9954	12.6075	12.9063	12.2125	7.11457	0.0105525	x	x
b1089	8.5107	9.6891	8.2226	11.4341	11.6416	10.8702	4.97257	0.0157875	x	x
b1090	7.9986	7.9339	7.9127	9.9301	10.0607	9.2736	7.376	0.0168212	x	x
b1091	11.2354	11.0377	10.9458	10.3541	10.5148	10.447	6.5186	0.00667869	x
b1092	11.136	10.7736	10.8987	10.7531	10.8354	10.6186	1.62084	0.196316
b1093	11.4241	11.7374	11.16	11.724	11.9412	11.7346	1.98318	0.151893
b1094	13.4321	13.653	13.535	13.6038	13.7715	12.5558	0.595465	0.6091
b1095	8.8079	8.9987	8.5748	9.0678	9.213	9.2213	2.82325	0.0770611
b1096	7.5992	6.9339	7.5398	7.8243	8.079	7.3173	1.23926	0.28316
b1097	7.3616	7.1304	7.4622	7.1085	7.4112	6.5343	1.09007	0.367184
b1098	8.92	7.9339	8.4044	8.7194	8.8266	8.1832	0.451811	0.677424
b1099	6.7867	6.6044	6.7919	7.4149	7.5575	7.4536	9.97903	0.00100458	x
b1100	7.6173	7.9462	7.9176	7.2478	7.5872	6.7642	2.40405	0.103419
b1101	10.9604	11.4639	10.9155	9.1354	9.1255	9.1774	11.1446	0.00750851	x	x
b1102	6.4763	6.2778	6.1438	6.2144	6.2286	6.3308	0.400416	0.71982
b1103	10.1569	10.3477	9.8181	9.6845	9.9252	8.8598	1.72631	0.186701
b1104	8.4479	8.1048	8.5344	9.4503	9.7018	8.8309	3.32716	0.0456102	x
b1105	10.4284	10.4895	10.4322	8.9275	8.783	8.7884	31.5488	0.000160603	x	x
b1106	8.6757	8.7302	8.7851	8.4501	8.5869	7.8069	1.85146	0.201071
b1107	9.9583	9.497	9.8392	9.0097	8.9234	8.2271	3.68254	0.0322023	x	x
b1108	12.3199	12.0923	12.0988	11.0969	11.3457	10.1421	3.4958	0.065005		x
b1109	8.9219	8.5159	8.7717	6.9234	7.0424	7.1686	12.2543	0.000767027	x	x
b1110	8.1147	7.5067	7.9018	7.5103	7.5146	7.4952	1.87615	0.201176
b1111	9.945	9.6516	10.0872	8.6049	8.9023	8.438	6.6722	0.0026528	x	x
b1112	13.6184	13.4648	12.9111	6.4835	6.4729	6.7588	28.8513	0.000177537	x	x
b1113	6.6925	6.3328	6.3226	6.8542	7.1189	6.8848	3.41022	0.0326162	x
b1114	7.1564	6.9139	6.9768	7.9505	8.0106	8.217	9.61103	0.000690758	x	x
b1115	6.005	6.2449	6.2042	6.0721	6.0296	6.0888	1.15331	0.357569
b1116	6.4295	6.7415	6.4607	7.9923	8.4345	8.3315	10.2699	0.000757099	x	x
b1117	6.489	6.391	6.2849	7.5932	8.0373	7.5429	7.96379	0.00723285	x	x
b1118	8.6015	9.2673	8.0767	8.5555	8.7976	8.1705	0.360695	0.741927
b1119	11.135	11.1184	11.1977	9.9016	10.0858	10.0129	19.5792	0.00046071	x	x
b1120	9.239	9.2862	9.292	9.08	8.8857	8.6407	3.14822	0.0840386
b1121	5.8692	5.6517	6.023	5.8109	5.9626	6.0414	0.710241	0.523638
b1122	5.7791	5.6891	6.0062	5.7527	5.8275	6.2471	0.651779	0.556895
b1123	7.6322	7.3888	7.8634	9.6936	9.9827	9.9283	13.7238	0.000408807	x	x
b1124	7.2581	6.7875	7.1284	7.9601	8.2365	8.5111	5.55301	0.00538504	x	x
b1125	6.2137	6.0763	6.098	7.3176	7.7278	7.8224	9.29295	0.00713488	x	x
b1126	6.8423	6.9588	6.6383	8.4893	8.7463	9.1575	9.18931	0.00320713	x	x
b1127	10.1499	10.4663	9.9735	8.2168	8.5644	7.7449	7.27557	0.00386748	x	x
b1128	11.1087	11.4527	10.9598	9.0563	9.0471	8.8686	13.7972	0.00144853	x	x
b1129	8.4533	7.7684	8.2705	8.2331	8.2726	7.7445	0.303237	0.777316
b1130	10.6677	10.394	10.7463	10.0571	10.3066	9.0417	1.99578	0.16704
b1131	7.4661	6.916	7.1867	7.496	7.639	9.7755	1.47719	0.267516		x
b1132	9.1941	8.7556	8.9703	8.7397	8.8599	10.4273	0.661048	0.570676
b1133	7.1334	6.6359	7.0048	9.452	9.7144	9.657	15.8731	0.000490382	x	x
b1134	6.9773	6.8478	6.8508	7.301	7.5052	7.5426	6.45699	0.00635653	x
b1135	6.521	6.7425	6.7176	7.5733	7.7565	7.065	3.68421	0.0482648	x
b1136	9.8166	9.7539	9.6986	13.6173	13.6009	12.7188	11.9026	0.00634319	x	x
b1137	5.7003	5.8548	5.827	6.3747	6.8485	6.525	5.34158	0.0209492	x
b1138	5.8666	5.8209	6.2252	7.5315	8.2379	6.3237	2.43061	0.123788		x
b1139	6.0924	6.1464	6.1454	7.1321	7.8303	6.3705	2.3296	0.144733
b1140	6.6599	6.7333	6.8828	6.5446	6.815	6.6549	0.852157	0.443559
b1141	6.5937	6.7024	7.5351	6.4873	6.5776	6.2357	1.62253	0.222268
b1143	6.4729	6.4669	6.5578	8.3815	9.0704	7.8691	5.55775	0.0299244	x	x
b1144	7.5068	6.7922	7.8929	6.5433	6.912	7.2637	1.2796	0.280616
b1145	8.6768	9.1282	8.7294	7.6587	7.9584	7.1035	4.41191	0.0192129	x	x
b1146	6.7525	6.4362	6.6563	6.7058	6.5398	6.8813	0.691145	0.527588
b1147	6.2971	5.9277	5.8358	6.1498	6.1382	6.2967	1.16533	0.342448
b1148	6.5443	6.4343	6.6133	6.4897	6.4415	7.5262	0.806709	0.501452
b1149	6.8673	6.4336	6.5532	6.5564	6.4291	6.5183	0.86676	0.465817
b1150	7.1939	6.8075	7.2314	8.3714	7.0392	6.1926	0.190399	0.865257
b1151	6.7323	6.6369	7.0025	6.5595	6.6704	6.3188	1.81852	0.143328
b1152	6.7298	6.7271	6.6971	6.87	6.6068	6.7919	0.485537	0.673802
b1153	6.344	6.4115	6.444	6.404	6.2264	6.5429	0.0907722	0.934673
b1154	6.1132	6.1049	6.3304	5.9143	6.0006	6.4113	0.435453	0.693793
b1155	7.1836	6.7291	7.4206	6.3302	6.5998	6.3373	3.11011	0.0597312
b1156	5.8527	6.3374	6.2389	6.2796	6.6866	6.29	1.38171	0.23987
b1157	6.0674	5.9145	6.04	6.1295	6.019	6.4092	1.42544	0.260839
b1158	6.2039	6.2945	6.3702	6.6754	6.6179	6.5949	6.32877	0.00851767	x
b1159	6.0084	5.7902	5.8056	6.214	6.4551	6.4672	4.7129	0.00978945	x
b1160	5.871	5.8963	5.9957	5.6494	5.6984	6.2969	0.186359	0.868393
b1161	5.8464	5.7519	6.1558	5.8267	5.8283	6.1711	0.143439	0.892906
b1162	8.6297	8.2637	8.7809	9.6296	9.7254	9.2151	4.40147	0.011688	x
b1163	6.5034	6.3555	6.5273	7.9842	8.5477	7.1292	3.42669	0.0721488		x
b1164	11.5375	11.268	11.7869	7.3571	7.5482	7.0137	19.5065	4.12912e-05	x	x
b1165	11.1262	10.7519	10.9797	7.3063	7.6376	7.3337	23.1897	2.0603e-05	x	x
b1166	9.7339	8.9841	10.0426	6.2404	6.5847	6.5372	9.42945	0.0054123	x	x
b1167	9.2268	9.0202	9.4126	5.901	5.934	6.3276	17.8023	7.49127e-05	x	x
b1168	6.7304	6.5829	6.8555	5.799	5.7365	6.1702	5.24237	0.0113317	x
b1171	10.893	11.3484	11.0429	6.8408	6.9435	6.5632	24.5487	2.04136e-05	x	x
b1172	7.8167	7.2268	6.858	7.9533	7.5901	7.2806	0.903862	0.422873
b1174	7.6185	7.5413	7.8935	11.0598	11.3536	10.8751	19.4292	6.69113e-05	x	x
b1175	8.6824	8.1193	8.62	12.0931	12.2933	11.0074	7.59919	0.00624132	x	x
b1176	8.7767	8.7217	8.7482	12.1076	12.1942	11.1868	9.54569	0.0106287	x	x
b1177	7.9173	7.8196	8.0776	8.8287	9.3682	7.6817	1.36807	0.299717
b1178	11.3943	11.3792	11.3783	13.1098	13.4021	12.1906	4.15543	0.0532853		x
b1179	10.3814	10.805	10.6889	9.5608	9.8777	8.1872	2.65277	0.104666		x
b1180	10.6426	10.6313	10.5553	9.6579	10.0025	9.1893	4.18621	0.0502178
b1181	10.2054	10.4222	10.1865	7.3406	7.763	6.6856	9.33046	0.00785666	x	x
b1182	6.9727	6.3441	7.089	6.6239	6.937	6.2852	0.625542	0.566856
b1183	7.9673	8.1991	8.2125	6.5626	6.5106	6.1255	10.8476	0.0012473	x	x
b1184	7.9501	7.4297	7.6474	6.6739	6.7462	6.2876	5.33393	0.00600641	x	x
b1185	6.4752	6.376	6.6512	8.01	8.4918	8.9702	6.89417	0.0133668	x	x
b1186	6.4338	6.4972	6.4545	7.4853	7.6056	7.8714	10.3153	0.00774327	x	x
b1187	7.2815	7.0403	7.1614	9.6149	9.7883	9.4665	21.1948	5.27191e-05	x	x
b1188	13.656	13.8312	13.8254	6.747	6.6217	6.8852	73.6173	5.03351e-07	x	x
b1189	11.2439	11.4322	11.1061	11.9848	11.9146	11.8496	6.41126	0.0109188	x
b1190	9.9298	9.9209	9.748	11.2375	11.2415	11.3298	21.1356	0.000246443	x	x
b1191	6.9902	7.1397	6.9202	6.8749	6.7556	6.6956	2.89125	0.0467189	x
b1192	6.656	6.7018	6.4979	7.8971	8.2885	7.4877	5.31776	0.0250475	x	x
b1193	10.7841	10.9338	10.4435	7.5879	7.7387	7.1114	13.6014	0.000250529	x	x
b1194	6.0793	6.2305	6.1823	6.7433	6.7708	6.4092	3.83239	0.0407745	x
b1195	13.3649	13.6841	12.5898	8.0096	8.0888	7.4776	14.1893	0.000496952	x	x
b1196	7.853	7.9176	9.1485	6.295	6.3158	7.2128	3.27382	0.0353905	x	x
b1197	9.0924	8.1899	9.0472	6.7977	6.8638	6.4909	6.53111	0.0111856	x	x
b1198	7.8268	7.3478	7.8052	7.8661	7.9109	7.1098	0.102239	0.924506
b1199	8.0987	7.3838	8.0952	8.6865	8.6363	8.0912	2.00882	0.118273
b1200	8.2679	7.7915	8.4352	9.4123	9.3873	9.0775	5.10515	0.0130292	x	x
b1201	7.1889	7.0355	6.9673	6.7137	6.7652	6.4945	3.84044	0.0203366	x
b1202	6.7949	6.5656	6.9635	6.6651	6.7056	6.5122	1.13561	0.339216
b1203	8.4091	7.8199	8.2976	8.1378	8.342	7.7382	0.40631	0.705321
b1204	7.2217	6.6009	7.764	7.0849	7.6209	6.8021	0.0635216	0.952701
b1205	14.9072	15.0451	14.8866	13.1176	13.1494	12.153	6.46949	0.0205714	x	x
b1206	6.1692	6.1744	6.1248	6.2948	6.3211	6.323	8.62679	0.00253682	x
b1207	6.5696	6.3214	6.625	9.0938	9.0928	10.4924	6.42183	0.0192478	x	x
b1208	7.417	7.165	7.1485	8.8082	8.9471	8.7606	15.4364	0.000279829	x	x
b1209	6.9123	6.649	6.873	8.6783	8.8483	8.0603	6.78675	0.0118922	x	x
b1210	7.0486	6.7192	7.0036	8.3592	8.5735	8.6372	12.0211	0.000343497	x	x
b1211	6.6984	6.7232	6.9202	7.354	7.6653	7.3414	5.29644	0.00898547	x
b1212	6.5283	6.2658	6.3507	6.658	6.7012	6.4962	2.38377	0.0785669
b1213	7.0621	7.2212	8.0745	7.0079	6.8554	7.0196	1.54242	0.256426
b1214	8.9521	8.1835	8.8295	9.0435	9.4308	8.3328	0.701205	0.524873
b1215	9.0802	8.5791	8.9733	9.51	9.7574	9.2475	2.96135	0.0415604	x
b1216	6.305	6.323	6.3292	6.9985	7.301	6.7584	4.45589	0.0464882	x
b1217	9.8629	10.1059	10.238	8.3883	8.4227	7.9092	9.19813	0.00147203	x	x
b1218	10.1737	9.8497	9.7994	8.7112	9.1534	8.4396	4.91158	0.0143493	x	x
b1219	9.8384	9.6946	9.7661	12.7145	12.9414	11.0206	4.04849	0.0550725		x
b1220	7.2584	7.0309	7.2476	6.7843	6.8192	6.4032	3.34578	0.0415142	x
b1221	8.1954	7.5228	8.1275	8.4815	8.8169	8.5931	2.89653	0.0676994
b1222	8.1839	7.6834	7.9994	7.0778	7.1317	6.903	5.68051	0.012403	x
b1223	8.8633	7.9317	8.73	6.3515	6.3868	6.331	7.38649	0.0175345	x	x
b1224	6.3775	6.4715	6.4526	6.6774	6.5106	6.3657	0.889065	0.453908
b1225	6.7564	6.458	6.6505	6.5036	6.5407	6.1731	1.47954	0.218593
b1226	6.7092	6.3526	6.6239	6.7735	6.4264	6.2205	0.456085	0.675291
b1227	6.8068	6.3924	6.6142	6.7484	6.6787	6.4705	0.192297	0.857936
b1228	6.7257	5.3373	5.9251	5.4346	5.7417	7.4074	0.270798	0.801941
b1232	9.1315	8.679	8.9047	8.9357	9.0984	8.4583	0.319717	0.767223
b1233	6.9965	7.1137	7.1508	8.9035	9.5047	8.9242	9.99639	0.00686284	x	x
b1234	8.7552	8.5108	8.6808	8.0007	8.2525	7.9123	4.75123	0.01152	x
b1235	11.8549	11.9935	11.7248	7.034	7.2251	6.4502	20.1699	0.000898726	x	x
b1236	11.125	11.497	11.1402	9.1144	9.3469	8.1513	6.17978	0.0152736	x	x
b1237	12.8002	13.1566	12.8598	13.8453	13.9778	12.5927	1.172	0.350365
b1238	6.4733	6.2243	6.6387	7.6339	8.1779	6.9489	3.04065	0.0723005		x
b1241	11.8358	11.7093	11.7149	11.1226	10.8696	10.801	7.74682	0.0065078	x
b1242	6.3566	6.2401	6.378	6.3987	6.4919	6.8257	1.81071	0.188928
b1243	8.4058	7.8405	8.5603	12.345	12.1899	11.8174	14.3057	0.000255824	x	x
b1244	6.8004	6.6057	6.5723	8.3641	8.7054	8.1967	10.636	0.0021909	x	x
b1245	9.0483	7.9434	8.607	8.9751	9.2363	9.423	1.95903	0.157483
b1246	8.5614	7.8478	8.3956	9.0201	9.3414	9.2564	3.97218	0.0331132	x
b1247	8.0804	7.6581	7.9041	8.1732	8.4208	8.2936	2.92671	0.056048
b1248	9.6694	9.0702	9.7667	10.0259	9.9306	10.0387	2.25158	0.14724
b1249	9.0197	8.7176	8.9646	9.1766	9.4293	8.7468	0.98691	0.400373
b1250	6.4975	6.2671	6.7353	7.1003	7.4355	6.7691	2.55908	0.0697365
b1251	6.2666	6.221	6.6374	10.2859	10.6438	9.7202	12.8288	0.00118857	x	x
b1252	7.7443	7.6381	7.4921	9.5762	9.6832	9.5658	24.1393	0.000161139	x	x
b1253	7.4236	6.9919	7.6608	9.4358	9.6861	7.4485	2.03973	0.161105		x
b1254	11.5358	11.307	11.4731	8.8863	9.028	8.3168	11.8302	0.0035384	x	x
b1255	9.7084	9.5841	9.8541	8.3889	8.6031	8.4537	12.269	0.000320206	x	x
b1256	8.1439	8.3629	8.3414	13.2296	13.0374	11.9888	11.406	0.00602893	x	x
b1257	6.3394	6.5042	6.3167	6.4467	6.4943	5.9149	0.520661	0.646714
b1258	7.8004	6.8622	7.9878	6.4525	6.3705	6.475	3.19605	0.0837098		x
b1259	10.7731	10.9072	10.6143	6.9026	6.7648	6.0231	14.6936	0.00216027	x	x
b1260	7.8267	7.6023	8.1633	9.9226	8.9672	8.8511	3.67208	0.0374993	x	x
b1261	8.5849	7.9095	8.7205	10.5221	9.5591	8.9273	2.39876	0.0937945		x
b1262	8.7581	7.9492	8.7933	9.8194	9.0787	8.3743	1.18104	0.312219
b1263	7.1415	7.0948	7.2348	8.9461	7.5589	7.4199	1.67281	0.234589
b1264	6.1181	6.1079	6.268	9.2211	7.2373	6.6992	2.02257	0.179314		x
b1266	7.5118	7.0981	7.7447	7.2966	7.5813	7.5223	0.0730673	0.946645
b1267	10.5229	10.4424	10.6087	8.2029	8.6132	7.339	6.53229	0.0208648	x	x
b1268	6.7032	6.5598	6.7177	6.2305	6.4152	6.5036	2.91927	0.0535679
b1269	8.1491	7.7747	7.7798	8.2	8.6101	8.1676	2.24946	0.0889709
b1270	7.305	7.0296	7.8117	8.5851	8.8649	7.96	3.08932	0.0377646	x	x
b1271	6.8409	6.8263	6.8445	9.007	9.3274	8.8511	15.8545	0.00390231	x	x
b1272	8.4134	8.0786	8.4536	8.6345	8.9388	8.4226	1.8307	0.144802
b1273	9.4297	9.734	9.3043	10.3573	10.8006	9.4919	1.79613	0.191215
b1274	9.2635	9.0082	9.2274	9.6444	9.8136	9.6524	5.53963	0.00729059	x
b1275	7.5305	7.1714	7.704	8.654	8.7923	8.5311	6.84066	0.00728703	x	x
b1276	10.7364	10.4328	10.5736	9.5389	9.3064	9.1084	8.29727	0.00180766	x	x
b1277	8.724	8.2181	8.7281	8.7957	9.2208	8.8093	1.75588	0.156577
b1278	9.0627	9.7119	10.4806	7.9017	8.0801	7.7769	4.37131	0.0413237	x	x
b1279	10.3048	10.4795	10.0329	10.1041	9.9321	10.5581	0.326617	0.762198
b1280	9.0529	8.3122	8.7128	8.4623	8.5996	8.977	0.0493121	0.963262
b1281	7.429	6.9055	7.1187	7.2788	7.1355	7.0428	0.00779519	0.994305
b1282	7.8471	7.9397	7.6726	7.5991	7.5631	7.9712	0.71423	0.522633
b1283	15.0558	15.0399	14.9361	9.6483	10.3434	8.3704	9.59688	0.0103954	x	x
b1284	7.0923	6.6377	7.3296	9.154	9.0805	8.6244	7.37821	0.0020955	x	x
b1285	11.0832	10.9907	11.0966	6.5356	6.4873	6.3198	62.8181	9.74189e-06	x	x
b1286	6.5868	6.6101	6.6802	8.0656	8.2206	7.9526	17.6025	0.00106779	x	x
b1287	5.9716	5.9031	6.0516	8.1134	8.8597	7.3876	5.02138	0.0359274	x	x
b1288	8.8551	8.7652	8.7278	10.0826	10.1698	10.2118	25.5894	1.38579e-05	x	x
b1289	9.289	8.3423	8.7813	8.1197	8.2685	7.878	2.41506	0.105123
b1290	9.7013	9.1097	9.5318	7.3153	7.5293	6.7791	7.88304	0.00173968	x	x
b1291	10.525	10.023	10.3673	7.6721	7.8917	7.2418	11.1862	0.000499753	x	x
b1292	10.305	9.7161	10.1874	6.707	6.8135	6.8063	17.9814	0.00222835	x	x
b1293	10.7056	10.7587	10.5728	6.6508	6.7968	6.5688	46.2611	1.88403e-06	x	x
b1294	9.9883	9.2837	9.9557	7.3654	7.4671	7.3091	10.0841	0.00742102	x	x
b1295	7.1844	6.546	6.7054	7.7652	8.5541	8.2392	4.59697	0.0108061	x	x
b1296	6.3666	6.3735	6.0846	7.521	8.2385	8.6058	5.55514	0.0212117	x	x
b1297	8.1493	7.748	8.0301	10.4761	10.7588	11.5975	8.31172	0.00705561	x	x
b1298	8.3262	8.1982	8.2145	10.3664	10.8189	10.8256	15.4202	0.00236134	x	x
b1299	9.2421	9.3943	9.3679	9.4917	9.8128	9.8792	3.0587	0.0662278
b1300	6.9341	6.6687	6.7995	7.8869	8.1115	9.3728	3.53353	0.0662126		x
b1301	6.517	6.8484	6.4369	7.1742	7.5744	9.0596	2.27405	0.139627		x
b1302	6.9926	6.5063	6.8239	7.1877	7.4584	8.5775	2.15525	0.140387
b1303	7.1534	6.7296	7.1881	7.285	7.404	6.9635	0.980928	0.382828
b1304	11.1313	11.1286	10.8796	9.0644	9.1478	9.0143	21.4031	0.000322235	x	x
b1305	11.14	10.497	10.9886	8.6477	8.8999	9.2551	7.40481	0.00183995	x	x
b1306	9.5339	9.6705	9.7924	7.9426	7.6057	6.9259	7.05476	0.014137	x	x
b1307	10.0479	9.8846	9.5928	7.5434	7.8817	8.8206	4.34999	0.0328387	x	x
b1308	9.0969	9.1068	9.0481	12.3679	12.4008	11.1324	6.90036	0.0201619	x	x
b1309	6.0439	5.9914	5.9734	6.2418	6.2909	6.157	5.10563	0.013653	x
b1310	6.2135	6.1432	5.9112	6.2416	6.1353	6.2316	1.16542	0.341543
b1311	6.2944	6.1827	5.9709	6.2336	6.2039	6.0001	0.0289041	0.978409
b1312	5.9008	6.1639	6.0817	5.997	5.8178	6.2107	0.292858	0.785996
b1313	6.64	6.4228	6.4003	6.5742	6.578	6.5265	0.918987	0.447878
b1314	6.4823	6.3681	6.119	6.4084	6.3373	6.0571	0.36615	0.732797
b1315	6.5761	6.4941	6.5854	6.4773	6.4995	6.4186	2.29854	0.0852622
b1316	6.4047	6.3996	6.4449	6.5498	6.4273	6.3569	0.486094	0.670047
b1317	6.2619	6.1773	6.313	6.1007	6.0757	6.0249	4.04298	0.0247689	x
b1319	6.1058	6.1683	6.1	6.2732	6.2643	6.1787	3.06342	0.0423722	x
b1320	5.8678	5.9572	5.8676	6.6516	6.9389	6.7578	9.94437	0.00451547	x
b1321	8.9642	8.7632	8.7911	7.324	7.6021	7.2336	11.3988	0.00112515	x	x
b1322	8.4452	8.0643	8.1588	6.9951	7.1242	7.0392	9.69949	0.00529755	x	x
b1323	10.5158	10.3872	10.2829	8.8227	8.9814	9.0995	13.6304	0.000200906	x	x
b1324	8.1567	8.9332	8.1174	11.6511	11.8016	11.2415	10.0726	0.00124265	x	x
b1325	10.0792	9.9677	9.9541	9.5211	9.6634	9.593	7.14519	0.00203958	x
b1326	8.7332	7.8619	8.2815	9.0364	9.0855	8.653	2.20992	0.111602
b1327	7.378	6.6488	7.3704	6.3249	6.3836	6.0997	3.36027	0.0570197
b1328	6.9967	6.6883	7.0433	6.7198	7.1686	6.8605	0.0396649	0.970315
b1329	8.1233	7.5707	8.0846	9.3891	9.8013	8.0687	2.10145	0.14612		x
b1330	6.4694	6.2422	6.1191	6.7185	7.034	6.9643	4.4812	0.0111018	x
b1332	11.0075	11.4888	11.0267	11.0134	11.1806	10.4069	1.08672	0.346407
b1333	13.6242	13.7057	13.5014	12.2297	12.1871	11.5218	6.88832	0.0145469	x	x
b1334	11.1631	11.423	10.9089	11.0502	11.1975	11.1941	0.113567	0.918312
b1335	6.9762	6.603	6.9856	7.6892	8.076	6.6846	1.44988	0.265571
b1336	6.1272	6.1368	6.1193	6.2472	6.167	6.3403	2.45851	0.130687
b1337	6.6218	6.5162	6.3281	6.4013	6.4454	6.2481	1.18266	0.309686
b1338	6.8474	6.7535	6.8178	6.8481	6.6851	6.7916	0.566592	0.608218
b1339	6.5039	6.159	6.2684	7.9339	8.4056	7.4449	5.47587	0.0184412	x	x
b1340	9.9077	9.3297	9.7876	8.4925	8.892	8.1114	4.11313	0.0164959	x	x
b1341	6.9656	6.7834	7.171	6.3353	6.5993	6.3261	3.85759	0.0198534	x
b1342	9.7985	9.4269	9.5423	7.9496	7.9954	7.8652	14.2162	0.00195335	x	x
b1343	6.6535	6.5567	6.7109	6.8568	6.896	7.656	1.87858	0.193869
b1344	8.9681	8.4258	8.6913	7.2195	7.4549	7.0785	7.55205	0.00252502	x	x
b1345	6.9295	6.4171	6.7307	6.0067	6.0062	6.1514	4.06726	0.0399876	x
b1346	6.0762	6.6613	5.7973	6.1638	5.9491	6.2643	0.193833	0.860826
b1347	6.1787	5.8302	5.9457	5.8634	6.0899	6.6349	0.841953	0.466261
b1348	6.3907	6.9642	7.1677	6.7031	6.4501	6.9252	0.548207	0.619062
b1349	6.2899	6.3858	6.6069	6.4563	6.3881	6.2402	0.581604	0.595996
b1350	6.2241	6.0335	6.0977	6.2663	6.229	6.1212	1.22795	0.290571
b1351	5.8038	5.7634	5.8821	5.9336	5.9826	6.0323	3.69699	0.0223607	x
b1352	5.6308	5.8583	5.827	5.8049	5.9099	5.6145	0.0392877	0.970609
b1353	5.7229	5.6563	5.7172	5.7535	5.8705	5.9625	2.54772	0.101236
b1355	6.0461	6.3391	5.6709	6.1392	6.2898	5.9431	0.483458	0.661814
b1356	8.2835	8.1451	8.2278	9.6575	10.1392	9.4293	7.14889	0.0156417	x	x
b1357	6.4499	6.3217	6.6668	6.2277	6.2324	6.0757	2.66014	0.0769294
b1358	7.0383	7.0903	6.4876	6.4416	6.3347	6.5556	2.1079	0.146486
b1359	6.6938	6.3705	7.0338	6.2935	6.3313	6.5565	1.46674	0.247916
b1360	7.0604	6.5232	6.6437	6.7148	6.5208	6.4288	1.02376	0.38127
b1361	7.3662	6.5481	7.23	6.6117	6.7344	6.0428	1.76879	0.153734
b1362	6.7043	6.6314	6.5315	6.2297	6.3105	6.6843	1.4406	0.262143
b1363	6.3132	6.2688	6.7263	6.1425	6.4339	6.4307	0.574411	0.600805
b1365	6.1346	5.9858	5.9111	6.4375	6.5635	6.5066	6.55035	0.00637818	x
b1366	6.5939	6.3173	6.9301	6.4333	6.5303	7.0242	0.191739	0.857296
b1368	6.5712	6.3102	6.7398	6.528	6.7571	6.7262	0.902308	0.429781
b1370	5.7468	5.9873	6.3204	6.8012	6.6797	6.0191	1.63637	0.186346
b1372	6.9156	6.8521	7.0933	6.6111	6.5596	6.4347	4.69312	0.0116606	x
b1376	13.5949	13.7989	13.6442	14.0776	14.053	12.9034	0.00339954	0.997583
b1377	6.0821	6.2381	6.1144	6.1291	6.2248	6.0874	0.0356966	0.973274
b1378	11.8978	11.8601	11.7959	6.8138	6.8894	7.3628	27.699	0.000946815	x	x
b1379	11.1117	11.4034	11.4179	6.6993	6.6128	6.9672	31.1638	6.5918e-06	x	x
b1380	9.7696	9.9287	9.7524	7.6507	8.1219	8.0562	11.8855	0.00258808	x	x
b1381	7.1297	6.933	7.032	6.7391	6.6323	6.4249	3.99574	0.0231418	x
b1382	8.9791	9.213	9.3501	7.0373	7.6459	6.4909	6.05236	0.0163583	x	x
b1383	9.7427	9.4186	9.7971	7.4918	8.0067	7.2234	8.04465	0.00406978	x	x
b1384	6.8715	6.8151	6.9322	10.666	10.8946	10.0758	14.9131	0.00381722	x	x
b1385	8.9959	8.3812	8.9841	7.7686	7.8688	7.256	4.15999	0.0142776	x	x
b1386	6.3321	6.2499	6.3062	6.3319	6.4117	6.2909	1.13484	0.32747
b1387	6.6005	6.283	6.4014	6.5612	6.2623	6.3287	0.34134	0.750033
b1388	5.9553	6.2468	6.1892	6.3168	6.4806	6.2348	1.8619	0.139154
b1389	6.0399	5.9767	6.4668	6.7969	6.5702	6.2238	1.62739	0.17943
b1390	6.4924	6.3658	6.3751	6.9594	6.8146	6.4799	2.303	0.129894
b1391	6.4487	6.4398	6.8454	6.7078	6.8362	6.4255	0.43495	0.686238
b1392	6.6052	6.4171	6.6736	6.5571	6.5105	6.6835	0.198972	0.853279
b1393	6.7753	6.4356	6.2977	6.6119	6.5438	6.0785	0.416482	0.698985
b1394	6.7163	6.6643	7.0018	6.7152	6.7749	6.5837	0.863349	0.450137
b1395	6.6171	6.5714	6.9595	6.5966	6.5246	6.7519	0.656279	0.557087
b1396	6.1257	6.2223	6.4643	6.2078	6.1839	6.5623	0.298077	0.781006
b1397	8.1477	7.9599	8.2369	9.8957	10.3252	9.2727	5.42716	0.0239709	x	x
b1398	7.4864	7.1552	7.3877	9.8093	9.9038	9.4495	14.0129	0.000283016	x	x
b1399	9.4925	8.8327	9.3229	8.7524	8.9889	8.6425	1.89272	0.154843
b1400	9.7337	8.8299	9.4565	9.6633	9.8991	8.8582	0.323069	0.763234
b1406	8.5183	8.2716	8.0416	10.2218	10.1424	9.9856	11.9332	0.00135958	x	x
b1407	5.9444	5.9266	6.0028	6.3721	6.5487	6.2672	5.13564	0.0262752	x
b1408	5.7595	6.0225	5.7485	6.002	5.9918	5.9436	1.48478	0.266945
b1409	6.1011	5.9129	6.1243	6.0248	5.9762	6.4789	0.656242	0.563622
b1410	6.7597	6.4955	6.8343	6.4005	6.4774	6.4605	2.37548	0.128968
b1411	6.9846	6.9546	6.9332	6.8251	6.8344	6.6958	3.65577	0.0495278	x
b1412	6.3704	6.4432	5.9198	8.1722	8.1746	7.2227	4.51956	0.0203066	x	x
b1413	8.452	7.9933	8.3938	6.9837	7.1103	6.7854	7.65523	0.00278116	x	x
b1414	7.4307	7.0632	7.1992	9.0772	9.2869	8.2362	4.83243	0.0267118	x	x
b1415	12.1323	12.5334	11.9693	14.1494	14.2836	13.2292	4.51256	0.0209214	x	x
b1418	7.2678	6.8883	7.4119	9.7855	10.0785	9.4298	10.552	0.000539189	x	x
b1419	10.4447	10.3441	10.3537	11.7156	11.4525	10.2101	1.60147	0.249275
b1420	9.3163	9.6378	9.2311	11.8072	12.0397	10.2249	3.36315	0.0689842		x
b1421	7.5591	7.1072	7.5204	6.7906	6.9597	6.8719	3.41663	0.056803
b1422	8.7264	8.7628	9.0448	11.0936	11.2701	10.6989	11.0715	0.00106921	x	x
b1423	9.6001	9.0306	9.2949	6.8964	6.9017	7.0306	13.8917	0.00296664	x	x
b1424	7.4173	7.3314	7.4105	8.1916	8.7042	7.3889	1.84624	0.204835
b1426	12.442	13.3393	13.0197	13.5615	13.6551	11.8706	0.149872	0.891046
b1427	7.3338	7.0418	7.4366	9.558	9.9086	9.0696	8.28586	0.00419961	x	x
b1428	10.6062	10.1928	10.5241	6.3601	6.5665	6.9585	17.6309	0.000118456	x	x
b1429	8.0999	7.844	7.6392	7.4342	7.695	7.5212	2.02221	0.13082
b1430	6.9186	6.6666	7.0029	7.7465	8.2253	6.7366	1.56971	0.245291
b1431	11.838	12.232	11.8867	7.805	8.5218	7.3877	11.5396	0.00287413	x	x
b1432	6.7878	6.5433	6.5848	7.7417	7.8766	7.4951	7.90455	0.00233661	x	x
b1433	7.2943	6.9211	7.3608	6.6853	6.7451	6.2338	3.01206	0.0408327	x
b1434	6.7152	6.3688	6.4755	6.8909	7.128	6.8625	3.32378	0.0309433	x
b1435	6.5059	6.3896	6.4298	6.9261	7.1841	6.923	6.12155	0.0130148	x
b1436	9.6328	9.5427	9.6142	7.3881	7.4869	7.8338	14.6982	0.00329662	x	x
b1438	9.3913	9.4535	10.1198	7.7992	8.4446	6.1342	3.0213	0.0732464		x
b1439	7.4424	7.4075	7.4511	7.2372	7.4708	7.3097	1.34317	0.303474
b1440	11.9595	12.2173	11.7723	6.6689	6.5712	6.334	33.5128	8.5864e-06	x	x
b1441	10.2838	9.9808	10.263	6.624	6.381	6.5105	30.5081	1.65033e-05	x	x
b1442	8.9155	8.7225	9.1429	6.316	6.3914	6.3813	20.7162	0.00162609	x	x
b1443	7.6202	7.0715	7.49	6.3558	6.2533	6.0837	6.33574	0.00904006	x	x
b1444	7.7977	7.3902	7.7495	7.0657	7.1422	6.5824	3.29295	0.0342372	x
b1445	6.824	6.396	6.1613	6.1679	6.2703	7.1992	0.223997	0.836126
b1446	9.7421	9.9588	9.5914	9.8347	9.9962	9.5032	0.0773759	0.942354
b1447	7.0553	7.012	6.9723	7.0186	7.4495	6.5135	0.0711982	0.94963
b1448	9.8436	9.625	9.6063	9.9049	10.2302	9.6287	1.20994	0.320245
b1449	8.6567	8.221	8.396	10.2817	10.2659	8.8914	2.90533	0.085616		x
b1450	6.8106	6.386	6.8834	7.1649	7.3706	6.812	1.87713	0.133905
b1451	6.5719	6.4314	6.4943	6.4425	6.3531	6.263	2.22226	0.0942209
b1452	8.9848	8.7389	8.935	8.2296	8.5278	8.0976	4.06988	0.0230727	x
b1453	6.5973	6.6227	6.5409	6.5174	6.3822	6.4626	2.88249	0.0560227
b1454	7.2858	6.979	7.3122	6.0143	6.0263	6.1441	9.86046	0.00403554	x	x
b1455	5.5634	5.5394	6.3467	5.3344	5.5451	5.627	1.12606	0.359088
b1456	6.3601	6.2828	6.5402	6.1266	6.2785	6.9088	0.173488	0.875821
b1457	5.7475	5.619	5.7704	5.9484	5.9624	6.0323	4.99601	0.0141366	x
b1459	5.9149	5.7959	5.9558	6.0068	6.1423	6.1251	3.15764	0.0349272	x
b1461	7.5473	7.0474	7.7374	9.5664	10.028	8	2.70993	0.0914706		x
b1462	8.078	8.1667	8.1242	8.9537	9.1941	8.2745	2.47507	0.129625
b1463	8.2964	8.0099	8.5988	7.1541	7.3454	7.4011	5.39173	0.0156366	x	x
b1464	6.5871	6.4822	6.8078	7.6088	7.8277	7.3607	5.8798	0.00572481	x
b1465	6.5942	6.6148	6.2854	6.6431	6.5673	6.2584	0.0537641	0.959725
b1466	6.7391	6.5204	6.6587	6.7706	6.6141	6.9773	1.2022	0.308433
b1467	6.4239	6.2968	6.3929	6.4082	6.3433	6.0824	0.874111	0.455817
b1468	6.621	6.4674	6.6158	6.4135	6.3049	6.4749	2.40698	0.0738066
b1469	6.1272	5.9633	6.1565	6.0415	5.9475	6.1185	0.597405	0.58354
b1470	5.6952	5.4448	5.7945	5.5299	5.3768	6.2255	0.234425	0.831757
b1471	5.7748	5.5928	5.8636	5.3799	5.4067	5.8612	1.1092	0.34886
b1472	5.8834	5.7699	5.5896	5.824	5.6379	5.9964	0.534682	0.622157
b1473	6.3167	6.0942	6.4519	6.8768	7.1238	7.0635	5.7294	0.00621664	x
b1474	6.7182	6.4977	6.6069	6.4529	6.4276	6.5154	2.06849	0.142217
b1475	6.258	6.3339	6.3949	6.2504	6.1027	6.4031	0.806283	0.482905
b1476	7.0233	6.9682	7.4246	6.914	6.8651	6.8148	1.86878	0.193205
b1477	10.5984	11.0574	10.6044	9.987	10.1985	8.6449	2.24319	0.133232		x
b1478	10.597	10.6037	10.4285	6.9541	6.8602	6.5346	26.9672	0.000189748	x	x
b1479	8.5179	8.3436	8.511	9.3996	9.3253	8.647	2.70775	0.101345
b1480	11.9795	12.9366	13.0591	13.0816	13.3258	11.6925	0.0678606	0.949595
b1481	5.797	6.2207	6.4301	5.9428	6.1327	5.9389	0.733722	0.526599
b1482	10.7548	11.0209	10.4295	7.8073	8.3547	8.1741	11.1667	0.00037329	x	x
b1483	6.3335	6.464	6.6214	6.6691	6.6321	6.6131	1.94643	0.181706
b1484	6.3859	6.3298	6.4192	6.4583	6.478	6.4088	2.10858	0.106393
b1485	6.6014	6.5371	6.6901	6.6184	6.564	6.2938	1.07048	0.369183
b1486	6.5723	6.5226	6.3538	6.4729	6.4037	6.287	1.11113	0.330998
b1487	6.4395	6.3023	6.323	6.9186	6.996	6.6816	4.91916	0.0191528	x
b1488	6.7358	6.6249	6.6683	7.4995	7.7705	7.01	3.33683	0.0749285
b1489	7.7214	7.0654	7.7722	6.8441	7.1001	6.4677	2.44715	0.0734902
b1490	11.351	11.196	11.2537	7.7805	8.4368	6.707	7.16222	0.0181416	x	x
b1491	6.3011	6.0636	6.0725	7.4233	7.4775	7.1264	8.93181	0.00136872	x	x
b1492	11.5329	11.8582	11.4844	6.8043	6.7464	7.7972	12.5028	0.00271449	x	x
b1494	6.3924	6.278	6.6092	6.3392	6.432	6.3572	0.498067	0.661375
b1495	6.1495	6.1679	6.261	6.0465	6.1329	6.2182	0.997842	0.381094
b1496	6.0238	5.8388	5.8403	5.8049	5.8934	5.99	0.0597725	0.955256
b1497	5.8326	5.6024	5.886	5.94	6.0332	6.1232	2.5384	0.077211
b1498	6.5959	6.3089	6.7497	8.8889	9.0161	7.742	4.69713	0.0294398	x	x
b1499	6.0379	5.8985	6.074	5.8439	5.9545	6.1118	0.353949	0.743392
b1500	5.5708	5.3753	5.8758	5.5213	5.654	6.3887	0.806935	0.477437
b1501	6.4206	6.2971	6.463	6.651	6.7283	6.3201	1.28344	0.301201
b1502	6.0392	6.01	5.9803	5.921	6.0391	6.4118	0.766645	0.521627
b1503	6.2139	5.7886	6.0557	6.2255	6.1451	6.6418	1.60861	0.186162
b1504	5.8994	6.1638	6.4583	6.2371	6.2833	6.8029	1.10071	0.333582
b1505	5.8711	5.7669	5.8682	5.8285	5.7982	6.0292	0.622435	0.579868
b1506	6.0218	5.8051	5.7102	5.8066	5.9146	6.616	0.987923	0.408359
b1507	8.9108	8.1289	8.9871	7.3457	7.5149	6.7824	4.14583	0.0156478	x	x
b1508	10.6443	10.2523	10.7305	7.6904	8.4186	7.1419	7.01575	0.00914843	x	x
b1509	8.283	7.7522	8.3106	7.712	7.8728	7.1906	1.90619	0.130414
b1510	8.0515	7.4554	8.0347	7.5927	7.7526	7.1202	1.31469	0.258992
b1511	8.1055	7.7896	8.0826	12.1395	10.2065	8.3918	2.07337	0.171659		x
b1512	8.6989	7.969	8.6982	12.1186	10.8591	9.8812	3.61061	0.047323	x	x
b1513	6.7653	6.5949	6.5653	11.1365	8.6131	7.428	2.207	0.157209		x
b1514	7.0156	6.9228	7.2404	11.5126	8.6758	7.4953	1.81323	0.209914		x
b1515	6.5853	6.4489	6.8028	10.7844	7.9657	7.1573	1.83256	0.206139		x
b1516	7.3403	6.6045	7.2866	13.5446	12.4999	8.5641	2.90545	0.0954205		x
b1517	7.572	6.938	7.1632	13.2974	13.0055	9.046	3.29477	0.0772306		x
b1518	6.3549	6.5623	6.0213	13.5085	13.3579	8.5012	3.31478	0.0782569		x
b1519	9.513	9.1146	9.0712	10.7139	10.3081	7.9501	0.486162	0.672752
b1520	6.1512	6.2448	6.0538	6.0055	5.9423	6.1499	1.4217	0.228959
b1521	7.8059	7.5676	7.4813	6.6702	6.6003	6.3241	7.57411	0.00167629	x	x
b1522	6.7177	6.6951	6.6015	6.6419	6.6715	6.9508	0.79609	0.494238
b1523	6.2211	6.4838	6.5115	6.6136	6.598	6.2455	0.528974	0.626541
b1524	6.353	6.5726	6.3004	7.3282	7.6913	7.1623	5.56467	0.0109217	x
b1525	7.5537	7.3601	7.5427	8.0173	7.949	8.039	7.54926	0.00670344	x
b1526	7.8873	7.7306	7.5878	6.9716	7.1215	6.8638	6.55837	0.00300653	x
b1527	5.8169	5.7219	5.7125	5.6486	5.8684	5.9051	0.656283	0.563696
b1528	6.7438	6.4335	6.7047	6.4725	6.465	6.5265	1.40067	0.287812
b1529	9.4942	9.4256	9.0932	6.9463	6.9566	6.968	19.2014	0.00263826	x	x
b1530	7.2935	6.4697	6.9838	7.4241	7.6194	6.1765	0.308045	0.777911
b1531	6.6333	6.1628	6.4273	7.0779	7.475	6.3935	1.66979	0.202878
b1532	5.8409	5.9233	6.1339	5.8168	5.8145	6.666	0.448682	0.691334
b1533	8.0503	7.1432	7.5536	9.5809	9.9366	9.4962	7.08278	0.0058562	x	x
b1534	6.3026	6.4125	6.2533	6.7607	7.0554	6.966	6.09941	0.00825599	x
b1535	7.0014	6.6765	7.0824	7.2149	7.4128	6.786	0.977911	0.390842
b1536	10.0895	9.8104	9.8301	7.3	7.322	6.8174	14.7299	0.000572271	x	x
b1537	8.1836	7.9099	8.3869	6.2513	6.3124	6.3013	13.4209	0.00477001	x	x
b1538	7.1718	7.2349	7.4724	8.9286	8.998	8.5866	9.86003	0.000944195	x	x
b1539	8.9816	8.9597	9.1048	9.5231	9.6596	9.0062	1.86686	0.190937
b1540	6.5309	6.331	6.4166	8.42	8.7612	8.8132	16.4321	0.000665115	x	x
b1541	7.0506	6.9365	7.9012	7.6866	7.9599	7.6943	1.52579	0.2485
b1542	6.7491	6.4917	6.4096	6.4448	6.4872	6.4126	0.975214	0.425017
b1547	6.4616	6.2974	6.1804	6.1499	6.1787	6.3578	0.808483	0.46625
b1549	6.1572	5.7078	5.7314	5.5645	5.7582	5.8628	0.804861	0.475311
b1550	5.3365	6.0558	6.3143	10.4152	10.2582	9.3506	9.28186	0.000806633	x	x
b1551	5.9507	5.8912	5.8536	5.597	5.6053	6.4847	0.00957596	0.993215
b1552	5.6302	5.8064	5.6614	6.0138	6.3175	6.242	4.63009	0.0157977	x
b1553	6.1379	6.336	6.2202	6.1813	6.2945	6.6034	0.926101	0.427197
b1554	6.1903	6.1194	6.549	6.372	6.1438	6.1013	0.511956	0.640297
b1555	6.0276	5.9621	6.1874	5.8276	6.1084	6.2863	0.100883	0.926118
b1556	6.2317	6.5462	7.9046	6.4312	6.1875	6.6037	0.922976	0.445019
b1557	5.6689	5.987	5.4864	8.3457	8.3026	7.695	9.37673	0.00122038	x	x
b1558	6.105	5.5086	5.7489	5.9601	6.0247	5.9031	0.990745	0.419374
b1559	7.6658	7.955	7.9995	6.9912	7.0521	7.0794	7.72238	0.0116229	x
b1560	6.1913	6.1725	6.1378	6.1263	6.1202	6.2796	0.149985	0.892647
b1561	9.8779	9.6413	9.9746	7.1244	7.3611	7.7602	11.4892	0.00130285	x	x
b1562	13.1243	13.4799	12.6122	10.1105	10.6213	10.2174	9.30993	0.00169253	x	x
b1563	12.9436	13.6438	13.5439	10.9829	11.256	9.1931	4.2463	0.0354046	x	x
b1564	12.2344	12.9825	12.3997	10.6857	11.0545	9.0925	3.51484	0.0501107		x
b1565	6.3313	6.7743	6.7306	6.1548	6.2747	6.8847	0.65331	0.555624
b1566	8.1943	7.0406	8.4119	7.1871	7.3817	6.2652	1.7129	0.164994
b1567	6.6245	6.0127	6.4796	6.0025	5.9547	6.3191	1.29033	0.279057
b1568	7.9745	7.0875	6.9428	7.0514	6.9166	6.0608	1.47201	0.215099
b1569	7.1767	6.7486	7.3092	6.0407	6.193	5.8166	5.26983	0.00948252	x	x
b1570	8.9687	8.4449	8.8323	10.4669	10.6312	8.8442	2.08325	0.155708		x
b1571	7.8225	7.9121	8.4988	7.1301	7.0372	6.9769	4.75159	0.0351539	x	x
b1572	7.2365	6.8916	7.7943	6.2285	6.476	6.3521	3.50526	0.0594117
b1573	8.6299	8.4397	7.3256	7.2592	7.2995	7.1106	2.21173	0.152621
b1575	5.8562	5.8443	6.367	5.8334	5.9364	7.6755	0.738436	0.527484
b1576	5.9659	6.1211	6.0573	6.2231	6.1765	7.0215	1.53146	0.259142
b1577	6.4211	6.3093	6.0847	6.2568	6.227	6.169	0.529265	0.643869
b1579	6.0681	5.9936	6.1913	5.9576	6.1187	6.1604	0.0642725	0.951851
b1580	6.2918	6.321	6.3207	6.2302	6.2977	6.7248	0.685788	0.563191
b1581	6.2028	6.42	6.3855	6.323	6.5235	6.5155	1.25418	0.278116
b1582	9.0996	8.1129	8.9109	8.173	8.4785	8.8402	0.587114	0.593908
b1583	10.5588	9.8012	10.4286	11.5143	11.7611	11.2677	4.57033	0.0158903	x	x
b1584	8.369	7.2522	8.5466	9.5537	9.5373	9.0321	2.99772	0.0662459		x
b1585	8.4322	8.3124	8.6859	7.7542	8.1462	7.5454	3.18534	0.0426762	x
b1586	11.9775	11.825	11.7319	6.781	7.3982	6.4116	16.7968	0.00208227	x	x
b1587	7.4782	6.9145	7.4949	6.5201	6.4844	6.3011	4.25129	0.034071	x
b1588	6.9249	6.716	6.9733	6.6484	6.5588	6.4043	3.14213	0.0352717	x
b1589	6.5286	6.4992	6.4071	6.3746	6.3588	6.7407	0.100507	0.927902
b1590	7.8306	7.8256	7.6742	6.9157	7.2603	7.1349	5.95608	0.00970877	x
b1591	7.1697	7.0227	6.4996	7.2546	7.301	7.0947	1.5016	0.252789
b1592	6.2299	6.4208	6.2726	6.3846	6.3666	6.5007	1.53198	0.206929
b1593	11.0079	11.0826	10.8049	8.5103	8.7557	8.3364	16.5116	0.000180969	x	x
b1594	8.8343	8.3689	8.8278	9.9906	10.3806	9.2011	3.1096	0.0591365		x
b1595	7.5554	6.8944	6.8454	6.4673	6.5125	6.415	2.74627	0.10743
b1596	6.3916	6.5885	6.3072	6.3615	6.2134	6.5767	0.336499	0.754264
b1597	9.4603	8.537	9.3347	7.7579	7.7764	8.085	4.01854	0.0378261	x	x
b1598	12.5513	13.0303	12.648	7.5926	7.741	7.4018	29.3224	2.6023e-05	x	x
b1599	6.4074	6.7955	6.458	6.6815	6.5457	6.3636	0.153016	0.886316
b1600	6.2649	6.0615	6.2502	6.2629	6.287	7.4756	1.19075	0.350604
b1601	7.5264	7.0232	7.3087	6.614	6.713	6.5669	4.30993	0.0372003	x
b1602	10.7007	10.6932	10.43	10.9271	10.7883	10.7662	2.14375	0.116812
b1603	10.596	10.4256	10.5076	11.8914	11.7941	11.7107	17.9666	5.78705e-05	x	x
b1604	8.0087	7.9704	8.191	10.2729	10.3881	9.4893	6.86313	0.015325	x	x
b1605	6.8202	6.5589	6.814	6.3641	6.3572	6.3922	4.14841	0.0507552
b1606	7.6382	6.899	7.8014	6.8156	6.9354	6.9153	1.99022	0.180444
b1607	7.4667	7.6334	7.4512	9.3543	9.462	9.9062	11.512	0.00330168	x	x
b1608	6.6859	6.6581	6.5437	8.616	9.0755	7.6564	4.33029	0.0475471	x	x
b1609	6.5464	6.313	6.5668	7.0267	7.3448	6.7005	2.70199	0.081311
b1610	10.5573	10.2849	10.5452	6.4584	6.5467	6.2526	32.4906	5.37008e-06	x	x
b1611	9.1861	8.4633	8.802	10.8743	10.7932	10.9345	9.63589	0.0082827	x	x
b1612	10.347	10.1163	10.2631	12.7832	12.7579	12.009	8.65673	0.00862614	x	x
b1613	7.3235	6.8228	6.9815	8.9561	9.0875	9.0025	12.9226	0.00357758	x	x
b1614	11.9959	11.9981	12.0563	8.5171	8.6139	7.9791	18.3768	0.00269291	x	x
b1615	6.59	6.6793	7.081	6.5565	6.7536	6.5505	0.988786	0.401547
b1616	6.1443	6.2181	6.2495	6.98	6.9464	6.1963	1.95413	0.186205
b1617	7.7117	7.0702	7.3237	8.9522	9.0067	8.0488	3.58989	0.0320478	x	x
b1618	10.0247	9.9823	9.8459	8.9169	9.0945	8.429	5.51822	0.0229273	x	x
b1619	10.4123	10.5135	10.6426	9.7863	10.0996	8.6527	2.27199	0.145452		x
b1620	8.9408	9.2464	8.9622	7.602	7.6671	7.3822	11.456	0.000364698	x	x
b1621	6.0585	6.1558	6.1447	6.4979	6.641	6.3426	4.08981	0.0370843	x
b1622	6.4665	6.6105	6.3438	7.687	7.733	7.4912	10.8799	0.00040839	x	x
b1623	6.5212	6.5775	6.6013	8.0834	8.5022	6.3646	1.65547	0.239339		x
b1624	8.6244	8.1881	8.332	9.3766	9.6538	8.9668	4.00775	0.0218306	x
b1625	6.9186	6.1731	6.9711	8.4272	8.6086	7.8097	4.5114	0.0108289	x	x
b1626	7.3607	7.1842	7.0939	8.6797	9.2777	7.5468	2.50884	0.123228		x
b1627	6.1499	6.2661	6.1631	7.17	7.5851	7.4034	9.49733	0.00611399	x	x
b1628	6.7262	6.9575	6.6365	7.3875	7.8669	7.081	2.70992	0.0827985
b1629	6.3718	6.3683	6.3058	6.8726	6.9209	6.8236	14.8214	0.000185203	x
b1630	5.8996	6.1137	6.0544	6.4489	6.4963	6.4167	6.35535	0.0130942	x
b1631	6.5662	6.4212	6.1652	6.6145	6.6344	6.5559	1.81815	0.201149
b1632	5.7732	5.8919	6.0248	6.36	6.3499	6.2881	5.73239	0.0192716	x
b1633	6.3159	6.069	6.0725	6.6746	6.6024	6.5159	4.75005	0.0158808	x
b1634	6.6922	6.5431	6.6984	6.5575	6.4742	6.5738	1.84173	0.154346
b1635	10.3093	10.1583	10.1849	10.7993	10.9111	10.5101	4.07637	0.0349843	x
b1636	6.4295	7.0323	6.5384	8.1588	8.0458	8.5671	6.52225	0.00310433	x	x
b1637	7.1003	7.2379	7.225	10.3991	10.6002	9.6597	10.4808	0.00765584	x	x
b1638	6.3432	6.4471	6.2064	9.2838	9.41	9.5571	29.2861	9.30984e-06	x	x
b1639	6.965	6.4731	6.9492	7.5754	7.4169	6.8936	1.90885	0.132985
b1640	8.1336	8.0626	8.0594	9.2921	9.2292	8.65	4.72282	0.0398215	x
b1641	13.6193	13.9987	13.3861	11.7015	11.9442	10.4217	4.5797	0.0273498	x	x
b1642	10.7108	10.7221	10.6302	10.3013	10.3944	8.7458	1.63195	0.243563
b1643	5.9325	6.0179	6.2526	6.5754	6.5651	6.2255	2.5918	0.062551
b1644	6.1941	6.103	6.3805	6.4976	6.5456	6.3442	2.32473	0.0861595
b1645	6.5683	6.4601	6.4321	6.12	6.163	6.2372	5.8241	0.0048335	x
b1646	11.2034	11.2885	10.7036	8.3784	8.0262	7.3843	9.12904	0.00173627	x	x
b1647	10.7668	10.7679	10.5894	10.7004	10.7014	10.5937	0.619016	0.576231
b1648	11.2132	11.108	10.9853	7.3743	7.6474	7.0991	21.7493	0.000439026	x	x
b1649	7.8828	7.2066	7.962	6.4291	6.5492	6.1551	4.89948	0.0176522	x	x
b1650	7.013	6.7139	7.0464	6.8162	6.9814	6.7838	0.523724	0.634545
b1651	8.2648	7.577	8.1426	8.8071	9.0689	8.8629	4.05689	0.0363724	x
b1652	6.1325	6.5529	6.1645	6.9971	7.1368	7.113	5.63314	0.0195463	x
b1653	6.7961	6.5514	6.6911	7.2122	7.2202	6.856	2.98758	0.0527843
b1654	10.216	9.8153	10.01	11.0198	11.4363	11.0553	6.5532	0.00300242	x	x
b1655	6.5552	6.3951	6.1762	9.0549	9.2349	7.815	5.06055	0.0290216	x	x
b1656	10.6808	11.2959	10.604	13.1748	13.1493	13.1357	10.4581	0.00885242	x	x
b1657	7.269	6.9882	7.2838	6.794	6.5933	6.6907	4.34366	0.0186812	x
b1658	6.8805	7.0133	6.6052	7.5413	7.5645	9.3237	2.17486	0.15186		x
b1659	7.9749	7.6192	8.0059	7.0376	6.9653	7.0855	6.49587	0.0156285	x
b1660	6.6129	6.6465	6.4397	6.4656	6.506	6.565	0.770814	0.501
b1661	10.7023	10.675	10.3625	9.5293	9.6482	9.1826	6.35878	0.00380027	x	x
b1662	8.409	8.442	8.969	8.8051	9.3854	8.2745	0.583382	0.59867
b1663	8.7971	8.6976	8.6353	8.3743	8.5394	8.8594	0.793169	0.497684
b1664	10.5991	10.3374	10.4036	9.1381	9.3836	8.4197	4.89264	0.0296793	x	x
b1666	11.5849	13.096	11.4039	10.6884	11.3035	6.9034	1.62301	0.216959		x
b1667	10.7261	10.6872	10.6061	12.1993	12.4381	11.0574	2.86573	0.101652		x
b1668	10.1994	9.8044	10.3079	6.3067	6.3122	6.5151	22.2238	0.000330732	x	x
b1669	6.7478	6.607	6.9988	6.8028	6.5999	6.4877	1.04978	0.355566
b1670	8.1766	7.7537	8.0921	7.1424	7.2127	6.9268	5.8853	0.00636817	x
b1671	6.3588	6.6233	6.0836	6.4249	6.2417	6.2228	0.348534	0.753124
b1672	7.2302	6.7018	6.9002	6.9862	6.8904	6.4441	0.75022	0.495094
b1673	6.861	6.4815	6.8301	6.6485	6.7483	6.5637	0.532145	0.634703
b1674	6.2865	6.1384	5.9719	6.7039	6.7578	6.0505	1.51875	0.238652
b1675	10.2216	10	9.912	8.7051	8.4264	8.7289	10.6424	0.000447935	x	x
b1676	12.1882	12.2183	12.1107	8.9333	9.0786	8.3089	14.2644	0.00420999	x	x
b1677	14.3849	14.8017	14.3296	13.6821	13.753	13.4204	4.92471	0.0109086	x
b1678	13.0201	13.0049	12.8959	7.0542	7.2159	6.8131	48.187	0.000106879	x	x
b1679	10.3511	10.0889	10.2995	7.0199	7.1023	7.1998	32.8449	2.08386e-05	x	x
b1680	11.2938	11.0337	11.0296	7.1751	7.1886	6.8175	27.1163	2.51527e-05	x	x
b1681	11.6718	11.6763	11.5816	6.8316	6.6877	6.3208	32.4165	0.00059978	x	x
b1682	11.8031	11.5683	11.6752	6.895	6.8047	6.478	34.4907	4.56441e-05	x	x
b1683	12.64	12.6179	12.6302	6.7124	6.6378	6.5599	134.702	3.85561e-05	x	x
b1684	14.0245	13.9229	13.9729	7.3965	7.3754	7.1697	85.3132	1.28505e-05	x	x
b1685	7.5752	6.7798	7.1908	9.4686	9.4243	8.7576	6.26112	0.00331953	x	x
b1686	8.6194	8.707	9.0604	7.6996	7.7034	9.5703	0.739258	0.530955
b1687	6.8071	6.795	6.5965	7.313	7.2872	9.5379	1.75302	0.219624		x
b1688	9.8701	9.8608	9.7007	7.6523	7.9341	8.2365	10.5379	0.00443267	x	x
b1689	7.4075	7.251	7.4537	8.144	8.9914	7.5566	2.04287	0.172468
b1690	5.8936	5.8043	5.7311	6.1687	6.4091	6.0927	3.89286	0.031614	x
b1691	5.9387	6.0598	5.9737	6.2631	6.3881	6.1279	3.22874	0.0513264
b1692	6.1443	5.996	5.9926	6.9419	7.0528	6.563	5.16508	0.0227913	x
b1693	6.8911	6.6335	7.1344	8.4585	8.5019	7.4874	3.49485	0.0457398	x	x
b1694	6.2416	6.0645	6.4054	6.2886	6.3457	6.4804	1.18231	0.31741
b1695	6.5143	6.6813	6.2895	6.4312	6.4663	6.4526	0.394837	0.730554
b1696	6.6665	6.5181	6.7146	6.9917	7.6174	7.0708	2.88967	0.083986
b1697	6.2055	6.0889	6.1953	6.2276	6.2995	6.065	0.433457	0.693369
b1698	7.7667	7.223	7.6286	6.7296	6.616	6.5143	5.26584	0.0194937	x
b1699	6.7236	6.4635	6.5422	6.5984	6.5387	6.5536	0.162719	0.884384
b1700	5.9285	6.1171	6.6575	6.0986	6.0282	6.9025	0.305873	0.775825
b1701	6.5381	6.4408	6.6148	6.1834	6.1242	6.4429	2.55374	0.0839688
b1702	9.0771	8.6637	9.0148	11.0206	11.0373	11.4547	11.7536	0.000316346	x	x
b1703	8.2956	7.6387	8.5491	8.297	8.5665	8.2836	0.772201	0.507415
b1704	6.2319	6.2729	5.9812	6.7952	6.5197	6.3492	2.47403	0.0759331
b1705	6.6262	6.1569	7.3464	5.6791	5.7219	6.2003	2.1938	0.119412
b1706	8.8874	8.4341	8.6283	7.1755	7.5894	7.3524	7.18458	0.00205094	x	x
b1707	6.8918	6.452	6.642	7.2323	7.4751	6.5901	1.49167	0.236147
b1708	9.6217	9.6903	9.2954	10.2014	10.2341	9.2911	1.12311	0.354094
b1709	7.1907	6.939	7.0714	7.5795	7.4894	7.5994	6.09934	0.0104802	x
b1710	8.183	7.6888	8.367	8.2391	8.3229	7.4396	0.228009	0.83189
b1711	7.0702	6.3855	6.5973	7.6765	7.7616	7.8357	5.17273	0.0286966	x	x
b1712	13.213	13.7933	13.0649	12.1427	12.3614	10.8618	3.02888	0.059946		x
b1713	7.9834	7.7204	7.9515	9.5153	9.3901	9.9437	9.25939	0.00296014	x	x
b1714	6.7613	6.6544	6.754	9.4717	9.3968	9.795	22.3021	0.000935684	x	x
b1716	10.018	10.918	9.4983	10.8642	11.0957	10.7775	1.80448	0.200824
b1717	11.5817	12.3518	11.4488	12.6757	12.7132	11.7904	1.45211	0.220436
b1718	12.471	13.1581	12.3995	13.2586	13.3577	12.1306	0.518343	0.63679
b1719	10.1767	10.1219	10.1234	11.7793	11.7412	11.1698	7.18766	0.0179851	x	x
b1722	6.9996	6.5633	6.7397	6.5769	6.9186	6.3728	0.711424	0.517965
b1723	11.159	10.7908	10.9425	8.8096	8.7437	8.7979	20.0496	0.00177202	x	x
b1724	9.058	8.3025	9.2558	8.3771	8.946	7.609	1.15947	0.315427
b1725	12.202	12.5741	12.1625	12.3105	12.2214	12.1611	0.592773	0.603825
b1726	10.3429	10.8869	10.5384	7.9242	8.5543	7.1437	6.20081	0.0127711	x	x
b1727	7.1012	6.6594	6.8063	8.4596	8.8377	7.9924	5.68661	0.0103416	x	x
b1728	8.287	8.1705	8.3089	6.2818	6.3878	6.2285	30.7879	7.10449e-06	x	x
b1729	7.8186	7.4309	7.7069	8.1847	8.3304	7.9979	3.45637	0.0272274	x
b1730	5.7321	5.7314	5.9949	5.4809	5.5104	5.724	2.1271	0.101788
b1731	6.6427	7.3747	7.0269	7.336	7.041	6.4343	0.228884	0.830718
b1732	7.3062	6.7832	7.37	6.3628	6.3666	6.6181	3.44785	0.045767	x
b1733	6.9271	7.004	6.9992	7.1403	7.107	6.9967	2.09061	0.122386
b1734	6.4255	6.2171	6.5542	6.8492	7.1164	6.5287	2.204	0.109075
b1735	6.701	6.4696	6.8781	7.3419	7.8746	6.6215	1.56189	0.237162
b1736	7.5068	7.2859	7.3356	8.9059	9.1849	6.647	1.0788	0.392174
b1737	6.5609	6.3964	6.8264	7.4458	7.6126	7.0261	3.57067	0.0274795	x
b1738	8.4676	7.6801	8.6924	10.6327	10.8278	9.3461	3.57068	0.0296595	x	x
b1739	13.7263	14.5898	13.7405	8.5686	8.639	7.9831	15.9186	0.000164844	x	x
b1740	7.7717	6.915	7.5867	9.3257	9.8331	7.9159	2.54112	0.0908776		x
b1741	7.6118	7.4151	7.2047	6.8994	6.8299	7.0973	3.29253	0.0362873	x
b1742	6.7037	6.8726	6.7206	7.0553	6.9194	6.7859	1.63542	0.186149
b1743	9.2954	8.6433	8.8565	9.2891	9.415	8.5836	0.509586	0.639291
b1744	10.4105	10.2928	10.1739	7.2302	7.6959	6.8043	11.4461	0.00461656	x	x
b1745	10.5725	10.5225	10.5821	7.5298	7.7183	7.4354	35.1919	0.000457499	x	x
b1746	11.3541	11.3924	11.2052	7.9593	8.2813	8.1244	29.2909	3.99395e-05	x	x
b1747	12.4374	12.3552	12.189	8.4728	8.6557	8.537	41.6346	4.82586e-06	x	x
b1748	13.4692	13.3169	13.3235	9.364	9.9088	9.8708	20.0284	0.00119431	x	x
b1749	7.8105	7.5499	7.6401	8.175	8.3987	8.2589	6.07821	0.00400366	x
b1750	5.8479	5.7503	5.8346	5.9943	6.0838	5.7992	1.65724	0.213037
b1751	6.8418	6.6696	6.7635	6.8965	6.9445	6.5106	0.175022	0.874168
b1752	7.6898	7.6907	7.7178	6.5162	6.7468	6.3743	10.5908	0.00837573	x	x
b1753	7.425	6.7077	6.939	7.2057	7.496	6.8654	0.591704	0.586522
b1754	6.9234	6.7962	7.0255	6.9519	7.1552	6.8842	0.781414	0.479894
b1755	7.1432	6.9052	7.2294	6.7623	6.599	6.6116	3.94595	0.0276746	x
b1756	6.6573	6.7434	6.2968	6.4524	6.4232	6.8123	0.0172615	0.987061
b1757	6.971	6.6952	6.8642	9.5435	9.4515	10.1092	12.947	0.00198454	x	x
b1758	8.4096	8.1216	8.1049	7.0209	7.1677	7.2326	9.15476	0.00167814	x	x
b1759	6.4623	6.7603	6.273	6.7107	6.965	6.4837	1.11414	0.327671
b1760	7.6996	7.8117	7.3751	6.8238	7.2041	6.3609	3.00853	0.0557366
b1761	6.6259	6.2107	6.3357	10.1974	10.0976	10.3583	26.4774	5.44206e-05	x	x
b1762	6.152	6.0832	6.1383	6.1037	6.1992	6.3506	1.24624	0.322924
b1763	6.8369	6.7983	6.7608	8.4585	8.4863	8.8855	12.9692	0.00485867	x	x
b1764	8.6419	8.5894	8.3995	11.1204	11.1381	11.1716	34.5982	0.000518461	x	x
b1765	9.3372	9.1107	9.3254	10.7296	10.9134	10.7809	16.8969	0.000123847	x	x
b1766	6.8422	6.6847	6.5851	7.5274	7.846	7.2042	4.11305	0.0332471	x
b1767	6.3064	6.1135	6.1798	8.8661	9.1415	8.8708	25.7468	5.79504e-05	x	x
b1768	7.5235	7.3226	8.2969	8.9984	9.0186	8.5162	3.32989	0.0422452	x	x
b1769	6.0383	6.0576	6.0725	6.3578	6.4591	6.1659	3.13675	0.0854723
b1770	6.9393	6.5828	6.9573	8.5245	8.6816	7.2609	2.85287	0.0889847		x
b1771	6.0672	6.2153	6.4773	6.7414	6.7951	6.3754	2.15478	0.0980741
b1772	6.2627	6.3339	5.9883	6.7062	6.6529	6.5076	3.5334	0.0355977	x
b1773	6.0699	5.9259	6.0103	6.6364	6.771	6.581	9.413	0.00104105	x
b1774	6.2466	6.3958	6.1273	6.8602	6.8769	6.3269	2.1944	0.125127
b1775	6.1065	5.9748	6.0639	6.3118	6.2735	6.2376	5.0968	0.013309	x
b1776	6.3129	6.4755	6.4554	6.6888	6.7901	6.3478	1.35646	0.281685
b1777	12.2777	12.6206	12.4456	12.7181	13.017	12.4112	1.33095	0.271031
b1778	12.154	12.4172	11.7541	12.9244	13.0334	12.2297	1.95787	0.126654
b1779	11.6673	11.7935	11.682	11.4383	11.5159	11.0969	2.70107	0.0947395
b1780	6.8301	6.6238	6.8777	7.0348	7.2499	6.7049	1.24193	0.304855
b1781	7.7301	8.1849	7.7184	7.8254	8.2053	7.8824	0.480942	0.657228
b1782	10.2222	10.2699	10.2486	9.7102	10.2289	9.6916	2.09488	0.169636
b1783	14.1308	14.2052	14.2073	6.9564	7.0759	6.7866	82.6439	3.90418e-05	x	x
b1784	12.3974	12.623	12.497	6.5811	6.6576	6.4141	61.3247	4.73472e-07	x	x
b1785	6.3821	6.468	6.8268	5.5401	5.5614	6.0394	3.97975	0.0174312	x
b1786	6.5083	6.2839	6.3886	6.731	7.188	6.8621	3.54359	0.0411563	x
b1787	6.5185	6.2444	6.4457	8.8413	9.0085	8.3406	10.7368	0.00294623	x	x
b1788	6.6262	6.2524	6.4466	5.6334	5.4411	6.1985	2.7186	0.0765939
b1789	7.2005	7.0608	6.5911	7.4219	7.6265	7.0973	1.79454	0.149422
b1790	7.8755	7.1212	7.7593	7.5569	7.8202	7.0586	0.329724	0.75819
b1791	6.7943	6.7711	6.6287	6.2118	6.1877	6.189	10.2222	0.00809794	x
b1792	9.9623	10.0524	9.7448	9.1056	9.2213	9.5022	4.31853	0.0141994	x
b1793	8.7904	8.5114	8.7904	8.9899	8.6232	8.698	0.501563	0.643153
b1794	6.9007	6.7124	6.7655	8.9195	9.1876	8.7305	14.9545	0.00114239	x	x
b1795	12.73	13.1196	12.6726	7.4294	7.3615	7.5283	36.3628	0.00019637	x	x
b1796	7.6786	7.3504	8.6919	8.0686	7.3773	7.104	0.787953	0.479218
b1797	6.5896	6.8036	7.2063	6.6994	6.9684	6.5125	0.623723	0.569513
b1798	6.5686	6.3864	6.2901	8.2118	8.7599	7.4074	4.26594	0.0438132	x	x
b1799	8.5438	8.4096	8.2842	11.355	11.578	10.3429	6.9174	0.0165829	x	x
b1800	6.9224	6.6238	7.2155	6.9618	6.8867	7.3049	0.610458	0.576893
b1801	5.9993	6.1522	6.1361	6.4508	6.4163	6.3115	4.63429	0.0102772	x
b1802	6.4816	6.493	6.3463	6.9777	7.2892	7.0061	5.91354	0.0110884	x
b1803	6.8647	6.3088	6.5044	6.5466	6.4872	6.3223	0.609162	0.590454
b1804	7.1153	7.0932	6.9179	7.2698	7.4673	6.9941	1.33722	0.279583
b1805	12.9073	13.4096	12.6531	11.4156	11.711	10.9855	5.28812	0.00618575	x	x
b1806	10.5606	11.0662	10.5176	10.1093	9.8812	9.6139	3.73017	0.0218289	x
b1807	6.725	6.9339	6.9369	8.7526	8.7903	8.3019	10.1809	0.00283023	x	x
b1808	6.571	6.5564	6.5067	7.2038	7.267	7.421	11.1702	0.00425606	x
b1809	7.6603	7.3174	7.1982	10.1	10.2331	9.85	14.9686	0.000152116	x	x
b1810	11.9574	11.9764	12.3036	10.2208	10.4467	8.4904	3.75749	0.0579828		x
b1811	7.4894	8.1882	8.3481	8.7734	8.8635	9.907	2.61026	0.0652267		x
b1812	6.9162	6.4568	6.7833	6.6814	6.8805	6.5553	0.0784664	0.941663
b1813	7.4484	7.4458	7.4125	6.9124	6.9886	6.6755	6.07248	0.0242726	x
b1814	10.8747	10.9843	10.6129	7.179	7.2962	7.1875	30.9395	0.000297406	x	x
b1815	7.5224	7.0077	7.3599	6.2627	6.303	6.2	6.72607	0.0175792	x	x
b1816	6.6605	6.6019	6.406	7.5291	7.4822	7.5674	12.0066	0.00332941	x
b1817	12.8886	12.8601	12.771	12.3429	12.1711	10.974	2.33934	0.142541		x
b1818	12.8764	12.8902	12.7334	12.3806	12.2553	11.426	2.67622	0.109424
b1819	12.44	12.7425	12.1821	11.4146	11.5076	9.8489	2.72492	0.0940347		x
b1820	6.3187	6.4648	6.3772	6.5694	6.4966	6.3415	1.03493	0.369043
b1821	6.316	6.7534	6.2716	6.3845	6.4345	6.152	0.698123	0.532964
b1822	7.0129	7.2058	6.9388	7.5676	7.9147	7.7845	5.46016	0.00639034	x
b1823	13.9409	13.9364	14.1113	13.8807	14.0303	13.372	1.13412	0.359823
b1824	13.6855	14.0235	13.8048	13.9163	14.0349	13.335	0.318994	0.772012
b1825	7.4273	6.5628	7.3684	7.0314	6.8108	6.8484	0.775531	0.511576
b1826	9.9544	9.4425	9.6707	8.7007	8.8264	9.5552	2.1715	0.114602
b1827	10.9262	10.7834	10.7428	10.4288	10.7245	10.2382	2.32637	0.115759
b1828	6.0722	6.0715	6.1763	6.2813	6.2486	6.3707	3.83711	0.018581	x
b1829	11.8569	11.9866	11.4811	9.6236	9.8651	10.2812	7.56783	0.00201144	x	x
b1830	7.8064	8.3273	7.7584	8.8991	9.0974	8.4635	3.27688	0.030624	x
b1831	9.7385	9.1676	9.4883	11.0804	11.1299	11.2582	9.74798	0.00544359	x	x
b1832	9.8916	9.5687	9.9923	10.5217	10.9375	9.1943	0.739982	0.529224
b1833	7.1207	6.9896	7.0756	6.5929	6.6958	6.352	4.73004	0.0253845	x
b1834	7.311	7.2221	7.3738	6.7893	6.8679	6.8558	9.23066	0.00227423	x
b1835	6.2801	6.276	6.3735	6.7993	7.0132	7.1306	6.57532	0.0133672	x
b1836	11.5644	11.7084	11.6097	7.0275	7.1439	6.2896	17.7489	0.0025269	x	x
b1837	12.9287	12.3938	13.0246	8.8539	9.2995	8.0103	9.53476	0.00243008	x	x
b1838	8.47	7.6506	8.5813	6.5558	6.5564	7.011	4.62062	0.019123	x	x
b1839	8.6593	8.0399	8.4441	8.6421	8.8748	7.4441	0.126867	0.908038
b1840	7.0102	7.2576	7.0338	8.2954	8.3563	9.2253	4.91179	0.0299635	x	x
b1841	7.7227	8.0415	7.8895	9.5734	9.5992	8.9078	6.03998	0.0129418	x	x
b1842	10.5615	9.522	10.383	8.4032	8.8869	8.505	4.4102	0.0248246	x	x
b1843	7.7133	7.3711	7.419	6.6106	6.7269	6.9524	5.03061	0.00740982	x
b1844	6.8402	7.0792	7.1392	8.878	9.1444	8.8638	15.0461	0.000113705	x	x
b1845	7.9866	7.5924	7.9672	6.6624	6.8353	6.5309	7.53308	0.00265649	x	x
b1846	10.4821	10.1365	10.2557	9.2473	9.4711	8.5068	3.94272	0.040944	x	x
b1847	10.3692	10.1568	10.1468	7.9302	7.7969	8.8562	5.95404	0.0217857	x	x
b1848	10.478	10.339	10.4484	9.0179	9.2022	8.8329	12.2436	0.00222203	x	x
b1849	6.257	6.1669	6.0511	6.2179	6.1319	7.0894	1.03147	0.404132
b1850	8.246	7.9616	8.1321	8.9404	8.8103	8.499	4.1116	0.0207098	x
b1851	6.6016	6.5354	6.5034	6.8038	6.7988	6.7263	5.99977	0.00414137	x
b1852	8.7535	8.3258	8.4445	9.6927	9.8303	8.9699	3.34669	0.0472095	x
b1853	9.3879	8.5679	8.9776	11.2424	11.4163	10.8836	7.75815	0.00260185	x	x
b1854	9.7284	9.5888	9.5743	11.1264	10.9009	10.8025	12.1861	0.00122346	x	x
b1855	8.1392	7.6117	8.0954	8.2474	8.434	8.3319	2.19269	0.137952
b1856	8.0621	8.1421	7.5707	9.9995	10.1302	9.8276	10.3576	0.00219064	x	x
b1857	9.6725	9.2812	9.7022	13.0416	13.3033	12.5065	12.5453	0.000785311	x	x
b1858	9.7212	9.7399	9.7317	10.3783	10.5517	9.5796	1.46606	0.280205
b1859	9.1744	8.5157	9.1606	9.0134	9.0333	9.4832	0.851167	0.447619
b1860	8.2411	8.0202	8.1498	8.2707	8.3823	8.0223	0.70904	0.525367
b1861	8.2219	7.8892	8.3457	9.2469	9.2908	8.7283	4.13815	0.0167063	x
b1862	5.9985	5.8928	6.408	5.9651	5.9982	6.3136	0.0388081	0.971099
b1863	7.7592	7.4411	7.8609	8.3673	8.5327	8.2891	4.87804	0.0144846	x
b1864	9.6115	9.17	9.2845	11.3438	11.3097	11.0437	11.5315	0.000547677	x	x
b1865	8.796	8.3897	8.7487	10.516	10.6584	10.8615	12.4925	0.000327437	x	x
b1866	7.9882	8.0576	7.7408	10.605	10.7021	10.9593	19.7822	4.12187e-05	x	x
b1867	7.2072	7.0196	6.9738	8.1153	8.4371	7.4219	3.00254	0.0836445
b1868	6.3742	6.2725	6.3314	6.5279	6.7183	6.3454	1.83213	0.191698
b1869	9.6145	8.8359	9.1902	8.8146	9.2493	9.3391	0.285633	0.790693
b1870	7.4428	7.7947	7.9386	7.4243	7.6551	6.7482	1.45277	0.239998
b1871	7.0951	7.087	7.1961	7.2231	7.2199	6.9297	0.0177291	0.987166
b1872	7.3679	7.0178	7.312	7.3028	7.3042	7.0139	0.176194	0.868814
b1873	6.3565	6.1835	6.3241	6.4606	6.5479	6.4801	3.50905	0.0405932	x
b1874	8.8427	8.6912	8.7401	8.3778	8.1445	8.0589	5.36218	0.0146179	x
b1875	7.6718	7.5595	7.9017	8.1288	8.4328	8.4654	4.29267	0.0128259	x
b1876	9.5117	9.318	9.3053	8.7817	8.9494	8.7568	6.09369	0.00378554	x
b1877	5.6749	5.7458	5.93	5.7953	5.9089	5.9467	1.12946	0.334694
b1878	6.6173	6.3551	6.6872	6.7746	6.6153	6.745	1.41081	0.256423
b1879	7.2537	6.8536	7.1617	6.8214	6.7059	6.6448	2.77838	0.0775494
b1880	6.7518	6.5521	6.6241	6.6278	6.4814	6.5414	1.28044	0.275619
b1881	7.7113	7.3946	7.2847	6.9195	6.6442	6.0917	3.31611	0.044617	x
b1882	8.0761	7.9842	7.7184	7.1557	7.0457	6.5413	4.65413	0.0165988	x	x
b1883	6.6121	6.5504	6.3799	6.4836	6.5112	6.5269	0.0977562	0.930545
b1884	6.435	6.327	6.439	6.2762	6.2052	6.104	3.31046	0.0336926	x
b1885	6.4546	6.4597	6.6099	6.6278	6.4677	6.5717	0.68841	0.529282
b1886	6.3146	6.3258	6.3324	6.6068	6.6213	6.318	1.93209	0.192367
b1887	7.3033	6.8384	6.5619	6.6908	6.7728	6.1377	1.24881	0.280246
b1888	6.2798	6.0538	6.2895	6.4587	6.4692	6.4431	3.22204	0.0822199
b1889	6.0297	6.2533	6.0402	6.3015	6.2838	6.4214	2.6898	0.0682093
b1890	6.242	6.3098	6.288	6.441	6.4676	6.7681	2.61282	0.112274
b1891	6.6164	6.598	6.6734	10.4476	10.634	9.766	13.797	0.00491624	x	x
b1892	6.9393	6.4674	6.591	11.0475	11.2871	10.8011	21.9947	2.52981e-05	x	x
b1895	7.7187	7.3173	7.5441	7.5531	7.8205	7.5173	0.688325	0.5304
b1896	10.8472	10.7545	10.8407	6.6731	6.6682	6.5569	86.5837	2.16559e-07	x	x
b1897	12.1388	12.0053	12.0397	7.0808	7.1162	7.0402	109.149	1.14488e-06	x	x
b1900	10.4046	10.3243	10.181	7.865	7.9888	7.3774	12.9436	0.00242112	x	x
b1901	11.1118	11.094	11.2203	9.9427	10.2429	9.4045	5.14741	0.0321216	x	x
b1902	9.9917	10.3127	9.8346	11.2811	11.1914	10.9873	6.69319	0.00484925	x	x
b1904	6.2131	6.1907	6.2582	6.0175	5.8246	6.3317	1.09141	0.385643
b1905	6.9162	6.4697	7.0518	10.9712	11.3128	9.8558	8.23332	0.00606253	x	x
b1906	12.2789	13.0617	12.1207	7.4728	7.0758	6.6101	14.1842	0.000165986	x	x
b1907	7.7908	7.612	7.3279	6.5842	6.4611	6.9235	4.7681	0.00886667	x
b1908	9.3805	8.8361	9.3288	9.8522	10.2458	9.9083	3.85796	0.0220692	x
b1909	12.2542	9.2406	11.1614	10.8593	11.345	9.2796	0.362101	0.737505
b1910	10.153	13.307	10.5728	12.5623	12.6293	13.0938	1.41351	0.286773		x
b1912	7.1106	7.143	7.1527	9.5186	9.8604	9.3973	17.6449	0.00296631	x	x
b1913	7.0058	6.869	6.9765	7.6443	7.8415	7.52	7.01175	0.00778032	x
b1914	8.6049	8.3424	8.7776	10.6837	10.8693	10.2428	9.00271	0.00148104	x	x
b1915	6.7895	6.1315	6.5871	8.2674	8.5929	8.4791	8.97007	0.00330098	x	x
b1916	9.681	9.604	9.7856	7.952	8.369	6.8006	4.20168	0.050029		x
b1917	8.1332	8.6288	8.6676	7.449	7.4645	7.5571	5.6262	0.0254713	x
b1918	8.731	8.214	8.566	7.4887	7.5657	7.8804	4.42854	0.012917	x
b1919	10.2677	9.788	10.1598	8.5129	8.5383	8.4115	10.5359	0.00553677	x	x
b1920	13.1928	13.577	13.1351	10.3756	10.6316	9.1924	6.9653	0.0122415	x	x
b1921	6.3301	6.0805	6.5933	6.1246	6.1757	6.8091	0.132556	0.901804
b1922	6.4125	6.2755	6.3791	6.5319	6.5301	6.2527	0.812953	0.480432
b1923	9.3468	9.9629	9.3855	8.0852	8.4633	7.3722	4.22316	0.019458	x	x
b1924	6.1898	6.2629	6.0955	6.3269	6.2749	6.5096	2.1805	0.103835
b1925	6.1741	6.4476	6.115	6.3296	6.2649	6.57	1.03154	0.361095
b1926	6.0618	6.0312	6.2863	6.7384	6.5378	7.2333	3.20177	0.0602894
b1927	10.5032	10.422	10.633	6.9747	7.0975	6.7623	30.9235	3.00297e-05	x	x
b1928	11.0696	11.1755	10.9136	10.0428	10.4699	10.2016	5.5803	0.00871136	x
b1929	6.6494	6.7474	6.753	11.4073	11.5518	11.4488	87.1116	2.18006e-07	x	x
b1930	6.1176	6.9226	6.5564	10.7467	10.8248	10.1325	12.6321	0.000231108	x	x
b1931	10.0711	9.8543	9.7591	7.3448	7.5679	7.2902	19.8793	3.98193e-05	x	x
b1932	8.0224	7.2867	7.5354	7.2235	7.191	6.8351	2.13237	0.117214
b1936	6.7206	6.1607	6.3045	6.0739	6.1774	7.0642	0.121339	0.910964
b1937	6.7246	7.067	6.5513	6.3518	6.6014	7.4704	0.0724423	0.947162
b1938	6.4266	6.3036	6.3673	6.5305	6.3936	6.3885	1.2253	0.291969
b1939	6.6549	6.4332	6.6111	6.4518	6.3308	6.3486	2.4406	0.0889
b1940	6.6575	6.4756	6.6019	6.8083	6.5886	6.2738	0.130548	0.905998
b1941	6.6893	6.2684	6.34	6.6749	6.556	6.3935	0.709528	0.524057
b1942	6.079	6.2237	6.0646	6.1333	6.1614	6.1868	0.71687	0.537608
b1943	6.1651	6.2844	5.9695	6.2072	6.0577	6.1606	0.0212707	0.984417
b1944	6.2878	6.0947	6.0714	6.1663	6.2067	6.2022	0.579592	0.617415
b1945	6.2118	6.3129	6.285	6.3967	6.424	6.2633	1.57421	0.20533
b1946	6.3471	6.6033	6.5166	6.5696	6.586	6.4622	0.593738	0.594548
b1947	6.0686	5.9021	5.682	6.2119	5.9244	6.2297	1.5914	0.187802
b1948	6.1665	6.2254	6.4266	6.2563	6.2336	6.3548	0.100285	0.926752
b1949	5.9139	5.9853	5.9717	6.1977	6.1012	6.9226	1.7306	0.223902
b1950	5.9942	6.0265	6.0645	5.9483	5.9153	6.0698	0.988648	0.402367
b1951	5.8171	5.8743	5.6305	5.9875	6.272	5.9467	2.33865	0.0861121
b1952	8.9237	9.2443	8.2577	7.1614	7.4208	6.146	3.9116	0.0201203	x	x
b1953	14.166	14.2053	14.0957	6.5379	6.2461	6.6189	65.3415	7.72797e-05	x	x
b1954	6.1492	6.1634	6.9995	9.8624	9.9538	6.9694	2.44366	0.11682		x
b1955	11.4909	11.7384	11.2914	6.488	6.6454	6.1898	27.2486	1.08903e-05	x	x
b1956	9.2251	8.9722	8.8742	6.7699	7.0813	6.9529	15.12	0.000127752	x	x
b1957	11.1802	11.1688	10.8683	9.0715	9.3164	8.059	5.66774	0.0219139	x	x
b1958	10.1226	9.4123	10.0027	8.4183	8.5168	8.5286	6.10881	0.0228518	x	x
b1959	6.8309	6.5482	6.415	6.7379	6.5281	6.4829	0.103462	0.923395
b1960	7.1156	6.9176	6.6941	7.6563	7.0665	7.3162	2.08351	0.113012
b1961	6.6019	6.4686	6.6815	8.0784	8.1281	7.4525	5.76028	0.0201903	x	x
b1962	8.5533	8.328	8.5256	8.0473	8.1411	7.8008	3.81675	0.0230976	x
b1963	9.7078	9.604	9.6756	6.7323	6.7184	6.5059	37.9017	9.76659e-05	x	x
b1967	12.3153	12.5987	12.0537	11.0471	11.2732	9.6727	3.16293	0.0689224		x
b1968	5.9424	5.8346	5.8293	6.7827	7.0774	6.1209	2.77542	0.105081
b1969	7.022	6.8511	7.2121	8.0281	8.8744	7.2929	2.21212	0.145409		x
b1970	6.4457	6.4393	6.5159	7.2096	7.5312	6.6413	2.52721	0.125184
b1971	10.8659	11.0314	10.6744	7.1248	7.2509	6.7727	21.5868	5.68358e-05	x	x
b1972	9.808	9.6443	9.7709	6.8133	7.0059	6.8549	37.1651	4.09351e-06	x	x
b1973	12.2161	11.8866	12.4528	13.8708	14.0302	12.3957	2.28571	0.1285		x
b1974	6.5013	5.97	5.7793	6.1749	6.4845	6.2759	0.973437	0.409526
b1975	8.8976	10.8668	7.6747	6.8299	7.6079	7.2333	2.00992	0.168708		x
b1976	8.89	8.1033	8.8168	12.4137	12.5974	11.6724	9.58794	0.000707702	x	x
b1978	6.5617	6.5293	6.5749	6.2785	6.2684	6.3243	12.0995	0.000361811	x
b1981	8.3173	8.1632	8.153	8.2895	8.8074	7.4111	0.101789	0.927938
b1982	8.4399	7.522	8.2877	8.9476	9.0684	8.4906	2.25177	0.100748
b1983	6.412	6.9088	6.1284	7.5848	7.8423	7.0878	3.21474	0.0324825	x	x
b1985	9.314	8.6002	9.2226	7.0299	7.0873	7.0412	8.85911	0.0120385	x	x
b1987	6.8374	6.6243	6.8675	6.5244	6.9448	6.5119	0.71826	0.523418
b1988	7.0956	6.7215	6.8036	6.365	6.379	6.3846	4.37562	0.0480066	x
b1990	10.0685	10.2003	10.0807	7.1333	7.2514	6.8694	25.1614	0.000405409	x	x
b1991	7.9209	7.5712	8.2057	8.5645	8.8056	8.0386	1.95676	0.125049
b1992	8.9154	8.2931	8.6473	8.629	9.0203	8.539	0.475617	0.660059
b1993	8.4868	8.103	8.1442	8.5176	8.9213	7.6022	0.25044	0.822212
b1999	8.0888	8.2684	7.6589	6.7854	6.6865	6.1124	5.3336	0.00632185	x	x
b2000	6.7372	6.5619	6.6592	7.065	6.9347	7.0136	5.55545	0.00643291	x
b2001	6.5888	6.4105	6.4693	6.6475	6.7146	6.3861	0.824006	0.469982
b2002	6.1189	6.1017	6.2228	6.3667	6.2886	5.9964	0.584091	0.608591
b2003	6.3478	6.2539	6.0773	6.729	6.45	6.3512	2.05389	0.117314
b2004	5.9825	6.2347	5.8636	6.1439	6.0568	6.0947	0.637128	0.583711
b2005	6.2812	6.419	5.9032	6.2459	6.1051	5.8208	0.724747	0.510336
b2006	6.2526	6.2293	6.992	7.6741	7.6157	6.6548	1.98622	0.12311
b2007	10.1674	10.2116	10.039	11.8863	12.0983	10.5036	2.69908	0.111689		x
b2008	7.9881	7.4095	8.0528	7.9469	8.3327	7.5016	0.349602	0.744691
b2009	11.6829	11.9091	11.7346	10.1322	10.5642	9.2888	4.67674	0.0377582	x	x
b2010	7.4756	7.2745	7.5748	6.8408	7.0306	7.0578	4.16752	0.0159761	x
b2011	6.8904	6.6548	7.1228	7.9401	8.0348	7.7125	6.08036	0.00515897	x	x
b2012	7.6721	7.2789	7.6037	10.113	10.4208	9.2886	6.74639	0.0114634	x	x
b2013	7.2412	6.908	6.9472	8.7885	9.3891	8.3929	5.92248	0.0154644	x	x
b2014	6.1078	6.3465	6.398	6.5331	6.5284	6.4775	2.51124	0.119552
b2015	11.1101	10.9646	10.9466	7.5434	7.7076	6.68	11.4491	0.00625169	x	x
b2016	11.2326	11.3234	11.3249	9.5179	9.64	8.5144	5.78244	0.0276858	x	x
b2017	12.3646	12.6061	12.264	11.3542	11.4292	10.2848	3.62348	0.0553198		x
b2019	7.5674	7.0258	7.7154	8.7801	8.0272	8.5645	3.32955	0.0293077	x	x
b2020	7.1447	7.2057	7.1395	8.4005	7.6595	8.4955	3.85445	0.0599536		x
b2021	7.1914	6.9107	6.8835	8.5872	7.8776	7.948	4.63941	0.0230907	x	x
b2022	7.2793	7.0188	7.4662	8.6973	8.2912	8.5966	7.14896	0.00205398	x	x
b2023	7.6032	7.2912	7.5798	8.2384	7.7951	7.663	2.02841	0.129895
b2024	7.4387	7.4326	7.4893	8.6524	8.1397	8.2658	5.79005	0.0268416	x
b2025	7.3032	7.1007	7.4605	8.5533	8.1296	7.0843	1.4133	0.281153
b2026	7.2532	6.8927	7.4493	8.0764	7.948	7.8379	4.27029	0.0291854	x
b2027	9.7268	9.5527	9.8967	9.8445	10.3698	9.019	0.0469394	0.966395
b2028	7.1269	6.499	6.979	6.2886	6.5382	6.2324	2.4356	0.0949843
b2029	10.6788	10.9589	10.7451	10.8514	11.0051	10.2537	0.371991	0.738776
b2032	5.7854	5.6252	5.9593	7.7122	8.4879	6.574	3.19341	0.0793549		x
b2033	6.4511	6.3774	6.6176	9.2582	9.63	8.2168	5.95277	0.0237637	x	x
b2034	5.9307	5.9429	6.3355	8.4785	8.9869	6.4555	2.42703	0.128988		x
b2035	5.9833	5.7555	6.1827	7.8922	8.4458	6.636	3.06521	0.0811134		x
b2036	6.4861	6.3118	6.906	9.5718	9.8961	7.3403	2.8792	0.0921263		x
b2037	6.1514	5.9736	6.1418	7.5584	8.1577	6.7647	3.44672	0.0706984		x
b2038	6.1888	6.009	6.5111	8.7864	8.8397	8.0386	7.79605	0.00360586	x	x
b2039	6.7014	6.3376	6.7875	9.6974	10.1591	7.9643	3.90637	0.0522594		x
b2040	7.073	6.7615	6.7336	9.8565	10.1044	8.7727	6.43281	0.0166065	x	x
b2041	6.6544	6.3477	7.2652	9.8214	10.0711	8.6992	5.54176	0.00824708	x	x
b2042	10.6294	10.3648	10.4024	10.9647	11.1147	10.731	3.39275	0.0311663	x
b2043	6.5295	6.367	6.5184	6.553	6.7029	6.6235	2.27745	0.0873966
b2044	6.39	6.5128	6.1431	6.6626	6.5422	6.6098	2.24458	0.132188
b2045	6.0368	6.2766	6.166	6.1415	6.0757	6.5151	0.549648	0.621279
b2046	6.1107	6.2811	6.1692	6.3741	6.2357	6.1448	0.774475	0.485047
b2047	6.5378	6.5391	6.2964	6.6027	6.5204	6.2125	0.0875313	0.934995
b2048	6.4548	6.2639	6.3357	6.3967	6.1905	6.3254	0.575115	0.596213
b2049	6.4389	6.381	6.604	6.7093	6.5697	6.3968	0.747083	0.499871
b2050	6.7406	6.7662	6.5164	6.8344	6.649	6.4704	0.175685	0.869682
b2051	5.9359	6.0355	6.187	6.3135	6.097	6.0765	1.04073	0.356849
b2052	6.64	6.9466	6.512	6.6303	6.4791	6.4831	1.22065	0.321878
b2053	5.9662	6.2087	6.2059	6.2909	6.2022	5.7424	0.257581	0.814191
b2054	5.7836	5.9299	6.1388	6.1356	6.1655	5.9044	0.891779	0.425156
b2055	6.2558	5.9267	5.8493	5.9953	5.9221	6.1327	0.0438628	0.967835
b2056	6.0316	5.9857	6.0221	5.7568	5.7623	6.223	0.638846	0.587399
b2057	6.3726	6.3087	6.2791	6.313	6.2242	6.335	0.673031	0.539227
b2058	6.2973	6.2898	6.1973	6.2463	6.0265	6.3774	0.416896	0.711269
b2059	6.2748	6.0567	6.343	5.9855	5.9527	6.2663	1.1891	0.301375
b2060	6.1865	6.1627	6.1484	6.3048	6.1875	6.2797	2.4488	0.113732
b2061	6.0637	6.3545	6.4541	6.8891	6.39	6.2364	0.935417	0.413608
b2062	6.0852	5.9681	6.0851	6.0437	5.9751	6.0224	0.736889	0.514482
b2063	10.3548	10.0839	10.3159	7.3342	7.3563	7.6207	22.5177	2.4405e-05	x	x
b2064	7.7166	7.4692	7.5537	8.6092	8.8532	8.4888	8.26914	0.00200076	x	x
b2065	8.5621	8.2483	8.3932	10.0021	10.0358	10.2567	14.0459	0.0001647	x	x
b2066	6.3648	6.1825	6.5241	7.108	7.2498	6.7905	4.12433	0.0175261	x
b2067	7.403	6.9415	7.2923	6.9178	7.0816	6.6189	1.74857	0.155327
b2068	9.4231	9.1174	9.4271	7.6534	7.3563	7.3735	13.2309	0.000193153	x	x
b2069	6.9461	6.7053	6.5386	7.0178	7.1557	7.0178	2.63017	0.0912573
b2070	6.7799	6.5583	6.4425	6.5654	6.5354	6.3982	0.841675	0.461624
b2071	6.21	6.1067	6.3199	6.4572	6.6357	6.5194	4.02612	0.0166091	x
b2072	6.4333	6.311	6.3864	6.202	6.2369	6.2781	3.29389	0.0394359	x
b2073	6.4419	6.0573	6.1692	6.072	6.0856	5.994	1.4633	0.267695
b2074	7.6665	7.1586	7.448	6.7299	6.6815	6.3357	4.37482	0.0126821	x
b2075	6.329	6.2788	6.4006	6.3543	6.2709	6.2391	0.974632	0.384972
b2076	6.4484	6.4561	6.3091	6.47	6.3104	6.2965	0.621234	0.568826
b2077	7.5766	7.2793	7.5654	6.4594	6.4343	6.245	9.23307	0.00129006	x	x
b2078	6.8129	6.3735	6.5383	6.2983	6.3477	6.157	2.18954	0.123896
b2079	8.6076	7.8558	8.5547	8.0938	8.2614	8.497	0.205566	0.850779
b2080	13.3078	14.0775	13.4067	6.9994	6.9606	7.5472	20.9303	4.73305e-05	x	x
b2081	8.0562	7.3858	7.5893	8.7599	9.0151	9.4804	4.86204	0.00834479	x	x
b2082	7.4102	6.8629	7.4901	7.902	8.3127	6.8728	0.936358	0.422349
b2083	7.5137	6.7703	7.4206	6.8739	6.992	6.4737	1.61601	0.191514
b2085	6.3258	6.2819	6.4557	7.1244	7.5006	7.1664	6.99731	0.00798937	x
b2086	10.6114	10.5262	10.4882	6.4513	6.293	6.4638	62.7713	1.97791e-06	x	x
b2091	7.6641	8.3487	7.9776	13.5732	13.6091	12.7447	15.4081	0.000210267	x	x
b2092	9.2396	8.8839	8.8855	14.3068	14.2233	13.7392	23.8996	5.39938e-05	x	x
b2093	7.1057	7.0995	7.8633	13.7831	14.1548	12.5924	11.5	0.00126938	x	x
b2094	9.9703	10.0734	10.0008	14.4702	14.5065	13.2753	10.0315	0.00942603	x	x
b2095	13.2398	13.2075	13.083	14.7774	14.7396	14.0918	5.97378	0.0217562	x	x
b2096	14.2193	14.3206	13.9165	14.7507	14.7388	14.341	2.52674	0.0655442
b2097	12.4025	12.2614	12.2067	9.0316	8.9365	8.3826	16.6512	0.00178467	x	x
b2098	6.1917	6.0732	6.3056	6.3261	6.3261	6.5521	2.09426	0.10525
b2099	6.8434	6.5941	6.8126	6.7212	6.653	6.5112	1.21668	0.293971
b2100	6.6364	6.6651	6.508	6.5629	6.4065	6.3534	2.0461	0.114823
b2101	7.0381	6.9219	6.7957	7.8148	7.734	7.4251	5.36417	0.0103799	x
b2102	7.0752	6.759	7.3257	7.3066	7.4379	7.0088	0.953918	0.397285
b2103	7.0189	7.1708	6.9062	8.7336	8.9798	8.3055	7.76286	0.00732175	x	x
b2104	6.8747	6.8468	7.151	9.3761	9.7255	9.2971	15.3388	0.000181009	x	x
b2105	10.4128	9.9054	10.402	8.8544	9.0191	7.9075	4.27995	0.0253268	x	x
b2106	7.0958	7.1372	7.112	7.1775	7.5998	6.9951	0.793744	0.509913
b2107	8.6708	8.7023	8.1713	7.3666	8.1544	7.1393	2.72816	0.068532
b2108	5.9728	5.9495	5.9693	5.9447	6.0427	6.1614	1.35935	0.304051
b2109	6.1931	6.0191	6.08	6.1488	6.221	6.3841	1.78399	0.155478
b2110	5.9931	5.7896	5.8175	5.715	5.8207	6.3314	0.443308	0.69379
b2111	5.7266	6.0387	5.9111	5.9965	6.0077	5.9637	1.06135	0.395865
b2112	8.9524	9.2491	9.2022	7.4725	7.6807	6.2858	4.47704	0.03954	x	x
b2113	8.4542	8.3841	8.6525	9.4353	9.4229	8.9431	4.25795	0.0249341	x
b2114	6.8081	6.6058	6.9774	9.0217	8.898	9.4814	11.2633	0.000967393	x	x
b2118	6.1423	6.1573	6.2285	6.1253	6.1429	6.3153	0.279001	0.799943
b2119	6.3323	6.159	6.2651	6.2504	6.0627	6.2664	0.713948	0.517087
b2120	6.4347	6.5164	6.3627	6.3603	6.2979	6.4274	1.31045	0.262103
b2121	6.5324	6.781	6.4079	6.3209	6.2691	6.2457	2.63805	0.109406
b2122	6.6017	6.4979	6.5534	6.424	6.2613	6.4049	3.15492	0.0463089	x
b2123	6.2048	6.3151	6.0424	5.9369	6.077	6.7681	0.272395	0.807205
b2124	7.916	7.1232	7.4227	8.8854	9.1825	8.4095	4.14846	0.0142986	x	x
b2125	7.4811	7.0599	7.2008	10.2593	10.5592	9.7765	11.3751	0.00127966	x	x
b2126	7.0547	6.8482	6.8795	9.7832	9.7782	9.0524	10.3949	0.00574413	x	x
b2127	10.2612	10.1633	10.1952	6.7248	6.9718	7.1378	26.4327	0.000787287	x	x
b2128	7.4494	6.81	7.2651	6.6493	6.5774	6.4501	3.09899	0.0726064
b2129	8.5467	7.6074	8.3356	6.6657	6.3986	6.4195	5.61519	0.0205777	x	x
b2130	6.4833	6.569	6.6196	6.6402	6.586	6.4145	0.131978	0.902812
b2131	7.6546	7.4764	7.2587	6.6751	6.5868	6.4333	6.67692	0.00489849	x
b2132	7.8299	7.4216	7.8798	8.1688	8.2166	7.452	0.820867	0.467914
b2133	8.0522	7.4879	8.0206	10.3556	10.2515	10.656	11.6925	0.000654761	x	x
b2134	7.1492	6.89	7.1	8.2546	8.3775	8.0327	9.1499	0.00101336	x	x
b2135	14.0998	14.3675	14.0344	7.5142	7.629	7.536	61.2905	5.39001e-05	x	x
b2136	10.0239	10.3091	9.5351	8.4021	8.3402	7.978	6.553	0.00575293	x	x
b2137	9.7537	9.0893	9.1349	6.9494	6.9239	6.9873	11.0314	0.00770704	x	x
b2139	6.4226	6.3452	6.4821	6.3461	6.2821	6.3529	1.96494	0.139156
b2140	7.2899	7.1989	7.211	7.5791	7.6173	7.1315	1.32055	0.310472
b2141	9.3311	9.2786	9.3263	6.8603	6.6741	6.4006	19.8221	0.00218955	x	x
b2142	10.3605	10.5772	10.1928	6.3068	6.3786	6.4767	32.7877	0.000118336	x	x
b2143	9.9903	10.1749	9.7999	9.4179	9.4402	9.1703	4.65895	0.0107524	x
b2144	6.4344	6.3664	6.1024	7.6126	8.1676	6.8595	3.17448	0.0727603		x
b2145	6.5751	6.6402	6.6991	8.8476	8.7582	7.3383	3.42023	0.0747541		x
b2146	6.4427	6.43	6.5586	11.7792	11.6075	10.7456	15.2001	0.00375666	x	x
b2147	6.9258	6.909	6.853	11.7665	11.7691	10.449	10.0699	0.0095568	x	x
b2148	6.5668	6.3944	6.5305	10.6084	10.9927	9.7761	10.9182	0.00714246	x	x
b2149	6.3004	6.0069	6.4492	11.1295	11.1542	8.7259	5.0068	0.0339169	x	x
b2150	8.3043	7.8161	8.319	12.9387	13.0003	11.9162	11.5123	0.00180137	x	x
b2151	6.6233	6.3666	6.6611	10.4354	10.5292	9.7551	14.1437	0.00167838	x	x
b2152	6.4487	6.4137	6.4777	6.862	6.7661	6.4407	1.88547	0.194869
b2153	6.5388	6.6593	6.5941	10.1696	10.1236	10.1972	87.1703	1.04604e-06	x	x
b2154	7.6375	7.0375	7.4276	9.9208	9.9356	10.2743	12.7243	0.000504296	x	x
b2155	7.0627	6.7891	6.7386	6.5864	6.6349	6.5036	2.67804	0.0888016
b2156	9.8555	9.8018	9.8748	8.0083	8.28	9.5566	2.57232	0.123191		x
b2157	9.281	9.0592	8.9365	7.2895	7.3841	7.0935	13.8885	0.000183191	x	x
b2158	7.9176	7.6865	7.5785	6.8418	6.7835	6.6676	8.5729	0.00341899	x
b2159	6.747	6.7685	6.7033	8.1966	8.201	8.6127	11.4657	0.00655129	x	x
b2160	6.3414	6.1153	6.1333	6.9256	6.9147	6.9342	10.0061	0.00945278	x
b2161	6.378	6.6082	6.4918	6.3554	6.3809	6.3902	1.7419	0.217769
b2162	6.4383	6.1818	6.1215	6.4723	6.5205	6.3022	1.56933	0.200974
b2163	6.0957	6.1613	6.5552	7.82	8.3655	6.1271	1.69351	0.222		x
b2164	6.7617	6.6637	7.0468	7.2401	7.2912	6.6601	1.03009	0.375097
b2165	6.5596	6.5689	6.4692	8.5766	8.7456	7.128	3.1448	0.0871222		x
[truncated: 2,302 more rows]
